# Supplementary material for: Exemestane plus everolimus and palbociclib in metastatic breast cancer: clinical response and genomic/transcriptomic determinants of resistance in a phase I/II trial
Source: Nat Commun. 2024 Mar 19;15:2446. doi: 10.1038/s41467-024-45835-6 (PMC10951222; doi:10.1038/s41467-024-45835-6)
Supplement: Supplementary file 3 — Supplementary Data 1 [file 41467_2024_45835_MOESM3_ESM.zip]

Archive with 7 entries (6 files):
- Supplementary Data 1/
- __MACOSX/._Supplementary Data 1
- Supplementary Data 1/Trial Protocol_Initial.pdf
- __MACOSX/Supplementary Data 1/._Trial Protocol_Initial.pdf
- Supplementary Data 1/PKData FINAL.xlsx
- __MACOSX/Supplementary Data 1/._PKData FINAL.xlsx
- __MACOSX/Supplementary Data 1/._Trial Protocol_Current.pdf
