# Supplementary material for: Exemestane plus everolimus and palbociclib in metastatic breast cancer: clinical response and genomic/transcriptomic determinants of resistance in a phase I/II trial
Source: Nat Commun. 2024 Mar 19;15:2446. doi: 10.1038/s41467-024-45835-6 (PMC10951222; doi:10.1038/s41467-024-45835-6)
Supplement: Supplementary file 3 — Supplementary Data 1 [file 41467_2024_45835_MOESM3_ESM.zip › Supplementary Data 1/PKData FINAL.xlsx]

## Sheet: T1. Patients & Dosing
Table 1. Patients, dosing, and pharmacokinetic samples.
Patient	Daily dose (mg) a
no.	EVR	EXM	PLB	C#D#
001	5	25	100	C1D1
	0	0	0	C1D15
002	5	25	100	C1D1
	5	25	100	C1D15
003	5	25	100	C1D1
	5	25	100	C1D15
004	5	25	100	C1D1
	5	25	100	C1D15
005	5	25	100	C1D1
	5	25	100	C1D15
006	5	25	100	C1D1
	5	25	100	C1D15
007	5	25	125	C1D1
	5	25	0	C1D15
008	5	25	125	C1D1
	0	0	0	C1D15
	5	25	100	C2D15c
009	5	25	125	C1D1
	0	0	0	C1D15
	5	25	100	C2D15c
a EVR, everolimus; EXM, exemestane; PLB, palbociclib
b Pharmacokinetic samples were not collected.
c Treatment with reduced palbociclib dose resumed C2D1.

## Sheet: T2. Everolimus Assay Results
Table 2. Assayed concentration of everolimus in pharmacokinetic samples.
		Sample collection					Everolimus concentration
Patient	Sample			Time (h)			in whole blood (ng/mL)
no.	no.	Cycle	Day	Target	Actual		Assay 1	Assay 2	Mean	Δ%
001	PK-01	1	1	-0.0833333	-2.63333		<LLQ	<LLQ	<LLQ
	PK-02	1	1	0.5	0.5		33.0354	30.0546	31.545	4.72469
	PK-03	1	1	1	1		24.4495	24.2527	24.3511	0.404176
	PK-04	1	1	2	2.08333		<LLQ	<LLQ	<LLQ
	PK-05	1	1	4	4		7.33669	9.38769	8.36219	12.2636
	PK-06	1	1	6	5.98333		7.98128	7.5237	7.75249	2.95122
	PK-07	1	1	8	7.91667		<LLQ	<LLQ	<LLQ
	PK-08	1	2	24	23.75		3.49339	4.07437	3.78388	7.67703
	PK-09	1	15	-0.0833333	a		17.7573	13.4862	15.6217	13.6702
	PK-10	1	15	0.5	b
	PK-11	1	15	1	b
	PK-12	1	15	2	b
	PK-13	1	15	4	b
	PK-14	1	15	6	b
	PK-15	1	15	8	b
	PK-16	1	16	24	b
002	PK-01	1	1	-0.0833333	-2.41667		<LLQ	<LLQ	<LLQ
	PK-02	1	1	0.5	0.5		0.127298	0.311758	<LLQ
	PK-03	1	1	1	1		7.83042	6.45417	7.1423	9.63452
	PK-04	1	1	2	1.96667		14.3769	12.3229	13.3499	7.6929
	PK-05	1	1	4	4		14.5547	12.6239	13.5893	7.1038
	PK-06	1	1	6	5.91667		12.1079	9.91955	11.0137	9.93466
	PK-07	1	1	8	8		8.80771	8.31733	8.56252	2.8635
	PK-08	1	2	24	24		3.57984	3.49801	3.53892	1.15607
	PK-09	1	15	-0.0833333	-0.0833333		12.1222	9.37296	10.7476	12.7899
	PK-10	1	15	0.5	0.55		10.286	9.63276	9.9594	3.27964
	PK-11	1	15	1	0.983333		17.4684	17.7212	17.5948	0.718563
	PK-12	1	15	2	2		31.3082	25.7146	28.5114	9.80944
	PK-13	1	15	4	3.98333		26.4609	21.6346	24.0478	10.0347
	PK-14	1	15	6	6		21.0351	18.2657	19.6504	7.04655
	PK-15	1	15	8	8.01667		19.0387	18.9334	18.986	0.277299
	PK-16	1	16	24	23.8667		11.345	11.3615	11.3533	0.0724269
003	PK-01	1	1	-0.0833333	-2.75		<LLQ	<LLQ	<LLQ
	PK-02	1	1	0.5	1		<LLQ	<LLQ	<LLQ
	PK-03	1	1	1	1.16667		<LLQ	<LLQ	<LLQ
	PK-04	1	1	2	2.08333		18.0235	14.7128	16.3681	10.1132
	PK-05	1	1	4	4		5.7677	5.87359	5.82064	0.909622
	PK-06	1	1	6	6		4.17099	3.83289	4.00194	4.22424
	PK-07	1	1	8	8.01667		3.25616	2.63628	2.94622	10.5199
	PK-08	1	2	24	24.25		1.41715	1.69708	1.55711	8.98878
	PK-09	1	15	-0.0833333	-0.0166667		3.06101	3.28207	3.17154	3.48506
	PK-10	1	15	0.5	0.5		11.6988	13.0773	12.3881	5.56404
	PK-11	1	15	1	1		20.7977	19.0723	19.935	4.32755
	PK-12	1	15	2	2		34.6009	25.8761	30.2385	14.4268
	PK-13	1	15	4	4		16.2145	15.4148	15.8147	2.52824
	PK-14	1	15	6	6.08333		8.16505	7.84246	8.00375	2.01519
	PK-15	1	15	8	7.96667		6.93356	6.05009	6.49182	6.80446
	PK-16	1	16	24	23.7333		4.84182	4.01726	4.42954	9.30752
004	PK-01	1	1	-0.0833333	-0.0833333		<LLQ	<LLQ	<LLQ
	PK-02	1	1	0.5	0.5		4.52108	3.56793	4.04451	11.7833
	PK-03	1	1	1	1		11.4369	8.99111	10.214	11.9728
	PK-04	1	1	2	1.95		22.573	21.5305	22.0517	2.36379
	PK-05	1	1	4	4		13.0135	11.746	12.3797	5.11904
	PK-06	1	1	6	6		6.24848	7.18616	6.71732	6.97957
	PK-07	1	1	8	8.91667		5.90003	5.35159	5.62581	4.87429
	PK-08	1	2	24	23.75		3.3154	2.76198	3.03869	9.10632
	PK-09	1	15	-0.0833333	-0.0166667		7.28163	6.569	6.92532	5.14506
	PK-10	1	15	0.5	0.5		63.755	56.8612	60.3081	5.71544
	PK-11	1	15	1	1		44.7112	39.9962	42.3537	5.56616
	PK-12	1	15	2	2		20.4919	24.3946	22.4432	8.69445
	PK-13	1	15	4	4		22.2327	24.6794	23.456	5.21549
	PK-14	1	15	6	6.08333		13.77	10.7076	12.2388	12.511
	PK-15	1	15	8	7.95		12.6595	10.6423	11.6509	8.6569
	PK-16	1	16	24	23.9167		7.57073	6.06019	6.81546	11.0817
005	PK-01	1	1	-0.0833333	-0.0833333		<LLQ	<LLQ	<LLQ
	PK-02	1	1	0.5	0.483333		10.9271	9.56215	10.2446	6.66186
	PK-03	1	1	1	0.95		10.4409	10.9802	10.7106	2.51752
	PK-04	1	1	2	2		12.9867	10.7432	11.8649	9.45437
	PK-05	1	1	4	3.95		8.09808	7.19604	7.64706	5.89797
	PK-06	1	1	6	5.91667		9.85827	9.56281	9.71054	1.5213
	PK-07	1	1	8	7.93333		6.25467	6.30697	6.28082	0.41636
	PK-08	1	2	24	b
	PK-09	1	15	-0.0833333	-0.0333333		17.9353	16.4575	17.1964	4.29699
	PK-10	1	15	0.5	0.5		9.59403	8.97276	9.2834	3.34613
	PK-11	1	15	1	0.95		11.1177	11.3423	11.23	1.00001
	PK-12	1	15	2	1.96667		14.3631	13.3979	13.8805	3.47682
	PK-13	1	15	4	3.95		25.9361	25.1921	25.5641	1.45515
	PK-14	1	15	6	6		38.5535	36.9003	37.7269	2.19094
	PK-15	1	15	8	7.86667		26.0562	20.6953	23.3757	11.467
	PK-16	1	16	24	22.1667		18.8256	16.8933	17.8594	5.40993
006	PK-01	1	1	-0.0833333	-2.33333		<LLQ	<LLQ	<LLQ
	PK-02	1	1	0.5	0.583333		2.11269	2.12554	2.11911	0.30325
	PK-03	1	1	1	1		8.01489	7.80781	7.91135	1.30873
	PK-04	1	1	2	2		11.4136	11.0311	11.2224	1.70454
	PK-05	1	1	4	4		12.2606	10.061	11.1608	9.85413
	PK-06	1	1	6	6.08333		5.76562	6.73672	6.25117	7.76734
	PK-07	1	1	8	7.91667		6.09344	6.04146	6.06745	0.428294
	PK-08	1	2	24	23.5		3.61609	2.79656	3.20633	12.7799
	PK-09	1	15	-0.0833333	-0.0833333		5.52931	6.03165	5.78048	4.34518
	PK-10	1	15	0.5	0.5		12.1058	10.8516	11.4787	5.46359
	PK-11	1	15	1	1.08333		31.6811	34.3411	33.0111	4.02894
	PK-12	1	15	2	2.08333		34.5325	29.9704	32.2514	7.07272
	PK-13	1	15	4	4		22.3661	23.2274	22.7967	1.88914
	PK-14	1	15	6	6.08333		18.3159	16.6133	17.4646	4.87446
	PK-15	1	15	8	8		10.2774	12.0972	11.1873	8.13341
	PK-16	1	16	24	23.4167		9.37507	11.5364	10.4557	10.3354
007	PK-01	1	1	-0.0833333	-0.1		<LLQ	<LLQ	<LLQ
	PK-02	1	1	0.5	0.5		5.12073	5.51627	5.3185	3.71853
	PK-03	1	1	1	0.966667		33.8388	29.8826	31.8607	6.20873
	PK-04	1	1	2	1.98333		21.3148	25.4263	23.3705	8.79636
	PK-05	1	1	4	4.05		13.4528	15.5144	14.4836	7.11703
	PK-06	1	1	6	6.03333		8.60406	10.5075	9.55575	9.95942
	PK-07	1	1	8	7.98333		9.85829	9.35889	9.60859	2.59869
	PK-08	1	2	24	23.7333		5.3856	5.62335	5.50448	2.15962
	PK-09	1	15	-0.0833333	-0.0333333		17.3742	17.679	17.5266	0.869557
	PK-10	1	15	0.5	0.5		17.9408	17.4923	17.7166	1.26591
	PK-11	1	15	1	1		18.2389	19.5436	18.8912	3.45316
	PK-12	1	15	2	2		42.594	49.9939	46.294	7.99233
	PK-13	1	15	4	3.96667		32.0721	31.0037	31.5379	1.69375
	PK-14	1	15	6	6		21.675	24.7838	23.2294	6.69148
	PK-15	1	15	8	7.91667		21.288	22.0989	21.6935	1.86907
	PK-16	1	16	24	23.9833		16.2049	16.1803	16.1926	0.075941
008	PK-01	1	1	-0.0833333	-0.333333		<LLQ	<LLQ	<LLQ
	PK-02	1	1	0.5	0.5		1.13515	1.4574	1.29627	12.43
	PK-03	1	1	1	0.983333		5.68346	5.37071	5.52708	2.82929
	PK-04	1	1	2	1.98333		10.5331	10.1557	10.3444	1.82429
	PK-05	1	1	4	3.98333		8.92171	9.01751	8.96961	0.534074
	PK-06	1	1	6	6		7.39105	8.55265	7.97185	7.28564
	PK-07	1	1	8	7.96667		5.27344	5.12275	5.19809	1.44944
	PK-08	1	2	24	23.1		2.32363	2.87005	2.59684	10.5209
	PK-09	2	15	-0.0833333	-2.15		10.6247	10.9669	10.7958	1.58499
	PK-10	2	15	0.5	0.5		12.2041	11.4371	11.8206	3.24424
	PK-11	2	15	1	0.933333		42.4626	41.939	42.2008	0.620376
	PK-12	2	15	2	2		32.6954	38.6406	35.668	8.33401
	PK-13	2	15	4	3.95		14.7376	17.6946	16.2161	9.11757
	PK-14	2	15	6	5.98333		16.6052	14.5134	15.5593	6.72224
	PK-15	2	15	8	7.96667		16.9987	17.4229	17.2108	1.23251
	PK-16	2	16	24	23.9333		10.5438	10.1985	10.3712	1.66468
009	PK-01	1	1	-0.0833333	-0.05		<LLQ	<LLQ	<LLQ
	PK-02	1	1	0.5	0.466667		1.39004	1.17744	1.28374	8.28056
	PK-03	1	1	1	0.983333		3.58709	2.71885	3.15297	13.7686
	PK-04	1	1	2	1.96667		4.62748	3.93312	4.2803	8.11114
	PK-05	1	1	4	3.95		9.32517	8.30702	8.8161	5.77435
	PK-06	1	1	6	b
	PK-07	1	1	8	b
	PK-08	1	2	24	23.25		3.79549	3.06883	3.43216	10.5861
	PK-09	2	15	-0.0833333	-0.05		9.10432	10.5093	9.80681	7.1633
	PK-10	2	15	0.5	0.5		13.2675	13.5971	13.4323	1.22705
	PK-11	2	15	1	1		25.3643	23.3676	24.366	4.0972
	PK-12	2	15	2	2		37.2711	36.1732	36.7222	1.4949
	PK-13	2	15	4	4.08333		23.5169	21.7345	22.6257	3.93891
	PK-14	2	15	6	6.03333		18.0097	17.8707	17.9402	0.38749
	PK-15	2	15	8	8		17.0554	15.7125	16.3839	4.09811
	PK-16	2	16	24	24.0167		11.0709	10.8585	10.9647	0.968543
a Could not be calculated; the time of the prior dose or sample collection is unknown.
b Sample was not collected or received.

## Sheet: T3. EXM & PLB Assay Results
Table 3. Actual sample collections times and assayed concentrations of
exemestane and palbociclib.
		Sample collection
Patient	Sample			Time (h)		Plasma conc. (ng/mL)
no.	no.	Cycle	Day	Target	Actual	Exemestane	Palbociclib
002	PK-01	1	1	-0.0833333	-2.41667	<0.20	<1.00
	PK-09	1	15	-0.0833333	-0.0833333	0.44	64.3
	PK-10	1	15	0.5	0.55	30.8	64.6
	PK-11	1	15	1	0.983333	24.1	65.8
	PK-12	1	15	2	2	22.2	76.0
	PK-13	1	15	4	3.98333	5.57	101
	PK-14	1	15	6	6	2.13	97.9
	PK-15	1	15	8	8.01667	2.78	97.1
	PK-16	1	16	24	23.8667	<0.20	65.9
003	PK-01	1	1	-0.0833333	-2.75	<0.20	<1.00
	PK-09	1	15	-0.0833333	-0.0166667	<0.20	22.0
	PK-10	1	15	0.5	0.5	1.25	24.6
	PK-11	1	15	1	1	5.2	28.1
	PK-12	1	15	2	2	7.88	31.8
	PK-13	1	15	4	4	1.4	47.6
	PK-14	1	15	6	6.08333	0.792	52.9
	PK-15	1	15	8	7.96667	0.405	49.4
	PK-16	1	16	24	23.7333	<0.20	36.3
004	PK-01	1	1	-0.0833333	-0.0833333	<0.20	<1.00
	PK-09	1	15	-0.0833333	-0.0166667	<0.20	48.9
	PK-10	1	15	0.5	0.5	36.1	49.2
	PK-11	1	15	1	1	21.1	53.1
	PK-12	1	15	2	2	8.51	52.8
	PK-13	1	15	4	4	2.65	51.0
	PK-14	1	15	6	6.08333	1.53	55.2
	PK-15	1	15	8	7.95	1.11	57.1
	PK-16	1	16	24	23.9167	<0.20	41.0
005	PK-01	1	1	-0.0833333	-0.0833333	<0.20	<1.00
	PK-09	1	15	-0.0833333	-0.0333333	0.328	50.3
	PK-10	1	15	0.5	0.5	0.464	39.8
	PK-11	1	15	1	0.95	0.909	49.8
	PK-12	1	15	2	1.96667	3.2	51.6
	PK-13	1	15	4	3.95	10.8	49.6
	PK-14	1	15	6	6	26.1	67.2
	PK-15	1	15	8	7.86667	6.22	76.8
	PK-16	1	16	24	22.1667	0.4	56.6
006	PK-01	1	1	-0.0833333	-2.33333	<0.20	<1.00
	PK-09	1	15	-0.0833333	-0.0833333	0.667	42.4
	PK-10	1	15	0.5	0.5	1.29	41.7
	PK-11	1	15	1	1.08333	3.94	39.8
	PK-12	1	15	2	2.08333	28.7	51.1
	PK-13	1	15	4	4	14.1	54.3
	PK-14	1	15	6	6.08333	5.25	58.1
	PK-15	1	15	8	8	2.75	60.9
	PK-16	1	16	24	23.4167	0.838	46.3
007	PK-01	1	1	-0.0833333	-0.1	<0.20	a
	PK-09	1	15	-0.0833333	-0.0333333	0.61	a
	PK-10	1	15	0.5	0.5	0.974	a
	PK-11	1	15	1	1	2.13	a
	PK-12	1	15	2	2	56.4	a
	PK-13	1	15	4	3.96667	10.9	a
	PK-14	1	15	6	6	3.08	a
	PK-15	1	15	8	7.91667	1.95	a
	PK-16	1	16	24	23.9833	<0.20	a
008	PK-01	1	1	-0.0833333	-0.316667	<0.20	2.05
	PK-09	2	15	-0.0833333	-2.15	0.209	81.1
	PK-10	2	15	0.5	0.5	1.27	76.9
	PK-11	2	15	1	0.933333	34.9	86.7
	PK-12	2	15	2	2	14.3	128
	PK-13	2	15	4	3.95	2.86	139
	PK-14	2	15	6	5.98333	1.19	133
	PK-15	2	15	8	7.96667	0.897	120
	PK-16	2	16	24	23.9333	<0.20	77.6
009	PK-01	1	1	-0.0833333	-0.05	<0.20	<1.00
	PK-09	2	15	-0.0833333	-0.05	0.339	62.1
	PK-10	2	15	0.5	0.5	1.19	63.5
	PK-11	2	15	1	1	4.94	79.8
	PK-12	2	15	2	2	31.3	127
	PK-13	2	15	4	4.08333	3.99	101
	PK-14	2	15	6	6.03333	2.23	92.1
	PK-15	2	15	8	8	1.57	94.2
	PK-16	2	16	24	24.0167	0.337	64.9
a Assay result was not reported.

## Sheet: T4. EVM PK Params
Table 4. Whole blood pharmacokinetic parameters for everolimus 5 mg QD PO.
Patient		C0		tmax		Cmax		Ct		AUCt		CL/F
no.	Day	(ng/mL)		(h)		(ng/mL)		(ng/mL)		(ng•h/mL)		(L/h)		Raca
001	1	<LLQ		0.5		31.5		3.78		180.899
002	1	<LLQ		4		13.6		3.54		175.517
003	1	<LLQ		2		16.4		1.56		88.3355
004	1	<LLQ		1.95		22.1		3.04		153.178
005	1	<LLQ		2		11.9		b		b
006	1	<LLQ		2		11.2		3.21		136.11
007	1	<LLQ		0.97		31.9		5.5		234.444
008	1	<LLQ		1.98		10.3		2.6		115.74
009	1	<LLQ		2		36.7		11		395.97
Meanc				1.93333		18.465		3.65777		167.792
%CVd				49.3207		52.9866		61.967		48.1291
002	15	10.7		2		28.5		11.4		405.857		12.3196		2.31236
003	15	3.17		2		30.2		4.43		205.147		24.3728		2.32236
004	15	6.93		0.5		60.3		6.82		322.491		15.5043		2.10533
005	15	17.2		6		37.7		17.9		515.495		9.69941		b
006	15	5.78		1.08		33		10.5		338.263		14.7814		2.48522
007	15	17.5		2		46.3		16.2		526.618		9.49455		2.24624
008	15	10.8		0.93		42.2		10.4		387.564		12.9011		3.34859
Meanc		8.89814		2.07286		38.5341		10.1247		370.348		13.5008		2.47001
%CVd		67.942		88.5269		26.84		51.2868		32.995		32.995		18.1224
a Accumulation factor for repeated dosing.
b Parameter could not be estimated or it was not calculated.
c Geometric mean except for tmax and Rac, which are arithmetic averages.
d Geometric %CV for parameters reported as the geometric mean.

## Sheet: T5. EXM PK Params
Table 5. Estimated values of exemestane 25 mg PO QD
steady state pharmacokinetic parameters.
Patient	C0		tmax	Cmax		AUCτ		CL/F
no.	(ng/mL)		(h)	(ng/mL)		(ng•h/mL)		(L/h)
002	0.44		0.55	30.8		89.5562		279.154
003	<LLQ	a	2	7.88		20.5962		1213.82
004	<LLQ	a	0.5	36.1		58.4707		427.565
005	0.33		6	26.1		111.153		224.916
006	0.67		2.08	28.7		109.135		229.075
007	0.61		2	56.4		110.286		226.683
008	0.21		0.93	34.9		58.379		428.236
009	0.34		2	31.3		70.0895		356.687
Meanb	0.402264		2.0075	28.2387		70.2088		356.081
%CVc	45.257		87.3069	61.3696		61.4161		61.4161
a LLQ, lower limit of quantitation (0.20 ng/mL).
b Geometric mean except tmax and Rac, which are arithmetic
averages.
c Geometric %CV for geometric means.

## Sheet: T6. PLB PK Params
Table 6. Estimated values of palbociclib 100 mg PO QD
steady state pharmacokinetic parameters.
Patient	C0		tmax	Cmax		Cτ		AUCτ		CL/F
no.	(ng/mL)		(h)	(ng/mL)		(ng/mL)		(ng•h/mL)		(L/h)
002	64.3		3.98	101		65.6904		1993.25		50.1694
003	22		6.08	52.9		36.1084		1015.13		98.5097
004	48.9		7.95	57.1		40.9322		1201.82		83.2071
005	50.3		7.87	76.8		54.4362		1497.01		66.8
006	42.4		8	60.9		45.8245		1270.52		78.7078
008	81.1		3.95	139		77.4518		2535.18		39.4449
009	62.1		2	127		64.9303		2036.9		49.0941
Meana	49.6427		5.69	82.1218		53.2746		1573.52		63.5517
%CVb	43.6302		42.3959	40.9273		28.4485		34.1806		34.1806
a Geometric mean except for tmax and Rac, which are arithmetic
averages.
b Geometric %CV for parameters reported as the geometric mean.

## Sheet: T7. Mean PK
Table 7. Mean (%CV) pharmacokinetic parameters for everolimus, exemestane, and
palbociclib administered orally once daily.a
	Dose			tmax	Cmax	Cτ	AUCτ	CL/F
Drugb	(mg)	Day	N	(h)	(ng/mL)	(ng/mL)	(ng•h/mL)	(L/h)	Rac
EVR	5	1	9	1.93	18.5	3.66	167.8
				(49)	(53)	(62)	(48)
EVR	5	15	7	2.07	38.5	10.1	370.3	13.5	2.47
				(89)	(27)	(51)	(33)	(33)	(18)
EXM	25	15	8	2.01	28.2	0.40	70.2	356.1
				(87)	(61)	(45)	(61)	(61)
PLB	100	15	7	5.69	82.1	53.3	1,574	63.6
				(42)	(41)	(28)	(34)	(34)
a Values are reported as the geometric mean (geometric %CV) for all parameters
except tmax and Rac, which are the arithmetic average (%CV).
b EVR, everolimus; EXM, exemestane; PLB, palbociclib

## Sheet: T8. Historical PK Data
Table 8. Historical steady state pharmacokinetic parameters determined in cancer
patients receiving single agent treatment.a
	Dose			tmax	Cmax	Cτ	AUCτ	CL/F
Drugb	(mg)	Schedule	N	(h)	(ng/mL)	(ng/mL)	(ng•h/mL)	(L/h)	Ref.
EVR	5	QD	4	1c	32	5.4	238	NR	1
				(1-2)	(28)	(33)	(32)
EVR	5	QD	6		37.8		369		2
					(40)		(34)
EVR	5	QD	12	2c	35	5.7	204.7		3
				(1-2)	(45)	(40)	(43)
EXM	25	QD	5		7.9		52.0		4
					(61)		(54)
EXM	25	QD	9		20.1		61.7		5
					(38)		(28)
EXM	25	QD	9	1.16	29.6		75.4	391	6
				(67)	(84)		(39)	(47)
PLB	100	QD	3	4.0c	44				7
				(4.0-7.0)	(72)
PLB	100	QD	3	7c	85				8
				(4-10)	(11)
PLB	100	QD	8	5.5c	67.3				9
				(4-10)	(31)
PLB	125	QD	12	7.9c	116	60.8	1,982	63.1	9
				(2.2-8.2)	(28)	(42)	(29)	(29)
a Mean (%CV) except as noted.
b EVR, everolimus; EXM, exemestane; PLB, palbociclib
c Median (range)
1. J Clin Oncol 26:1588-95, 2008
2. Cancer 116:3903-9, 2010
3. Clin Cancer Res 21:1859-68, 2015
4. Breast Cancer Res Treat 111:377-88, 2008
5. Clin Breast Cancer 12:151-6, 2012
6. Clinical Pharmacology Review, FDA, NDA 20-753
7. Br J Cancer 104:1862-68, 2011
8. Clin Cancer Res 18:568-576, 2012
9. Clinical Pharmacology Review, FDA, NDA 20-7103
