# Supplementary material for: Exemestane plus everolimus and palbociclib in metastatic breast cancer: clinical response and genomic/transcriptomic determinants of resistance in a phase I/II trial
Source: Nat Commun. 2024 Mar 19;15:2446. doi: 10.1038/s41467-024-45835-6 (PMC10951222; doi:10.1038/s41467-024-45835-6)
Supplement: Supplementary file 4 — Supplementary Data 2 [file 41467_2024_45835_MOESM4_ESM.zip]

Archive with 36 entries (33 files):
- Supplementary Data 2/
- __MACOSX/._Supplementary Data 2
- Supplementary Data 2/RNA-seq/
- __MACOSX/Supplementary Data 2/._RNA-seq
- Supplementary Data 2/WES/
- __MACOSX/Supplementary Data 2/._WES
- Supplementary Data 2/RNA-seq/Gene expression counts - all genes.csv
- __MACOSX/Supplementary Data 2/RNA-seq/._Gene expression counts - all genes.csv
- Supplementary Data 2/RNA-seq/Gene expression quantiles - combat corrected expression.csv
- __MACOSX/Supplementary Data 2/RNA-seq/._Gene expression quantiles - combat corrected expression.csv
- Supplementary Data 2/RNA-seq/Hallmark and selected signatures GSEA NES quantiles - combat corrected expression.csv
- __MACOSX/Supplementary Data 2/RNA-seq/._Hallmark and selected signatures GSEA NES quantiles - combat corrected expression.csv
- Supplementary Data 2/RNA-seq/Gene expression log2(TPM+1) - nonzero-MAD genes - combat corrected.csv
- __MACOSX/Supplementary Data 2/RNA-seq/._Gene expression log2(TPM+1) - nonzero-MAD genes - combat corrected.csv
- Supplementary Data 2/RNA-seq/Hallmark and selected signatures GSEA NES - combat corrected expression.csv
- __MACOSX/Supplementary Data 2/RNA-seq/._Hallmark and selected signatures GSEA NES - combat corrected expression.csv
- Supplementary Data 2/RNA-seq/Hallmark and selected signatures GSEA results - combat corrected expression.csv
- __MACOSX/Supplementary Data 2/RNA-seq/._Hallmark and selected signatures GSEA results - combat corrected expression.csv
- Supplementary Data 2/RNA-seq/rnaseqc2 metrics.csv
- __MACOSX/Supplementary Data 2/RNA-seq/._rnaseqc2 metrics.csv
- Supplementary Data 2/RNA-seq/Hallmark and selected signatures GSEA NES - not combat corrected expression.csv
- __MACOSX/Supplementary Data 2/RNA-seq/._Hallmark and selected signatures GSEA NES - not combat corrected expression.csv
- Supplementary Data 2/RNA-seq/Gene expression log2(TPM+1) - expressed gene - not combat corrected.csv
- __MACOSX/Supplementary Data 2/RNA-seq/._Gene expression log2(TPM+1) - expressed gene - not combat corrected.csv
- Supplementary Data 2/RNA-seq/Hallmark and selected signatures GSEA results - not combat corrected expression.csv
- __MACOSX/Supplementary Data 2/RNA-seq/._Hallmark and selected signatures GSEA results - not combat corrected expression.csv
- Supplementary Data 2/RNA-seq/Gene expression log2(TPM+1) - expressed genes - combat corrected.csv
- __MACOSX/Supplementary Data 2/RNA-seq/._Gene expression log2(TPM+1) - expressed genes - combat corrected.csv
- Supplementary Data 2/RNA-seq/Gene expression log2(TPM+1) - all genes - not combat corrected.csv
- __MACOSX/Supplementary Data 2/RNA-seq/._Gene expression log2(TPM+1) - all genes - not combat corrected.csv
- Supplementary Data 2/WES/Final_maf_OKBannotated 2.tsv
- __MACOSX/Supplementary Data 2/WES/._Final_maf_OKBannotated 2.tsv
- Supplementary Data 2/WES/Final_CNA_annotated 2.tsv
- __MACOSX/Supplementary Data 2/WES/._Final_CNA_annotated 2.tsv
- Supplementary Data 2/WES/Final_seg 2.tsv
- __MACOSX/Supplementary Data 2/WES/._Final_seg 2.tsv
