# Supplementary material for: Exemestane plus everolimus and palbociclib in metastatic breast cancer: clinical response and genomic/transcriptomic determinants of resistance in a phase I/II trial
Source: Nat Commun. 2024 Mar 19;15:2446. doi: 10.1038/s41467-024-45835-6 (PMC10951222; doi:10.1038/s41467-024-45835-6)
Supplement: Supplementary file 4 — Supplementary Data 2 [file 41467_2024_45835_MOESM4_ESM.zip › Supplementary Data 2/RNA-seq/Gene expression counts - all genes.csv]

	Sample_ID	TSPAN6 (ENSG00000000003.10)	TNMD (ENSG00000000005.5)	DPM1 (ENSG00000000419.8)	SCYL3 (ENSG00000000457.9)	C1orf112 (ENSG00000000460.12)	FGR (ENSG00000000938.8)	CFH (ENSG00000000971.11)	FUCA2 (ENSG00000001036.9)	GCLC (ENSG00000001084.6)	NFYA (ENSG00000001167.10)	STPG1 (ENSG00000001460.13)	NIPAL3 (ENSG00000001461.12)	LAS1L (ENSG00000001497.12)	ENPP4 (ENSG00000001561.6)	SEMA3F (ENSG00000001617.7)	CFTR (ENSG00000001626.10)	ANKIB1 (ENSG00000001629.5)	CYP51A1 (ENSG00000001630.11)	KRIT1 (ENSG00000001631.10)	RAD52 (ENSG00000002016.12)	MYH16 (ENSG00000002079.8)	BAD (ENSG00000002330.9)	LAP3 (ENSG00000002549.8)	CD99 (ENSG00000002586.13)	HS3ST1 (ENSG00000002587.5)	AOC1 (ENSG00000002726.15)	WNT16 (ENSG00000002745.8)	HECW1 (ENSG00000002746.10)	MAD1L1 (ENSG00000002822.11)	LASP1 (ENSG00000002834.13)	SNX11 (ENSG00000002919.10)	TMEM176A (ENSG00000002933.3)	M6PR (ENSG00000003056.3)	KLHL13 (ENSG00000003096.9)	CYP26B1 (ENSG00000003137.4)	ICA1 (ENSG00000003147.13)	DBNDD1 (ENSG00000003249.9)	ALS2 (ENSG00000003393.10)	CASP10 (ENSG00000003400.10)	CFLAR (ENSG00000003402.15)	TFPI (ENSG00000003436.10)	NDUFAF7 (ENSG00000003509.11)	RBM5 (ENSG00000003756.12)	MTMR7 (ENSG00000003987.9)	SLC7A2 (ENSG00000003989.12)	ARF5 (ENSG00000004059.6)	SARM1 (ENSG00000004139.9)	POLDIP2 (ENSG00000004142.7)
1	13_A1	229	5	189	886.01	1851.0	132	1342.6	187.47	513.0	597	181	223	793	35	1590	0.0	4394	440.93	2394.0	640	25	64.0	2062	2122	97	6	0	19.0	1032	1512.0	298	39	797.51	21.0	109	2302	38	2008	385	3316.1	92	771.08	10168.0	42.0	260	228.0	676.99	700.0
2	14_A1	401	2	825	2066.1	2479.9	123	12562.0	682.0	1292.0	1178	317	1261	1462	766	3890	1.0	6381	845.99	5021.0	1620	12	119.35	2943	4121	46	15	25	113.0	1281	3456.0	453	304	2229.4	17.0	92	5485	21	3150	523	6127.7	914	1262.3	17882.0	27.0	475	818.0	260.04	1414.0
3	17_A1	927	15	1673	1933.4	2144.6	351	1414.7	1279.6	3460.0	4236	455	1699	4514	1487	10656	197.61	11478	1927.5	7544.0	2278	33	309.37	8442	9027	37	6	15	60.0	3707	9222.0	924	82	5711.6	108.0	30	8997	400	5486	162	9448.8	52	1626.2	27152.0	764.31	28995	3351.0	1459.3	3266.0
4	17_T1	4095	5	2358	1702.9	658.06	511	29102.0	2811.7	4457.0	3440	496	1936	3581	1929	7883	1558.0	2790	4955.2	2365.9	361	0	1259.0	8028	6022	222	95	2	13.0	903	21349.0	1243	10137	8682.7	171.0	27	3940	1980	1688	348	5180.0	4435	554.13	6900.0	283.91	16649	6497.9	835.63	6671.7
5	18_A1	740	9	1053	1267.2	1805.8	99	4978.9	1014.3	1444.0	1468	121	806	855	324	1294	22.0	3899	2010.1	3754.0	257	23	122.73	2704	6422	27	25	3	65.0	732	3756.0	166	292	2134.9	57.0	19	1539	66	1550	191	2556.7	359	521.87	5367.0	77.49	225	734.0	399.39	2288.0
6	18_T1	639	1	566	593.67	266.33	44	1891.3	910.97	395.0	860	134	1003	787	325	1326	3.0	719	1371.9	581.0	103	0	1155.3	1237	3717	33	0	5	23.0	415	7420.0	248	320	2596.1	51.0	13	578	747	302	116	1523.4	316	193.47	1559.0	11.0	302	3151.0	429.86	4482.7
7	20_T1	426	7	1108	661.37	714.63	192	18269.0	854.77	1348.0	1008	153	517	1430	170	822	18.0	4823	1727.5	2937.0	401	14	163.0	2679	17864	64	5	2	92.0	1629	4483.0	481	190	1959.7	134.0	437	1858	134	1755	180	3039.4	717	716.96	9057.8	40.05	1616	982.0	325.18	1600.0
8	21_A1	603	0	528	1466.5	1187.5	161	4031.0	483.0	371.0	1149	101	390	677	268	1786	21.0	4796	331.0	3412.0	887	1	103.0	2388	2509	21	21	8	111.0	851	1709.0	349	278	1421.9	3.0	44	2385	50	1102	238	2788.3	173	1064.6	20389.0	114.98	1114	558.0	350.45	708.0
9	21_T1	2937	9	1744	2011.6	902.42	120	50904.0	3341.9	3116.0	1964	339	1045	2685	1453	4145	359.0	2107	6697.9	1665.5	221	0	2517.4	4874	8281	75	6	0	3.0	1023	15405.0	1108	20177	2727.7	107.0	62	3736	2195	876	313	2771.7	6483	591.78	4559.8	63.4	8864	8444.4	116.19	7735.2
10	22_T1	1240	0	1334	1155.2	309.81	205	2016.0	2950.9	2468.0	1498	507	1954	1421	993	5765	0.0	2772	3476.0	1666.5	106	0	1455.1	3937	7969	62	11	1	27.0	581	7960.0	948	699	5531.4	79.0	111	3940	1587	760	127	1452.6	198	327.16	4267.2	153.8	13926	3818.0	117.56	1618.3
11	23_T1	3200	0	1958	3683.6	758.4	518	4416.6	2488.9	1275.0	2497	409	1761	2160	715	3557	377.0	2082	2029.0	1614.0	280	14	1175.6	6314	14574	290	13	3	23.0	828	6725.8	1028	1802	9347.2	53.0	52	2277	1530	857	310	4714.6	2035	631.51	5218.1	80.0	710	6139.8	67.36	6831.7
12	24_T1	447	4	1929	1184.5	572.53	129	2923.8	4525.9	1193.0	2281	910	2202	1540	1697	4120	764.0	1553	1598.7	1092.9	265	0	1058.1	5214	3837	193	331	0	10.0	842	26304.0	2058	642	7933.9	150.0	138	1291	2009	1066	308	2676.8	1443	508.0	6372.8	42.0	22949	2752.9	814.95	2228.1
13	25_A1	318	64	480	429.29	971.71	380	10977.0	604.45	775.0	544	150	362	597	255	459	0.0	3472	563.98	2616.0	281	0	82.0	1945	10410	9	3	3	218.0	316	1693.0	73	735	746.27	373.0	132	452	35	1807	488	4328.9	1269	447.42	8191.8	70.0	1513	547.0	349.23	724.0
14	25_T1	504	18	6512	1309.5	452.47	388	3485.0	3577.8	2023.0	2004	461	3081	1550	571	1121	0.0	3756	4767.1	1887.8	229	4	1884.2	10408	8864	315	14	0	4.0	661	14340.0	1786	1039	5601.1	441.0	397	3749	1435	1969	332	5038.5	575	414.15	2878.7	26.0	118	3143.9	144.32	3553.0
17	28_T1	2523	2	1011	660.18	282.82	448	81209.0	2143.0	2347.6	550	117	383	826	501	601	605.0	813	1869.5	845.0	170	0	1190.5	4460	6004	110	323	1	18.0	512	6783.9	645	27986	2914.6	203.0	37	219	556	884	453	3587.8	9227	439.7	3588.9	44.76	8066	3415.3	211.44	5702.7
18	29_T1	85	90	101	66.03	25.97	106	741.0	156.99	84.0	70	20	58	80	57	95	0.0	85	108.0	85.0	10	0	138.0	198	1248	12	4	0	5.0	76	735.35	98	62	237.01	43.0	99	51	36	38	46	299.55	444	27.0	353.93	1.0	52	267.99	1.0	180.67
19	30_A1	154	0	685	945.89	1295.1	50	11792.0	464.42	917.0	1542	187	406	801	549	2541	124.0	6602	1424.9	4665.0	320	14	46.0	1277	4450	36	23	5	311.0	1105	1659.0	912	1095	1430.0	239.0	47	2395	34	2467	219	3885.9	463	901.85	10341.0	269.69	1370	1017.0	759.18	1639.0
20	31_T1	4351	757	1782	876.75	253.25	434	4774.9	1750.0	1815.0	1069	469	1363	1758	1482	2101	4.0	1979	1900.0	1859.9	306	3	1516.0	4055	8755	242	0	0	1.0	619	10682.0	1281	598	3879.4	665.91	1269	1367	218	1032	1163	7770.0	3372	607.77	7892.3	69.0	2918	4942.8	581.9	4123.5
21	32_T1	1322	4	2203	1564.9	569.13	240	2451.9	2653.9	967.0	1870	214	1161	2920	661	9223	10.0	1571	4441.0	1445.5	445	2	1292.1	12172	3558	129	9	0	2.0	747	11572.0	2268	843	6438.3	173.0	72	2917	2019	992	417	4228.4	568	756.17	6456.5	56.78	974	4165.9	183.82	8205.2
22	33_T1	1158	5	4625	689.36	380.64	167	156.0	2943.9	1601.0	1204	567	3547	1538	3513	10289	0.0	1991	3469.9	2493.7	130	0	5346.5	3252	1169	70	0	0	0.0	821	23386.0	1902	67	2852.5	13.0	206	2598	3556	965	182	2134.6	221	698.15	6643.9	594.25	9578	6473.5	200.77	5054.2
23	34_A1	431	90	1980	2668.2	4322.8	126	13663.0	1264.1	3145.0	2841	211	772	2046	893	2198	7.0	9481	1714.7	6506.0	976	21	201.0	7014	14322	67	244	24	58.0	1357	9883.0	743	366	3379.6	286.0	44	4853	172	3986	573	7745.3	888	2053.4	15808.0	125.0	5532	1873.0	813.3	2948.0
24	35_T1	2236	0	763	800.21	300.79	74	25314.0	1581.0	1740.0	869	211	607	874	1841	1968	260.0	876	2445.0	904.0	106	0	1108.2	2064	2957	183	292	2	26.0	336	4746.2	643	7783	2098.4	58.0	48	914	1169	565	163	1798.1	2750	301.1	4008.4	49.0	4486	4889.6	24.15	3175.0
27	41_T1	2331	22	1871	758.82	298.18	160	1803.0	2149.8	974.0	1184	194	978	2470	466	3936	3.0	2476	3074.0	1550.0	296	1	938.88	2156	7580	85	14	108	9.0	528	6186.0	639	430	3500.1	18.0	334	1927	1789	962	258	2766.0	350	450.22	6333.3	78.3	194	6082.3	244.0	3092.8
[truncated: 5,000 more columns]
