# Supplementary material for: Exemestane plus everolimus and palbociclib in metastatic breast cancer: clinical response and genomic/transcriptomic determinants of resistance in a phase I/II trial
Source: Nat Commun. 2024 Mar 19;15:2446. doi: 10.1038/s41467-024-45835-6 (PMC10951222; doi:10.1038/s41467-024-45835-6)
Supplement: Supplementary file 4 — Supplementary Data 2 [file 41467_2024_45835_MOESM4_ESM.zip › Supplementary Data 2/RNA-seq/Gene expression quantiles - combat corrected expression.csv]

	gene_id	hgnc_symbol_gene_id	Gene	13_A1	14_A1	17_A1	17_T1	18_A1	18_T1	20_T1	21_A1	21_T1	22_T1	23_T1	24_T1	25_A1	25_T1	28_T1	29_T1	30_A1	31_T1	32_T1	33_T1	34_A1	35_T1	41_T1
1	ENSG00000000003.10	TSPAN6 (ENSG00000000003.10)	TSPAN6				Upper Quartile	Upper Decile	Lower Quartile		Upper Quartile			Upper Quartile	Lower Decile		Lower Decile	Upper Quartile		Lower Quartile	Upper Decile		Lower Quartile	Lower Quartile	Upper Quartile	Upper Quartile
2	ENSG00000000419.8	DPM1 (ENSG00000000419.8)	DPM1	Lower Decile	Lower Decile	Lower Decile			Lower Quartile		Lower Decile	Lower Quartile	Lower Quartile			Lower Decile	Upper Decile	Lower Quartile		Lower Decile			Upper Decile	Lower Quartile	Lower Quartile
3	ENSG00000000457.9	SCYL3 (ENSG00000000457.9)	SCYL3	Upper Quartile	Upper Decile					Lower Quartile	Upper Decile	Upper Quartile		Upper Decile				Lower Quartile				Upper Quartile	Lower Quartile	Upper Quartile
4	ENSG00000000460.12	C1orf112 (ENSG00000000460.12)	C1orf112	Upper Decile	Upper Quartile	Lower Quartile		Upper Quartile		Lower Decile		Upper Quartile		Upper Quartile	Upper Quartile					Upper Quartile	Lower Quartile			Upper Quartile
5	ENSG00000000971.11	CFH (ENSG00000000971.11)	CFH	Lower Decile	Upper Quartile	Lower Decile	Upper Decile			Upper Decile	Lower Quartile	Upper Decile	Lower Quartile		Lower Quartile	Upper Decile	Lower Quartile	Upper Decile	Upper Quartile	Upper Quartile		Lower Quartile	Lower Decile		Upper Decile	Lower Quartile
6	ENSG00000001036.9	FUCA2 (ENSG00000001036.9)	FUCA2	Lower Decile	Lower Decile	Lower Decile			Lower Decile		Lower Quartile		Upper Quartile	Lower Quartile	Upper Decile					Lower Decile	Lower Decile			Lower Quartile
7	ENSG00000001084.6	GCLC (ENSG00000001084.6)	GCLC		Lower Quartile		Upper Decile		Lower Decile		Lower Decile	Upper Quartile	Upper Quartile	Lower Decile	Lower Quartile			Upper Decile		Lower Decile		Lower Quartile	Lower Quartile		Upper Quartile
8	ENSG00000001167.10	NFYA (ENSG00000001167.10)	NFYA			Upper Quartile	Upper Quartile	Upper Quartile		Lower Quartile						Lower Quartile		Lower Decile	Lower Quartile		Lower Quartile		Lower Quartile
9	ENSG00000001460.13	STPG1 (ENSG00000001460.13)	STPG1	Upper Decile	Upper Decile				Lower Quartile		Upper Quartile		Upper Decile		Upper Decile	Upper Quartile	Upper Quartile	Lower Decile			Upper Quartile		Upper Quartile	Lower Quartile
10	ENSG00000001461.12	NIPAL3 (ENSG00000001461.12)	NIPAL3		Upper Decile			Upper Decile				Lower Quartile					Upper Quartile	Lower Decile	Lower Quartile			Lower Quartile	Upper Decile	Lower Quartile	Lower Decile
11	ENSG00000001497.12	LAS1L (ENSG00000001497.12)	LAS1L			Upper Decile	Upper Quartile					Upper Quartile				Lower Quartile	Lower Quartile	Lower Quartile	Lower Quartile	Lower Quartile		Upper Quartile	Lower Quartile			Upper Quartile
12	ENSG00000001561.6	ENPP4 (ENSG00000001561.6)	ENPP4	Lower Decile	Upper Quartile		Upper Quartile		Lower Quartile	Lower Quartile				Lower Quartile	Upper Quartile		Lower Quartile	Lower Decile		Upper Quartile	Upper Quartile		Upper Decile		Upper Decile
13	ENSG00000001617.7	SEMA3F (ENSG00000001617.7)	SEMA3F		Upper Quartile	Upper Decile	Upper Quartile			Lower Quartile			Upper Quartile			Lower Quartile	Lower Decile	Lower Decile	Lower Quartile			Upper Decile	Upper Decile
14	ENSG00000001629.5	ANKIB1 (ENSG00000001629.5)	ANKIB1	Upper Decile	Upper Quartile	Lower Quartile					Upper Quartile		Upper Quartile		Lower Quartile		Upper Quartile	Lower Quartile	Lower Quartile	Upper Decile		Lower Quartile				Upper Quartile
15	ENSG00000001630.11	CYP51A1 (ENSG00000001630.11)	CYP51A1	Lower Quartile	Lower Quartile	Lower Quartile	Upper Quartile	Upper Decile			Lower Quartile	Upper Decile	Upper Quartile	Lower Quartile	Lower Quartile	Lower Quartile	Upper Quartile	Lower Quartile	Lower Quartile		Lower Quartile	Upper Quartile			Upper Quartile	Upper Quartile
16	ENSG00000001631.10	KRIT1 (ENSG00000001631.10)	KRIT1					Upper Quartile			Upper Quartile				Lower Quartile					Upper Quartile			Upper Quartile			Upper Quartile
17	ENSG00000002016.12	RAD52 (ENSG00000002016.12)	RAD52	Upper Decile	Upper Decile	Upper Decile					Upper Decile	Lower Quartile							Upper Quartile			Upper Quartile	Lower Quartile		Lower Decile
18	ENSG00000002549.8	LAP3 (ENSG00000002549.8)	LAP3		Lower Quartile			Lower Quartile	Lower Quartile	Lower Quartile	Lower Quartile					Lower Quartile		Upper Quartile	Lower Quartile	Lower Decile		Upper Quartile	Lower Quartile			Lower Decile
19	ENSG00000002586.13	CD99 (ENSG00000002586.13)	CD99	Lower Decile	Lower Decile				Upper Quartile	Upper Quartile	Lower Decile			Upper Quartile	Lower Quartile	Upper Quartile		Upper Decile	Upper Decile	Lower Decile		Lower Decile	Lower Decile
20	ENSG00000002822.11	MAD1L1 (ENSG00000002822.11)	MAD1L1	Upper Decile	Upper Decile	Upper Decile				Upper Decile		Upper Decile	Lower Quartile	Lower Quartile		Lower Quartile	Lower Quartile	Upper Decile	Upper Decile	Upper Decile				Lower Quartile	Upper Quartile	Lower Quartile
21	ENSG00000002834.13	LASP1 (ENSG00000002834.13)	LASP1	Lower Quartile				Upper Quartile			Lower Quartile			Lower Decile	Upper Decile	Lower Quartile				Lower Decile			Upper Quartile	Upper Quartile	Lower Quartile	Lower Quartile
22	ENSG00000002919.10	SNX11 (ENSG00000002919.10)	SNX11	Upper Decile				Lower Decile	Lower Decile		Upper Quartile			Lower Quartile	Upper Decile	Lower Decile	Upper Quartile	Lower Quartile	Upper Quartile	Upper Decile		Upper Decile	Upper Quartile			Lower Quartile
23	ENSG00000002933.3	TMEM176A (ENSG00000002933.3)	TMEM176A	Lower Decile	Lower Quartile	Lower Decile	Upper Quartile	Lower Quartile	Lower Quartile	Lower Decile		Upper Decile	Lower Quartile		Lower Quartile	Upper Quartile	Lower Quartile	Upper Decile			Lower Quartile	Lower Quartile	Lower Decile	Lower Quartile	Upper Decile	Lower Quartile
24	ENSG00000003056.3	M6PR (ENSG00000003056.3)	M6PR	Lower Quartile		Upper Quartile		Upper Quartile	Upper Quartile			Lower Decile		Upper Quartile		Lower Decile		Upper Quartile					Lower Quartile		Upper Quartile
25	ENSG00000003147.13	ICA1 (ENSG00000003147.13)	ICA1	Upper Decile	Upper Decile	Upper Decile					Upper Quartile	Upper Quartile	Upper Quartile			Lower Quartile	Upper Quartile	Lower Decile	Lower Quartile
26	ENSG00000003393.10	ALS2 (ENSG00000003393.10)	ALS2	Upper Decile			Upper Quartile		Lower Quartile			Lower Quartile		Lower Quartile		Upper Decile	Upper Decile		Lower Quartile							Upper Quartile
27	ENSG00000003400.10	CASP10 (ENSG00000003400.10)	CASP10	Upper Quartile		Lower Decile		Lower Quartile		Lower Quartile	Lower Quartile		Lower Quartile	Lower Quartile		Upper Quartile			Upper Decile	Lower Quartile	Upper Decile		Lower Quartile
28	ENSG00000003402.15	CFLAR (ENSG00000003402.15)	CFLAR					Lower Quartile		Lower Quartile	Lower Quartile	Lower Quartile	Lower Decile		Lower Quartile			Upper Decile			Upper Decile		Lower Decile
29	ENSG00000003436.10	TFPI (ENSG00000003436.10)	TFPI	Lower Decile		Lower Decile	Upper Quartile		Lower Quartile		Lower Quartile	Upper Decile	Lower Decile			Upper Decile	Lower Quartile	Upper Decile	Upper Decile		Upper Quartile	Lower Quartile	Lower Decile		Upper Decile	Lower Quartile
30	ENSG00000003509.11	NDUFAF7 (ENSG00000003509.11)	NDUFAF7	Upper Quartile	Upper Quartile	Lower Decile	Lower Quartile		Lower Quartile	Lower Quartile	Upper Decile		Lower Quartile				Lower Quartile		Upper Quartile			Upper Quartile	Upper Quartile	Upper Quartile		Upper Quartile
31	ENSG00000003756.12	RBM5 (ENSG00000003756.12)	RBM5	Upper Quartile	Upper Quartile	Upper Quartile		Lower Quartile			Upper Decile						Lower Decile	Upper Quartile			Upper Quartile				Upper Decile
32	ENSG00000003989.12	SLC7A2 (ENSG00000003989.12)	SLC7A2	Lower Quartile	Lower Quartile	Upper Decile	Upper Quartile	Lower Quartile	Lower Quartile			Upper Quartile	Upper Quartile	Lower Quartile	Upper Decile		Lower Decile	Upper Quartile	Lower Quartile				Upper Quartile	Upper Quartile	Upper Quartile	Lower Quartile
33	ENSG00000004059.6	ARF5 (ENSG00000004059.6)	ARF5	Lower Decile	Lower Quartile	Upper Quartile					Lower Quartile	Upper Quartile			Lower Quartile		Lower Quartile					Lower Quartile			Upper Decile	Upper Quartile
34	ENSG00000004139.9	SARM1 (ENSG00000004139.9)	SARM1	Upper Decile		Upper Decile	Upper Decile	Upper Quartile	Upper Decile		Upper Quartile			Lower Quartile	Upper Quartile		Lower Quartile			Upper Decile	Upper Quartile		Lower Quartile	Upper Quartile	Lower Quartile
35	ENSG00000004142.7	POLDIP2 (ENSG00000004142.7)	POLDIP2				Upper Quartile	Upper Quartile	Upper Decile		Lower Quartile	Upper Quartile	Lower Quartile	Upper Quartile	Lower Quartile	Lower Quartile		Upper Quartile	Lower Quartile			Upper Quartile
36	ENSG00000004399.8	PLXND1 (ENSG00000004399.8)	PLXND1			Lower Decile	Lower Decile	Lower Quartile	Upper Decile			Lower Decile	Lower Quartile	Upper Quartile	Lower Decile		Lower Quartile				Upper Quartile	Lower Quartile		Lower Decile	Lower Quartile
37	ENSG00000004455.12	AK2 (ENSG00000004455.12)	AK2			Lower Decile				Upper Quartile						Lower Decile		Upper Quartile				Lower Quartile		Lower Decile
38	ENSG00000004478.5	FKBP4 (ENSG00000004478.5)	FKBP4			Upper Quartile	Upper Decile	Upper Quartile	Upper Quartile					Upper Quartile	Upper Quartile	Lower Decile			Lower Decile		Lower Decile			Upper Quartile
39	ENSG00000004487.11	KDM1A (ENSG00000004487.11)	KDM1A			Lower Decile			Upper Quartile		Upper Quartile	Upper Quartile	Upper Quartile	Upper Quartile			Lower Quartile	Lower Decile		Lower Decile				Lower Decile		Upper Quartile
40	ENSG00000004534.10	RBM6 (ENSG00000004534.10)	RBM6	Upper Quartile			Lower Quartile		Upper Quartile	Lower Quartile	Upper Decile	Lower Quartile	Lower Quartile	Lower Quartile			Lower Decile	Upper Decile			Upper Quartile	Upper Quartile		Lower Quartile	Upper Decile
41	ENSG00000004660.10	CAMKK1 (ENSG00000004660.10)	CAMKK1			Lower Quartile	Lower Quartile		Lower Quartile	Upper Decile	Upper Decile	Lower Decile	Upper Quartile		Lower Decile			Lower Decile		Lower Decile	Upper Quartile		Upper Decile	Lower Quartile		Upper Quartile
42	ENSG00000004700.11	RECQL (ENSG00000004700.11)	RECQL	Lower Quartile	Lower Decile	Lower Decile		Upper Decile	Lower Quartile		Upper Decile	Lower Decile			Upper Quartile			Lower Quartile	Upper Quartile				Lower Decile		Lower Decile	Upper Quartile
43	ENSG00000004766.11	CCDC132 (ENSG00000004766.11)	CCDC132	Upper Quartile						Lower Decile	Upper Quartile		Upper Quartile		Lower Decile			Lower Quartile	Upper Quartile	Upper Quartile
44	ENSG00000004777.14	ARHGAP33 (ENSG00000004777.14)	ARHGAP33	Upper Decile		Upper Quartile	Lower Quartile						Upper Quartile	Lower Decile	Upper Decile	Upper Quartile			Lower Decile	Upper Quartile	Upper Quartile		Upper Quartile		Upper Quartile
45	ENSG00000004779.5	NDUFAB1 (ENSG00000004779.5)	NDUFAB1	Lower Decile		Upper Decile	Upper Quartile	Upper Quartile			Lower Quartile		Upper Quartile	Upper Quartile				Lower Quartile		Lower Quartile
46	ENSG00000004799.7	PDK4 (ENSG00000004799.7)	PDK4		Upper Quartile	Lower Quartile				Lower Quartile		Upper Quartile	Lower Quartile			Upper Decile		Upper Decile	Upper Decile		Upper Decile		Lower Quartile		Upper Decile
47	ENSG00000004864.9	SLC25A13 (ENSG00000004864.9)	SLC25A13	Upper Quartile		Lower Quartile	Upper Quartile	Upper Quartile	Lower Quartile		Lower Quartile	Upper Decile		Upper Quartile	Lower Decile	Lower Quartile	Lower Quartile	Upper Decile		Upper Quartile	Lower Quartile	Lower Quartile	Lower Quartile		Upper Decile
48	ENSG00000004866.14	ST7 (ENSG00000004866.14)	ST7	Lower Quartile	Lower Decile	Upper Quartile	Upper Decile				Upper Decile	Upper Decile	Upper Decile		Lower Decile	Upper Quartile		Upper Decile	Upper Quartile	Upper Decile	Lower Quartile	Lower Quartile	Upper Quartile
49	ENSG00000004897.7	CDC27 (ENSG00000004897.7)	CDC27	Upper Quartile		Lower Decile			Lower Decile		Lower Quartile	Lower Quartile			Upper Quartile	Upper Quartile						Upper Quartile
50	ENSG00000004961.10	HCCS (ENSG00000004961.10)	HCCS	Lower Decile	Lower Decile		Upper Quartile	Lower Quartile	Lower Quartile		Lower Decile	Lower Quartile	Lower Quartile			Lower Decile		Lower Quartile	Lower Quartile	Lower Quartile	Lower Quartile	Upper Quartile			Lower Quartile	Upper Quartile
51	ENSG00000004975.7	DVL2 (ENSG00000004975.7)	DVL2	Upper Decile	Upper Decile	Upper Quartile	Lower Quartile	Lower Decile		Upper Quartile		Lower Quartile		Lower Quartile		Lower Quartile		Lower Quartile	Upper Quartile	Upper Quartile	Upper Quartile			Lower Decile	Lower Decile	Upper Decile
52	ENSG00000005001.5	PRSS22 (ENSG00000005001.5)	PRSS22		Upper Decile	Upper Decile	Upper Quartile			Lower Decile	Upper Quartile			Upper Quartile		Lower Decile	Upper Decile	Lower Decile	Lower Decile		Lower Decile	Upper Quartile			Lower Quartile
53	ENSG00000005007.8	UPF1 (ENSG00000005007.8)	UPF1		Lower Quartile					Lower Quartile				Lower Quartile	Upper Decile			Lower Quartile	Lower Quartile							Lower Quartile
54	ENSG00000005020.8	SKAP2 (ENSG00000005020.8)	SKAP2	Upper Quartile	Lower Quartile		Upper Decile		Lower Decile		Lower Quartile	Lower Decile	Lower Quartile	Lower Quartile					Upper Quartile		Upper Decile		Upper Quartile		Lower Decile
55	ENSG00000005022.5	SLC25A5 (ENSG00000005022.5)	SLC25A5	Lower Quartile	Lower Decile			Upper Quartile	Upper Quartile		Lower Quartile	Upper Quartile				Lower Decile					Lower Quartile		Lower Quartile			Upper Quartile
56	ENSG00000005059.11	CCDC109B (ENSG00000005059.11)	CCDC109B	Upper Quartile		Lower Decile	Lower Quartile			Lower Decile			Lower Quartile				Upper Quartile	Lower Decile	Upper Decile			Upper Decile			Lower Decile
57	ENSG00000005075.11	POLR2J (ENSG00000005075.11)	POLR2J	Lower Decile	Lower Quartile					Lower Quartile	Lower Decile	Upper Decile	Upper Quartile		Lower Decile	Lower Quartile	Lower Decile					Lower Quartile				Upper Quartile
58	ENSG00000005100.8	DHX33 (ENSG00000005100.8)	DHX33	Upper Decile	Upper Quartile				Lower Quartile		Upper Decile		Upper Quartile		Lower Quartile				Lower Quartile				Lower Quartile	Lower Quartile		Upper Decile
59	ENSG00000005108.11	THSD7A (ENSG00000005108.11)	THSD7A		Upper Quartile						Upper Decile		Upper Quartile			Upper Decile				Upper Decile	Upper Decile
60	ENSG00000005156.7	LIG3 (ENSG00000005156.7)	LIG3	Upper Quartile	Upper Quartile			Upper Quartile			Upper Quartile		Lower Quartile			Lower Quartile		Lower Quartile	Upper Quartile	Upper Quartile	Lower Quartile	Upper Decile				Lower Quartile
61	ENSG00000005175.5	RPAP3 (ENSG00000005175.5)	RPAP3	Upper Quartile		Lower Quartile		Upper Decile		Lower Quartile			Upper Decile		Upper Quartile	Lower Decile		Lower Decile			Lower Quartile	Upper Quartile
62	ENSG00000005189.15	(ENSG00000005189.15)		Upper Decile	Upper Quartile	Upper Decile	Upper Quartile					Upper Quartile				Lower Quartile		Lower Quartile							Lower Decile
63	ENSG00000005194.10	CIAPIN1 (ENSG00000005194.10)	CIAPIN1	Lower Quartile					Lower Quartile		Lower Decile								Lower Quartile					Lower Quartile		Upper Decile
64	ENSG00000005238.15	FAM214B (ENSG00000005238.15)	FAM214B	Upper Quartile	Lower Quartile			Upper Quartile	Upper Quartile	Upper Quartile		Lower Quartile			Upper Quartile			Lower Decile			Upper Quartile	Upper Decile			Lower Decile	Upper Quartile
65	ENSG00000005243.5	COPZ2 (ENSG00000005243.5)	COPZ2	Lower Decile		Lower Decile	Lower Quartile		Upper Quartile	Upper Decile				Lower Decile	Lower Decile	Upper Decile		Upper Quartile	Upper Decile		Upper Decile		Lower Quartile			Upper Decile
66	ENSG00000005249.8	PRKAR2B (ENSG00000005249.8)	PRKAR2B		Lower Quartile		Upper Quartile	Lower Quartile	Lower Quartile	Lower Decile					Upper Quartile		Lower Decile	Lower Quartile	Upper Decile	Upper Decile	Upper Decile			Upper Quartile		Upper Quartile
67	ENSG00000005302.13	MSL3 (ENSG00000005302.13)	MSL3	Lower Quartile		Lower Quartile							Lower Quartile		Lower Quartile	Lower Quartile	Lower Quartile	Lower Quartile		Lower Decile			Lower Decile	Lower Decile	Lower Quartile
68	ENSG00000005339.8	CREBBP (ENSG00000005339.8)	CREBBP	Upper Decile	Upper Decile	Upper Decile	Upper Quartile	Lower Quartile							Lower Quartile								Lower Decile	Upper Quartile
69	ENSG00000005379.11	BZRAP1 (ENSG00000005379.11)	BZRAP1		Upper Decile	Upper Quartile					Upper Decile		Upper Decile	Lower Quartile	Upper Quartile				Lower Quartile	Upper Quartile		Upper Quartile		Upper Decile
70	ENSG00000005436.9	GCFC2 (ENSG00000005436.9)	GCFC2				Upper Quartile	Upper Quartile	Upper Quartile			Upper Decile	Upper Quartile	Lower Quartile					Lower Decile		Upper Quartile				Upper Decile
71	ENSG00000005448.12	WDR54 (ENSG00000005448.12)	WDR54	Upper Quartile		Upper Decile				Upper Quartile			Upper Quartile	Lower Quartile	Upper Quartile			Lower Decile			Lower Quartile		Upper Decile		Lower Quartile
72	ENSG00000005469.7	CROT (ENSG00000005469.7)	CROT	Lower Quartile		Upper Decile	Upper Decile			Upper Quartile		Upper Quartile			Lower Quartile	Lower Quartile			Lower Decile	Upper Quartile	Lower Quartile					Upper Decile
73	ENSG00000005483.15	KMT2E (ENSG00000005483.15)	KMT2E			Lower Quartile				Lower Decile				Lower Decile	Lower Quartile				Upper Decile	Upper Decile	Upper Quartile	Lower Quartile				Upper Quartile
74	ENSG00000005486.12	RHBDD2 (ENSG00000005486.12)	RHBDD2	Lower Decile	Upper Quartile	Upper Decile	Upper Quartile	Upper Decile	Upper Quartile	Upper Quartile		Upper Quartile			Upper Decile	Lower Decile	Lower Quartile		Lower Quartile	Upper Decile	Lower Quartile		Upper Quartile	Upper Decile	Upper Decile
75	ENSG00000005700.10	IBTK (ENSG00000005700.10)	IBTK		Lower Decile	Lower Quartile	Upper Quartile	Upper Quartile	Lower Decile			Upper Quartile				Upper Quartile	Upper Quartile	Upper Quartile	Lower Decile	Lower Quartile
76	ENSG00000005801.12	ZNF195 (ENSG00000005801.12)	ZNF195	Upper Quartile		Lower Quartile		Lower Quartile	Lower Decile	Lower Quartile	Upper Quartile		Upper Quartile			Lower Quartile			Lower Decile
77	ENSG00000005810.13	MYCBP2 (ENSG00000005810.13)	MYCBP2		Lower Decile	Lower Quartile				Lower Quartile		Lower Quartile	Lower Decile	Upper Quartile	Lower Decile	Upper Quartile			Upper Quartile	Lower Quartile	Upper Decile	Lower Quartile			Lower Quartile
78	ENSG00000005812.6	FBXL3 (ENSG00000005812.6)	FBXL3		Lower Quartile	Lower Decile			Lower Quartile	Lower Quartile		Lower Decile	Lower Quartile	Upper Decile				Lower Quartile	Upper Quartile		Upper Quartile				Lower Quartile	Upper Quartile
79	ENSG00000005844.13	ITGAL (ENSG00000005844.13)	ITGAL		Lower Quartile		Upper Quartile		Lower Decile	Lower Quartile					Lower Decile			Upper Quartile	Upper Decile	Lower Quartile	Lower Quartile		Lower Quartile			Lower Quartile
80	ENSG00000005882.7	PDK2 (ENSG00000005882.7)	PDK2	Lower Quartile	Upper Quartile			Lower Quartile	Lower Decile	Upper Quartile	Lower Quartile	Upper Quartile		Lower Decile			Lower Quartile	Upper Decile			Upper Decile	Upper Decile		Upper Decile		Lower Quartile
81	ENSG00000005884.13	ITGA3 (ENSG00000005884.13)	ITGA3	Upper Decile	Upper Decile		Lower Quartile					Lower Quartile						Lower Quartile	Lower Quartile		Upper Quartile	Upper Decile	Upper Quartile	Upper Decile	Lower Quartile	Upper Quartile
82	ENSG00000005889.11	ZFX (ENSG00000005889.11)	ZFX			Upper Quartile		Lower Decile	Lower Decile	Upper Decile	Upper Decile				Upper Quartile		Lower Decile	Upper Quartile	Lower Quartile	Upper Quartile		Lower Quartile	Upper Quartile	Upper Quartile
83	ENSG00000005893.11	LAMP2 (ENSG00000005893.11)	LAMP2	Lower Decile	Lower Decile		Upper Quartile	Upper Quartile			Lower Decile	Upper Quartile				Lower Decile	Lower Quartile	Upper Decile	Lower Quartile	Lower Decile	Lower Decile		Lower Decile	Lower Quartile	Upper Decile	Upper Quartile
84	ENSG00000005955.8	GGNBP2 (ENSG00000005955.8)	GGNBP2	Upper Quartile		Lower Quartile				Lower Decile	Lower Quartile		Lower Decile				Lower Decile				Upper Quartile	Upper Quartile	Upper Quartile			Lower Decile
85	ENSG00000006007.7	GDE1 (ENSG00000006007.7)	GDE1		Upper Decile	Upper Decile	Upper Decile	Upper Decile					Upper Quartile			Lower Decile		Lower Decile		Upper Quartile	Lower Quartile	Upper Quartile			Lower Quartile	Upper Quartile
86	ENSG00000006015.13	C19orf60 (ENSG00000006015.13)	C19orf60	Upper Decile		Upper Quartile	Lower Quartile	Lower Quartile		Upper Quartile	Lower Decile			Lower Quartile	Upper Decile				Upper Quartile		Upper Decile	Lower Quartile	Upper Quartile		Upper Quartile	Lower Decile
87	ENSG00000006025.7	OSBPL7 (ENSG00000006025.7)	OSBPL7	Upper Decile	Upper Quartile		Lower Quartile	Lower Quartile	Lower Quartile		Lower Quartile			Lower Decile	Upper Quartile		Upper Quartile	Lower Quartile	Upper Quartile	Upper Quartile		Upper Quartile			Lower Quartile
88	ENSG00000006042.7	TMEM98 (ENSG00000006042.7)	TMEM98	Lower Quartile				Lower Decile			Lower Decile			Upper Quartile		Upper Decile	Lower Quartile		Upper Quartile				Lower Decile			Upper Quartile
89	ENSG00000006114.11	SYNRG (ENSG00000006114.11)	SYNRG	Upper Quartile	Upper Quartile	Lower Decile		Upper Quartile		Lower Decile			Lower Decile	Lower Quartile	Upper Quartile		Lower Decile		Upper Decile	Lower Quartile		Upper Quartile		Lower Quartile		Upper Quartile
90	ENSG00000006118.10	TMEM132A (ENSG00000006118.10)	TMEM132A		Lower Quartile			Upper Quartile	Upper Decile			Upper Quartile						Lower Decile			Lower Quartile		Lower Decile		Lower Decile
91	ENSG00000006125.12	AP2B1 (ENSG00000006125.12)	AP2B1		Lower Quartile			Upper Quartile	Upper Quartile	Lower Quartile	Lower Quartile		Lower Quartile		Upper Quartile		Lower Decile					Upper Quartile	Upper Decile			Lower Quartile
92	ENSG00000006194.6	ZNF263 (ENSG00000006194.6)	ZNF263	Upper Decile		Upper Decile	Upper Decile				Upper Decile							Lower Decile	Lower Quartile	Upper Decile				Upper Quartile	Lower Decile
93	ENSG00000006210.6	CX3CL1 (ENSG00000006210.6)	CX3CL1	Lower Decile		Lower Decile			Upper Quartile		Lower Quartile			Upper Decile		Upper Quartile				Lower Quartile	Upper Decile					Upper Decile
94	ENSG00000006282.15	SPATA20 (ENSG00000006282.15)	SPATA20	Upper Decile	Upper Decile			Lower Decile	Lower Decile	Upper Quartile				Lower Decile		Lower Decile			Lower Decile			Upper Quartile		Upper Decile
95	ENSG00000006432.11	MAP3K9 (ENSG00000006432.11)	MAP3K9	Upper Decile	Upper Quartile					Lower Quartile						Lower Decile	Upper Decile	Lower Quartile	Lower Quartile	Upper Quartile	Lower Quartile	Upper Quartile	Lower Quartile	Lower Quartile
96	ENSG00000006451.3	RALA (ENSG00000006451.3)	RALA	Lower Quartile	Lower Decile	Lower Decile		Upper Quartile	Upper Quartile		Lower Decile						Upper Quartile	Lower Decile							Lower Decile
97	ENSG00000006453.9	BAIAP2L1 (ENSG00000006453.9)	BAIAP2L1	Upper Quartile		Lower Decile		Upper Quartile						Upper Quartile	Lower Decile	Lower Decile	Upper Quartile		Lower Decile	Upper Quartile		Lower Decile	Upper Quartile			Upper Quartile
98	ENSG00000006459.6	KDM7A (ENSG00000006459.6)	KDM7A		Upper Quartile	Lower Quartile			Upper Decile	Lower Quartile				Upper Quartile	Lower Quartile	Upper Quartile				Lower Quartile	Upper Quartile		Lower Decile		Lower Quartile
99	ENSG00000006468.9	ETV1 (ENSG00000006468.9)	ETV1			Lower Quartile						Lower Quartile	Upper Quartile	Lower Quartile		Upper Quartile							Lower Quartile			Upper Decile
100	ENSG00000006530.11	AGK (ENSG00000006530.11)	AGK	Upper Decile		Upper Quartile	Upper Quartile						Upper Decile	Upper Decile	Lower Decile	Lower Decile	Lower Quartile	Lower Quartile		Upper Quartile	Lower Quartile	Lower Quartile				Upper Quartile
101	ENSG00000006534.11	ALDH3B1 (ENSG00000006534.11)	ALDH3B1	Upper Quartile		Upper Quartile			Lower Decile	Upper Decile	Upper Quartile		Upper Quartile	Lower Quartile	Upper Decile	Lower Decile	Lower Quartile			Upper Decile	Lower Quartile	Upper Quartile	Upper Quartile	Lower Quartile	Lower Decile
102	ENSG00000006576.12	PHTF2 (ENSG00000006576.12)	PHTF2	Upper Quartile	Lower Quartile	Lower Decile			Upper Quartile					Lower Decile	Upper Quartile				Upper Quartile		Lower Quartile			Lower Quartile	Lower Quartile	Upper Quartile
103	ENSG00000006607.9	FARP2 (ENSG00000006607.9)	FARP2	Upper Quartile	Upper Decile	Upper Quartile		Upper Quartile	Upper Quartile	Upper Quartile	Upper Quartile	Upper Quartile		Lower Decile			Upper Quartile			Upper Quartile		Upper Quartile		Upper Quartile
104	ENSG00000006625.13	GGCT (ENSG00000006625.13)	GGCT	Lower Quartile	Lower Quartile			Upper Decile	Upper Decile	Upper Decile	Lower Quartile	Upper Quartile	Upper Quartile	Upper Quartile	Lower Quartile	Lower Decile		Lower Decile	Lower Quartile	Lower Quartile	Lower Quartile		Lower Quartile	Lower Quartile
105	ENSG00000006634.3	DBF4 (ENSG00000006634.3)	DBF4			Lower Quartile							Upper Quartile					Lower Quartile		Upper Quartile	Lower Decile				Lower Decile
106	ENSG00000006652.9	IFRD1 (ENSG00000006652.9)	IFRD1		Upper Quartile			Lower Decile	Lower Decile	Lower Quartile	Upper Quartile					Lower Decile				Upper Quartile	Upper Quartile		Lower Decile
107	ENSG00000006695.6	COX10 (ENSG00000006695.6)	COX10	Upper Decile		Lower Decile		Lower Decile	Lower Decile	Lower Decile	Lower Quartile		Upper Decile		Lower Decile	Lower Decile				Lower Decile			Lower Decile		Lower Quartile
108	ENSG00000006704.6	GTF2IRD1 (ENSG00000006704.6)	GTF2IRD1		Lower Quartile	Upper Quartile	Lower Quartile	Lower Quartile	Upper Quartile				Upper Quartile		Upper Quartile	Lower Decile		Lower Decile	Lower Decile		Lower Decile
109	ENSG00000006712.10	PAF1 (ENSG00000006712.10)	PAF1					Upper Decile	Upper Decile	Upper Decile	Lower Quartile	Upper Quartile	Upper Quartile									Upper Quartile
110	ENSG00000006715.11	VPS41 (ENSG00000006715.11)	VPS41			Upper Decile	Upper Quartile		Lower Quartile	Upper Quartile				Lower Quartile		Lower Quartile	Upper Quartile		Upper Quartile			Lower Quartile			Lower Quartile
111	ENSG00000006740.12	ARHGAP44 (ENSG00000006740.12)	ARHGAP44		Lower Quartile	Lower Decile	Lower Quartile	Upper Quartile	Upper Decile	Upper Decile			Upper Quartile	Upper Quartile	Lower Quartile			Lower Quartile		Upper Quartile		Lower Quartile	Lower Quartile		Lower Quartile	Upper Decile
112	ENSG00000006744.14	ELAC2 (ENSG00000006744.14)	ELAC2	Upper Quartile	Upper Quartile	Lower Quartile		Lower Decile		Lower Quartile		Upper Quartile	Upper Decile	Upper Quartile	Lower Decile			Upper Decile	Lower Quartile	Lower Decile		Lower Quartile	Lower Decile		Upper Quartile
113	ENSG00000006756.11	ARSD (ENSG00000006756.11)	ARSD			Upper Decile	Upper Decile	Upper Decile			Upper Decile	Upper Decile		Upper Quartile		Lower Decile	Lower Quartile		Lower Decile	Upper Quartile			Lower Decile	Upper Decile	Upper Decile	Upper Decile
114	ENSG00000006757.7	PNPLA4 (ENSG00000006757.7)	PNPLA4	Lower Quartile		Upper Quartile	Upper Quartile				Lower Quartile	Upper Quartile														Upper Quartile
115	ENSG00000006831.9	ADIPOR2 (ENSG00000006831.9)	ADIPOR2			Upper Decile	Upper Decile	Lower Decile	Lower Decile				Lower Quartile		Upper Decile			Upper Quartile		Upper Decile	Upper Quartile		Lower Quartile
116	ENSG00000007047.10	MARK4 (ENSG00000007047.10)	MARK4	Upper Quartile		Upper Decile	Lower Quartile	Upper Quartile	Upper Decile		Lower Quartile	Lower Quartile	Upper Quartile		Upper Quartile	Lower Decile	Lower Quartile	Lower Quartile	Upper Quartile	Lower Quartile	Lower Quartile			Upper Quartile
117	ENSG00000007080.6	CCDC124 (ENSG00000007080.6)	CCDC124		Lower Quartile	Upper Quartile			Upper Quartile	Upper Decile											Upper Quartile
118	ENSG00000007168.8	PAFAH1B1 (ENSG00000007168.8)	PAFAH1B1	Lower Decile	Lower Quartile	Lower Decile		Lower Decile		Lower Quartile			Lower Quartile							Lower Quartile		Lower Quartile				Lower Quartile
119	ENSG00000007202.10	KIAA0100 (ENSG00000007202.10)	KIAA0100	Upper Quartile				Upper Quartile	Upper Decile	Lower Quartile	Lower Quartile		Lower Decile			Lower Decile						Upper Quartile
120	ENSG00000007237.14	GAS7 (ENSG00000007237.14)	GAS7			Lower Decile				Lower Quartile		Lower Quartile		Lower Quartile		Upper Decile			Upper Decile				Lower Decile		Lower Quartile	Upper Quartile
121	ENSG00000007255.6	TRAPPC6A (ENSG00000007255.6)	TRAPPC6A	Lower Decile					Upper Quartile		Lower Decile		Upper Decile	Upper Quartile	Lower Quartile	Lower Quartile		Lower Decile	Lower Quartile	Lower Decile						Upper Quartile
122	ENSG00000007341.14	ST7L (ENSG00000007341.14)	ST7L	Upper Quartile		Lower Decile		Upper Quartile		Lower Quartile			Upper Decile	Lower Quartile		Upper Quartile	Lower Decile	Lower Quartile		Upper Quartile			Upper Decile	Lower Decile	Upper Quartile
123	ENSG00000007384.11	RHBDF1 (ENSG00000007384.11)	RHBDF1		Upper Decile	Upper Decile			Upper Quartile			Upper Quartile			Lower Quartile		Upper Decile	Lower Decile				Upper Quartile	Lower Quartile
124	ENSG00000007392.12	LUC7L (ENSG00000007392.12)	LUC7L	Upper Decile	Upper Quartile	Upper Decile		Lower Quartile			Upper Decile	Lower Quartile					Upper Quartile		Lower Decile	Upper Quartile		Upper Quartile	Lower Quartile	Upper Quartile	Upper Quartile
125	ENSG00000007516.9	BAIAP3 (ENSG00000007516.9)	BAIAP3	Upper Decile		Upper Decile	Upper Decile			Upper Quartile	Upper Decile		Upper Decile		Lower Quartile				Upper Decile			Lower Quartile	Lower Quartile	Upper Quartile
126	ENSG00000007520.3	TSR3 (ENSG00000007520.3)	TSR3			Upper Decile	Upper Quartile			Upper Decile								Lower Quartile	Lower Quartile	Lower Decile
127	ENSG00000007541.10	PIGQ (ENSG00000007541.10)	PIGQ	Upper Decile	Upper Quartile	Upper Decile	Upper Decile		Upper Quartile	Upper Quartile	Upper Quartile	Upper Quartile	Upper Quartile				Upper Quartile	Lower Quartile	Lower Decile	Upper Quartile	Lower Quartile			Upper Quartile	Upper Quartile
128	ENSG00000007545.11	CRAMP1L (ENSG00000007545.11)	CRAMP1L		Upper Quartile	Upper Quartile		Lower Decile	Lower Quartile				Upper Quartile					Lower Quartile	Lower Decile						Lower Quartile
129	ENSG00000007866.14	TEAD3 (ENSG00000007866.14)	TEAD3	Lower Quartile		Upper Decile			Upper Quartile	Lower Quartile	Upper Quartile				Lower Decile	Lower Decile		Lower Decile	Lower Decile			Upper Quartile	Lower Quartile		Lower Quartile
130	ENSG00000007923.11	DNAJC11 (ENSG00000007923.11)	DNAJC11	Upper Quartile	Upper Decile					Upper Decile			Upper Decile			Lower Quartile			Lower Quartile	Lower Decile					Lower Quartile
131	ENSG00000007944.10	MYLIP (ENSG00000007944.10)	MYLIP			Lower Decile	Lower Decile		Upper Quartile		Lower Decile	Lower Decile		Lower Quartile				Lower Quartile	Upper Quartile	Upper Quartile	Upper Quartile	Upper Quartile	Upper Quartile		Lower Quartile
132	ENSG00000008018.8	PSMB1 (ENSG00000008018.8)	PSMB1	Lower Decile	Lower Decile	Lower Quartile			Lower Decile	Upper Quartile	Lower Decile		Lower Decile				Upper Quartile			Lower Decile			Upper Decile
133	ENSG00000008083.9	JARID2 (ENSG00000008083.9)	JARID2	Upper Decile		Lower Decile	Lower Quartile	Upper Quartile		Lower Quartile			Lower Quartile		Lower Quartile	Lower Quartile		Lower Quartile				Upper Decile	Lower Quartile	Lower Quartile	Upper Quartile	Upper Quartile
134	ENSG00000008128.18	CDK11A (ENSG00000008128.18)	CDK11A	Upper Decile	Upper Quartile	Upper Decile				Upper Decile	Upper Quartile		Upper Decile			Lower Quartile					Upper Quartile
135	ENSG00000008130.11	NADK (ENSG00000008130.11)	NADK	Upper Quartile				Lower Quartile		Upper Decile					Lower Decile			Upper Decile	Upper Quartile	Lower Decile				Lower Quartile		Lower Quartile
136	ENSG00000008256.11	CYTH3 (ENSG00000008256.11)	CYTH3	Lower Quartile	Lower Decile	Lower Decile				Upper Decile	Upper Decile	Lower Decile		Upper Quartile		Upper Decile			Upper Decile		Upper Decile		Lower Decile		Lower Decile
137	ENSG00000008282.3	SYPL1 (ENSG00000008282.3)	SYPL1	Lower Decile			Upper Decile	Upper Quartile		Lower Quartile	Lower Decile	Upper Quartile	Upper Quartile	Upper Quartile	Lower Decile		Upper Quartile	Lower Quartile		Lower Decile	Upper Quartile		Lower Quartile
138	ENSG00000008283.11	CYB561 (ENSG00000008283.11)	CYB561	Lower Decile		Upper Quartile				Upper Decile	Lower Decile							Lower Decile	Lower Quartile		Lower Decile	Upper Quartile	Upper Quartile	Upper Quartile
139	ENSG00000008294.16	SPAG9 (ENSG00000008294.16)	SPAG9	Upper Quartile		Lower Decile	Lower Decile		Lower Quartile			Lower Decile		Lower Decile		Upper Decile		Upper Quartile			Upper Quartile		Lower Decile	Upper Decile
140	ENSG00000008311.10	AASS (ENSG00000008311.10)	AASS		Upper Quartile	Lower Quartile			Lower Quartile			Upper Quartile	Lower Quartile	Lower Quartile		Upper Decile	Lower Quartile	Upper Decile		Upper Quartile	Upper Decile		Upper Quartile		Upper Decile	Upper Quartile
141	ENSG00000008323.11	PLEKHG6 (ENSG00000008323.11)	PLEKHG6			Upper Decile	Upper Quartile	Upper Quartile	Upper Decile				Lower Quartile			Lower Decile		Lower Quartile		Upper Quartile	Upper Decile	Upper Decile	Lower Quartile		Lower Quartile
142	ENSG00000008324.6	SS18L2 (ENSG00000008324.6)	SS18L2	Upper Decile	Upper Decile	Upper Decile	Upper Quartile	Lower Quartile	Lower Decile							Lower Quartile		Lower Quartile			Lower Quartile		Upper Quartile
143	ENSG00000008382.11	MPND (ENSG00000008382.11)	MPND	Upper Quartile		Upper Decile		Lower Quartile	Upper Quartile	Upper Quartile		Upper Decile	Lower Quartile	Lower Quartile			Lower Decile	Upper Decile	Lower Quartile	Upper Decile	Lower Quartile		Upper Decile	Lower Quartile	Upper Decile
144	ENSG00000008394.8	MGST1 (ENSG00000008394.8)	MGST1	Lower Quartile	Lower Decile	Upper Quartile		Upper Decile	Upper Decile		Lower Decile	Upper Decile		Upper Quartile	Lower Decile	Lower Quartile		Upper Decile					Lower Decile	Upper Quartile	Upper Decile	Lower Quartile
145	ENSG00000008405.7	CRY1 (ENSG00000008405.7)	CRY1			Lower Quartile			Lower Quartile				Upper Quartile	Upper Decile	Upper Decile	Upper Decile				Upper Quartile			Upper Quartile		Lower Decile
146	ENSG00000008441.12	NFIX (ENSG00000008441.12)	NFIX			Lower Quartile		Lower Quartile	Lower Quartile		Upper Quartile				Lower Quartile	Upper Quartile			Upper Decile		Upper Quartile		Upper Decile		Upper Quartile
147	ENSG00000008513.10	ST3GAL1 (ENSG00000008513.10)	ST3GAL1	Lower Quartile		Lower Quartile		Upper Decile	Upper Quartile		Lower Quartile	Upper Quartile	Lower Decile	Upper Decile	Lower Decile	Upper Quartile	Lower Quartile	Upper Quartile	Lower Quartile	Upper Decile		Upper Quartile
148	ENSG00000008517.12	IL32 (ENSG00000008517.12)	IL32		Lower Quartile	Lower Quartile		Lower Decile	Lower Quartile			Upper Quartile				Upper Quartile		Upper Decile		Upper Quartile	Lower Quartile		Lower Decile	Lower Decile		Lower Decile
149	ENSG00000008710.13	PKD1 (ENSG00000008710.13)	PKD1	Upper Quartile		Upper Decile		Lower Decile	Upper Quartile	Upper Quartile		Lower Quartile		Lower Quartile		Upper Quartile				Upper Quartile	Upper Quartile	Lower Quartile	Lower Quartile		Lower Quartile
150	ENSG00000008838.13	MED24 (ENSG00000008838.13)	MED24					Upper Quartile	Upper Quartile	Lower Decile			Lower Decile	Lower Quartile			Lower Decile					Upper Quartile	Lower Quartile	Lower Quartile	Upper Decile	Lower Decile
151	ENSG00000008853.12	RHOBTB2 (ENSG00000008853.12)	RHOBTB2			Upper Decile	Upper Quartile			Upper Quartile			Lower Quartile	Upper Quartile	Lower Decile			Lower Quartile		Upper Quartile			Upper Quartile		Upper Quartile	Upper Quartile
152	ENSG00000008869.7	HEATR5B (ENSG00000008869.7)	HEATR5B	Upper Decile	Upper Decile	Upper Quartile			Lower Decile	Lower Quartile		Lower Quartile					Lower Quartile	Lower Quartile	Upper Quartile	Upper Decile	Upper Quartile		Upper Decile	Upper Quartile
153	ENSG00000008952.12	SEC62 (ENSG00000008952.12)	SEC62	Lower Decile	Lower Quartile			Lower Quartile	Upper Decile		Lower Decile	Upper Decile	Lower Decile	Lower Decile		Lower Quartile	Lower Quartile	Upper Decile		Lower Quartile		Lower Decile	Upper Quartile		Upper Decile	Lower Decile
154	ENSG00000008988.5	RPS20 (ENSG00000008988.5)	RPS20	Lower Decile	Lower Decile	Lower Decile	Lower Decile		Upper Decile		Lower Decile		Lower Decile	Upper Quartile	Lower Decile		Lower Decile	Upper Decile	Upper Decile	Lower Decile	Upper Decile	Lower Decile	Lower Decile	Lower Quartile	Upper Quartile	Lower Quartile
155	ENSG00000009307.11	CSDE1 (ENSG00000009307.11)	CSDE1	Lower Decile	Lower Quartile	Lower Decile		Upper Quartile	Upper Quartile	Upper Quartile	Lower Decile	Lower Quartile							Upper Quartile	Lower Quartile	Upper Quartile	Lower Quartile		Lower Quartile		Lower Quartile
156	ENSG00000009335.13	UBE3C (ENSG00000009335.13)	UBE3C	Lower Quartile						Lower Quartile					Upper Decile		Lower Quartile			Upper Decile		Lower Quartile	Upper Quartile	Lower Quartile
157	ENSG00000009413.11	REV3L (ENSG00000009413.11)	REV3L		Lower Quartile	Lower Decile		Upper Decile	Lower Decile	Lower Quartile		Lower Quartile		Lower Quartile		Upper Decile				Upper Decile	Upper Decile	Lower Quartile	Upper Quartile
158	ENSG00000009780.11	FAM76A (ENSG00000009780.11)	FAM76A		Lower Decile	Lower Decile	Lower Quartile	Lower Quartile		Upper Quartile		Lower Quartile			Upper Decile	Upper Quartile		Lower Decile			Upper Quartile			Lower Decile
159	ENSG00000009790.10	TRAF3IP3 (ENSG00000009790.10)	TRAF3IP3			Lower Quartile		Lower Quartile	Lower Decile	Lower Quartile		Lower Quartile							Upper Decile		Lower Quartile		Lower Quartile	Lower Quartile	Lower Quartile
160	ENSG00000009830.7	POMT2 (ENSG00000009830.7)	POMT2	Upper Decile	Upper Quartile				Upper Quartile	Upper Decile		Upper Quartile	Upper Quartile	Lower Quartile					Lower Quartile	Upper Quartile	Lower Quartile	Upper Quartile		Lower Quartile
161	ENSG00000009844.11	VTA1 (ENSG00000009844.11)	VTA1	Lower Decile	Lower Decile				Lower Quartile		Lower Decile	Lower Quartile			Upper Quartile		Upper Quartile	Lower Quartile		Lower Quartile	Lower Quartile				Lower Decile
162	ENSG00000009954.6	BAZ1B (ENSG00000009954.6)	BAZ1B		Upper Quartile					Upper Quartile				Lower Quartile	Upper Decile	Lower Quartile	Lower Decile				Lower Quartile
163	ENSG00000010017.9	RANBP9 (ENSG00000010017.9)	RANBP9	Lower Quartile		Lower Decile		Upper Quartile			Lower Decile					Lower Quartile		Lower Decile				Upper Quartile	Upper Quartile		Lower Decile
164	ENSG00000010072.11	SPRTN (ENSG00000010072.11)	SPRTN	Upper Quartile		Upper Quartile			Lower Quartile	Upper Quartile				Upper Quartile	Upper Decile	Lower Decile		Lower Quartile	Lower Quartile	Lower Quartile		Upper Decile		Upper Quartile	Lower Quartile
165	ENSG00000010165.15	METTL13 (ENSG00000010165.15)	METTL13	Upper Quartile	Upper Decile	Upper Quartile	Upper Quartile				Upper Decile	Upper Quartile		Upper Decile		Lower Decile		Lower Quartile	Lower Quartile	Lower Quartile	Lower Quartile			Upper Decile	Upper Quartile
166	ENSG00000010219.9	DYRK4 (ENSG00000010219.9)	DYRK4	Upper Quartile	Upper Quartile		Upper Quartile	Upper Quartile	Upper Decile		Upper Quartile		Lower Quartile				Lower Decile	Upper Quartile					Lower Quartile			Upper Quartile
167	ENSG00000010244.12	ZNF207 (ENSG00000010244.12)	ZNF207		Upper Quartile				Upper Quartile	Lower Decile			Lower Quartile				Lower Decile						Upper Quartile			Lower Quartile
168	ENSG00000010256.6	UQCRC1 (ENSG00000010256.6)	UQCRC1	Lower Quartile		Upper Decile	Upper Quartile		Lower Quartile	Upper Quartile		Upper Quartile				Lower Decile	Lower Decile	Upper Quartile	Lower Quartile	Lower Quartile				Lower Quartile	Upper Decile	Upper Quartile
169	ENSG00000010270.9	STARD3NL (ENSG00000010270.9)	STARD3NL	Lower Quartile	Lower Quartile	Upper Quartile	Upper Quartile		Lower Quartile	Upper Quartile	Lower Quartile	Lower Quartile	Upper Quartile			Upper Quartile		Lower Decile					Upper Quartile		Lower Decile
170	ENSG00000010278.7	CD9 (ENSG00000010278.7)	CD9	Lower Quartile	Upper Quartile	Upper Decile	Upper Quartile	Upper Quartile	Upper Quartile					Upper Decile		Lower Decile	Upper Quartile	Lower Quartile					Lower Decile
171	ENSG00000010292.8	NCAPD2 (ENSG00000010292.8)	NCAPD2	Upper Quartile		Lower Decile	Lower Decile		Upper Quartile	Upper Quartile				Upper Quartile	Upper Quartile				Upper Quartile	Lower Quartile		Upper Quartile	Lower Quartile	Lower Quartile
172	ENSG00000010295.15	IFFO1 (ENSG00000010295.15)	IFFO1	Upper Quartile		Lower Decile		Lower Quartile			Upper Quartile	Lower Quartile		Lower Quartile		Upper Quartile	Upper Quartile	Upper Quartile	Upper Quartile				Lower Decile
173	ENSG00000010319.2	SEMA3G (ENSG00000010319.2)	SEMA3G				Upper Decile		Lower Decile	Lower Quartile	Lower Quartile	Lower Quartile				Upper Decile			Upper Quartile	Lower Quartile	Upper Decile
174	ENSG00000010322.11	NISCH (ENSG00000010322.11)	NISCH			Upper Quartile		Lower Decile			Upper Quartile					Upper Decile	Lower Decile			Upper Decile			Upper Quartile	Lower Quartile		Upper Quartile
175	ENSG00000010327.6	STAB1 (ENSG00000010327.6)	STAB1	Upper Quartile		Lower Decile		Lower Quartile	Upper Decile				Lower Decile	Lower Quartile	Lower Decile	Upper Decile	Lower Quartile	Upper Decile	Upper Decile	Upper Quartile			Lower Quartile		Upper Quartile
176	ENSG00000010361.9	FUZ (ENSG00000010361.9)	FUZ	Upper Quartile	Upper Decile	Upper Quartile		Upper Decile	Upper Decile	Lower Quartile		Lower Quartile	Upper Quartile		Upper Quartile				Lower Decile		Upper Quartile		Lower Decile
177	ENSG00000010404.13	IDS (ENSG00000010404.13)	IDS		Lower Quartile	Upper Decile		Lower Quartile	Upper Quartile			Lower Decile		Lower Quartile	Upper Quartile				Upper Quartile	Upper Decile		Lower Decile		Lower Decile		Upper Quartile
178	ENSG00000010539.7	ZNF200 (ENSG00000010539.7)	ZNF200	Upper Quartile		Upper Quartile	Upper Quartile		Lower Quartile		Upper Quartile	Lower Quartile				Lower Decile	Upper Decile	Lower Decile	Lower Quartile	Upper Quartile	Lower Quartile		Lower Quartile		Lower Quartile
179	ENSG00000010610.5	CD4 (ENSG00000010610.5)	CD4	Upper Quartile		Lower Decile		Lower Quartile	Lower Quartile									Upper Decile		Lower Quartile	Lower Quartile		Lower Decile	Lower Quartile	Upper Quartile	Lower Quartile
180	ENSG00000010626.10	LRRC23 (ENSG00000010626.10)	LRRC23	Upper Decile	Upper Decile	Upper Decile	Upper Decile	Lower Quartile		Upper Quartile	Upper Quartile		Upper Quartile			Upper Quartile		Lower Decile		Upper Decile		Upper Decile
181	ENSG00000010671.11	BTK (ENSG00000010671.11)	BTK		Lower Quartile	Lower Decile		Lower Quartile		Lower Quartile	Upper Quartile	Lower Decile			Lower Decile			Upper Quartile	Upper Decile	Lower Decile	Lower Quartile		Lower Decile	Lower Decile		Lower Quartile
182	ENSG00000010704.14	HFE (ENSG00000010704.14)	HFE	Upper Decile		Upper Decile	Upper Decile		Lower Decile		Upper Decile	Upper Quartile			Upper Quartile		Upper Quartile			Upper Quartile		Upper Quartile
183	ENSG00000010803.12	SCMH1 (ENSG00000010803.12)	SCMH1	Upper Decile	Upper Quartile		Lower Quartile		Upper Quartile		Upper Quartile		Upper Quartile	Upper Decile		Upper Quartile		Lower Decile	Upper Quartile	Upper Decile	Upper Quartile	Lower Quartile		Lower Quartile	Lower Quartile
184	ENSG00000010810.13	FYN (ENSG00000010810.13)	FYN		Lower Quartile	Lower Decile		Lower Quartile	Lower Quartile		Lower Quartile	Upper Quartile	Lower Quartile	Lower Quartile	Lower Quartile	Upper Decile	Lower Quartile	Upper Decile	Upper Decile		Upper Quartile		Lower Decile	Lower Quartile
185	ENSG00000010818.4	HIVEP2 (ENSG00000010818.4)	HIVEP2	Lower Decile	Lower Decile	Lower Decile	Lower Decile	Upper Decile	Upper Quartile	Lower Quartile	Lower Quartile	Lower Decile		Lower Quartile		Upper Decile	Upper Quartile		Upper Decile				Lower Quartile	Lower Quartile	Lower Decile
186	ENSG00000011007.8	TCEB3 (ENSG00000011007.8)	TCEB3		Lower Quartile	Lower Decile		Upper Quartile	Lower Quartile	Upper Decile		Lower Quartile	Upper Decile			Lower Quartile			Upper Quartile	Upper Quartile	Upper Quartile	Lower Quartile	Upper Quartile	Lower Quartile
187	ENSG00000011009.6	LYPLA2 (ENSG00000011009.6)	LYPLA2	Lower Quartile	Lower Decile	Upper Quartile			Upper Quartile	Upper Decile			Upper Quartile	Upper Decile		Lower Quartile				Lower Decile	Lower Decile		Upper Quartile	Lower Quartile
188	ENSG00000011021.17	CLCN6 (ENSG00000011021.17)	CLCN6	Upper Decile		Lower Quartile		Lower Decile		Upper Quartile		Lower Quartile		Lower Quartile			Lower Quartile			Lower Quartile	Upper Decile				Lower Quartile
189	ENSG00000011028.9	MRC2 (ENSG00000011028.9)	MRC2	Lower Quartile		Lower Decile	Lower Quartile	Lower Quartile	Upper Quartile	Upper Decile		Lower Decile		Lower Quartile		Upper Decile			Upper Quartile						Lower Decile	Upper Quartile
190	ENSG00000011105.7	TSPAN9 (ENSG00000011105.7)	TSPAN9	Lower Quartile	Upper Decile			Upper Quartile	Upper Quartile				Lower Quartile	Upper Quartile					Lower Quartile				Lower Decile			Upper Quartile
191	ENSG00000011114.10	BTBD7 (ENSG00000011114.10)	BTBD7		Upper Decile	Lower Decile			Lower Quartile		Upper Decile			Lower Quartile			Upper Quartile	Upper Quartile	Lower Quartile	Upper Quartile		Upper Quartile	Lower Quartile			Upper Quartile
192	ENSG00000011132.7	APBA3 (ENSG00000011132.7)	APBA3		Upper Quartile		Lower Quartile		Lower Quartile		Upper Decile					Upper Decile	Upper Quartile	Lower Quartile	Lower Decile	Upper Quartile	Lower Quartile	Upper Quartile	Upper Quartile	Lower Quartile
193	ENSG00000011143.12	MKS1 (ENSG00000011143.12)	MKS1	Upper Decile				Lower Quartile	Lower Quartile	Lower Quartile	Upper Quartile		Upper Quartile					Lower Quartile	Lower Quartile			Upper Quartile		Upper Decile
194	ENSG00000011198.3	ABHD5 (ENSG00000011198.3)	ABHD5		Lower Quartile		Upper Quartile	Lower Quartile	Lower Quartile	Lower Quartile	Upper Quartile			Upper Quartile		Lower Quartile			Upper Quartile	Lower Decile	Upper Decile		Upper Quartile	Lower Quartile	Lower Quartile
195	ENSG00000011201.6	KAL1 (ENSG00000011201.6)	KAL1	Lower Quartile		Lower Quartile	Upper Quartile		Lower Quartile	Lower Quartile	Lower Quartile		Upper Quartile		Upper Quartile	Upper Decile		Lower Decile		Upper Quartile			Lower Decile	Upper Quartile		Upper Decile
196	ENSG00000011243.13	AKAP8L (ENSG00000011243.13)	AKAP8L	Upper Quartile	Upper Decile	Upper Decile	Lower Quartile	Lower Decile	Upper Quartile	Lower Quartile		Lower Quartile			Upper Quartile	Lower Decile				Lower Quartile		Upper Quartile	Lower Quartile	Lower Quartile	Upper Decile	Lower Quartile
197	ENSG00000011258.11	MBTD1 (ENSG00000011258.11)	MBTD1	Upper Quartile	Upper Quartile	Lower Decile	Lower Quartile	Lower Decile	Lower Quartile	Lower Quartile	Lower Quartile	Lower Quartile				Lower Quartile			Lower Quartile			Upper Quartile	Lower Quartile	Upper Decile
198	ENSG00000011260.9	UTP18 (ENSG00000011260.9)	UTP18			Lower Quartile		Lower Decile	Lower Quartile		Lower Quartile					Lower Decile		Lower Quartile				Upper Quartile		Upper Decile	Lower Quartile
199	ENSG00000011275.14	RNF216 (ENSG00000011275.14)	RNF216		Lower Quartile	Upper Quartile	Upper Quartile					Lower Quartile		Lower Quartile						Upper Quartile				Lower Decile	Lower Quartile
200	ENSG00000011295.11	TTC19 (ENSG00000011295.11)	TTC19	Upper Decile		Lower Decile				Lower Decile			Upper Decile	Upper Decile		Lower Quartile			Lower Quartile
201	ENSG00000011304.12	PTBP1 (ENSG00000011304.12)	PTBP1			Upper Decile	Lower Quartile	Lower Quartile	Upper Decile							Lower Decile	Lower Decile				Lower Decile					Lower Quartile
202	ENSG00000011347.5	SYT7 (ENSG00000011347.5)	SYT7					Upper Quartile								Lower Decile			Lower Decile		Lower Quartile					Upper Quartile
203	ENSG00000011376.5	LARS2 (ENSG00000011376.5)	LARS2	Upper Decile	Lower Quartile		Upper Decile		Lower Decile				Upper Quartile			Lower Quartile			Lower Quartile	Upper Quartile	Lower Quartile	Upper Quartile		Lower Quartile
204	ENSG00000011405.9	PIK3C2A (ENSG00000011405.9)	PIK3C2A			Lower Decile			Lower Quartile	Lower Decile	Upper Quartile	Lower Quartile				Upper Decile					Upper Quartile		Upper Quartile			Upper Quartile
205	ENSG00000011422.7	PLAUR (ENSG00000011422.7)	PLAUR	Upper Decile	Upper Decile			Upper Quartile	Upper Decile			Lower Quartile	Upper Quartile				Upper Quartile	Lower Quartile		Lower Decile	Lower Quartile				Lower Decile
206	ENSG00000011426.6	ANLN (ENSG00000011426.6)	ANLN					Upper Quartile		Upper Quartile	Lower Quartile					Lower Decile		Lower Quartile			Lower Quartile				Lower Decile
207	ENSG00000011451.13	WIZ (ENSG00000011451.13)	WIZ	Upper Decile	Upper Quartile						Upper Quartile				Upper Quartile			Lower Quartile	Lower Quartile	Upper Quartile	Upper Quartile			Lower Quartile	Lower Quartile	Upper Quartile
208	ENSG00000011454.12	RABGAP1 (ENSG00000011454.12)	RABGAP1	Upper Decile		Lower Quartile				Lower Quartile	Upper Quartile	Lower Quartile		Upper Decile				Lower Quartile		Upper Quartile		Lower Quartile	Lower Quartile
209	ENSG00000011465.12	DCN (ENSG00000011465.12)	DCN	Lower Decile	Lower Quartile	Lower Decile					Lower Quartile					Upper Decile		Upper Quartile	Upper Decile		Upper Quartile	Lower Quartile	Lower Decile
210	ENSG00000011478.7	QPCTL (ENSG00000011478.7)	QPCTL		Upper Decile			Upper Decile	Upper Decile		Upper Decile							Lower Decile	Upper Decile		Lower Quartile				Upper Quartile
211	ENSG00000011485.10	PPP5C (ENSG00000011485.10)	PPP5C				Lower Quartile		Upper Decile	Lower Quartile	Lower Decile		Upper Quartile			Lower Decile				Lower Decile
212	ENSG00000011523.9	CEP68 (ENSG00000011523.9)	CEP68	Upper Quartile	Upper Quartile			Lower Decile		Lower Quartile	Upper Decile	Lower Decile		Lower Quartile		Upper Quartile	Lower Quartile	Lower Quartile	Upper Decile	Upper Quartile	Upper Decile	Lower Quartile
213	ENSG00000011566.10	MAP4K3 (ENSG00000011566.10)	MAP4K3		Lower Quartile		Upper Quartile						Lower Quartile	Lower Quartile		Upper Quartile			Lower Decile	Lower Quartile						Upper Quartile
214	ENSG00000011600.7	TYROBP (ENSG00000011600.7)	TYROBP	Lower Quartile	Lower Quartile	Lower Decile		Upper Quartile	Lower Quartile		Lower Decile				Lower Quartile	Lower Decile		Upper Decile	Upper Quartile	Lower Decile	Lower Decile		Lower Quartile		Lower Decile	Lower Decile
215	ENSG00000011638.6	TMEM159 (ENSG00000011638.6)	TMEM159	Lower Decile		Upper Decile	Upper Quartile	Lower Quartile		Lower Quartile	Lower Quartile				Lower Quartile	Upper Decile	Upper Quartile	Lower Decile	Upper Quartile				Lower Quartile		Lower Decile
216	ENSG00000012048.15	BRCA1 (ENSG00000012048.15)	BRCA1	Upper Decile		Lower Quartile			Lower Quartile							Lower Decile		Lower Quartile	Upper Quartile	Upper Decile	Lower Quartile				Lower Quartile
217	ENSG00000012061.11	ERCC1 (ENSG00000012061.11)	ERCC1	Lower Decile					Upper Decile	Lower Quartile				Lower Decile	Lower Quartile	Upper Quartile		Lower Quartile					Upper Quartile		Upper Decile
218	ENSG00000012171.13	SEMA3B (ENSG00000012171.13)	SEMA3B	Upper Decile	Upper Quartile	Upper Decile	Upper Quartile	Lower Quartile	Lower Quartile		Upper Quartile		Lower Quartile	Lower Quartile	Upper Decile	Upper Decile	Lower Quartile	Lower Quartile	Upper Quartile				Upper Decile	Upper Quartile	Upper Quartile
219	ENSG00000012174.7	MBTPS2 (ENSG00000012174.7)	MBTPS2	Lower Quartile		Upper Quartile	Upper Quartile		Lower Quartile						Upper Quartile	Lower Quartile									Lower Quartile	Upper Decile
220	ENSG00000012211.8	PRICKLE3 (ENSG00000012211.8)	PRICKLE3	Upper Quartile		Upper Decile		Lower Quartile	Lower Quartile		Upper Decile				Upper Quartile			Lower Decile	Lower Quartile			Upper Decile			Lower Quartile	Upper Quartile
221	ENSG00000012232.4	EXTL3 (ENSG00000012232.4)	EXTL3	Lower Decile	Lower Quartile	Upper Decile		Lower Quartile		Upper Quartile	Lower Quartile	Lower Quartile			Lower Quartile		Lower Decile		Lower Quartile	Upper Quartile				Lower Quartile		Upper Quartile
222	ENSG00000012660.9	ELOVL5 (ENSG00000012660.9)	ELOVL5		Upper Quartile	Upper Decile	Upper Quartile			Lower Quartile	Lower Quartile		Upper Quartile			Lower Decile		Lower Decile		Upper Quartile	Upper Quartile	Lower Quartile
223	ENSG00000012779.6	ALOX5 (ENSG00000012779.6)	ALOX5	Upper Quartile		Lower Quartile	Upper Quartile					Lower Quartile	Upper Quartile			Lower Quartile			Upper Quartile		Lower Quartile		Lower Decile	Upper Quartile	Lower Quartile
224	ENSG00000012822.11	CALCOCO1 (ENSG00000012822.11)	CALCOCO1	Upper Quartile	Upper Quartile						Upper Decile	Lower Quartile			Lower Quartile	Upper Quartile	Lower Decile		Upper Quartile		Upper Decile		Lower Quartile
225	ENSG00000012963.9	UBR7 (ENSG00000012963.9)	UBR7	Lower Quartile		Lower Decile		Lower Quartile		Upper Decile				Lower Quartile			Upper Quartile	Lower Quartile						Upper Quartile	Lower Quartile
226	ENSG00000012983.7	MAP4K5 (ENSG00000012983.7)	MAP4K5			Lower Decile						Lower Quartile	Upper Quartile			Upper Quartile	Upper Quartile	Lower Quartile		Upper Quartile			Lower Quartile		Lower Quartile	Upper Quartile
227	ENSG00000013016.10	EHD3 (ENSG00000013016.10)	EHD3	Lower Quartile	Lower Quartile	Lower Quartile		Lower Quartile		Upper Quartile					Upper Quartile	Lower Quartile			Lower Decile	Upper Quartile					Lower Decile
228	ENSG00000013275.3	PSMC4 (ENSG00000013275.3)	PSMC4	Lower Decile	Lower Quartile			Upper Quartile	Upper Quartile	Upper Quartile	Lower Quartile					Lower Decile	Upper Quartile	Lower Quartile	Lower Quartile		Lower Decile	Upper Quartile		Upper Quartile		Lower Quartile
229	ENSG00000013288.4	MAN2B2 (ENSG00000013288.4)	MAN2B2			Upper Decile	Upper Quartile			Upper Quartile	Upper Decile			Lower Decile	Upper Decile					Upper Decile	Lower Quartile			Upper Quartile
230	ENSG00000013306.11	SLC25A39 (ENSG00000013306.11)	SLC25A39		Upper Quartile	Upper Decile		Lower Decile			Lower Quartile	Upper Quartile	Upper Decile			Lower Decile		Lower Quartile	Upper Quartile		Lower Quartile		Upper Quartile
231	ENSG00000013364.14	MVP (ENSG00000013364.14)	MVP	Upper Quartile	Lower Decile	Upper Decile	Upper Quartile				Upper Decile									Upper Quartile			Lower Quartile	Upper Quartile	Lower Decile
232	ENSG00000013374.11	NUB1 (ENSG00000013374.11)	NUB1		Lower Quartile										Lower Quartile	Lower Decile	Lower Quartile								Lower Quartile
233	ENSG00000013375.11	PGM3 (ENSG00000013375.11)	PGM3	Lower Decile		Lower Decile	Lower Quartile			Upper Quartile					Lower Quartile		Upper Decile			Lower Decile			Lower Quartile
234	ENSG00000013392.6	RWDD2A (ENSG00000013392.6)	RWDD2A			Lower Quartile			Lower Quartile	Upper Decile	Lower Decile					Lower Quartile	Upper Decile		Lower Quartile			Upper Decile	Lower Quartile	Upper Decile	Lower Quartile	Upper Decile
235	ENSG00000013441.11	CLK1 (ENSG00000013441.11)	CLK1		Upper Quartile		Lower Quartile			Lower Quartile		Lower Decile	Lower Quartile	Lower Decile				Upper Decile	Upper Quartile		Upper Quartile		Upper Quartile	Upper Quartile	Upper Decile	Lower Decile
236	ENSG00000013503.5	POLR3B (ENSG00000013503.5)	POLR3B	Upper Decile			Upper Quartile		Lower Decile		Upper Decile	Upper Quartile							Lower Quartile	Upper Decile	Lower Quartile				Upper Quartile
237	ENSG00000013523.5	ANGEL1 (ENSG00000013523.5)	ANGEL1		Upper Quartile				Lower Quartile		Upper Decile		Upper Quartile	Lower Quartile		Upper Quartile				Upper Decile					Lower Decile	Upper Decile
238	ENSG00000013561.13	RNF14 (ENSG00000013561.13)	RNF14	Upper Quartile	Lower Quartile	Upper Quartile		Upper Quartile					Upper Quartile		Upper Quartile			Lower Quartile	Lower Quartile				Upper Decile	Upper Quartile
239	ENSG00000013563.9	DNASE1L1 (ENSG00000013563.9)	DNASE1L1	Upper Quartile		Upper Quartile	Upper Quartile	Lower Decile	Lower Decile	Upper Quartile	Upper Quartile			Lower Quartile		Lower Quartile	Upper Quartile	Lower Decile	Lower Quartile
240	ENSG00000013573.12	DDX11 (ENSG00000013573.12)	DDX11	Upper Quartile	Upper Decile	Upper Quartile			Upper Quartile							Lower Decile	Upper Decile	Lower Decile	Lower Quartile	Upper Quartile			Lower Quartile	Lower Quartile
241	ENSG00000013583.4	HEBP1 (ENSG00000013583.4)	HEBP1	Lower Decile	Upper Decile	Upper Quartile	Upper Decile	Upper Quartile	Upper Quartile		Upper Quartile				Lower Decile	Upper Quartile	Lower Quartile	Upper Quartile		Upper Quartile	Upper Quartile	Upper Quartile	Lower Quartile	Upper Decile
242	ENSG00000013588.5	GPRC5A (ENSG00000013588.5)	GPRC5A			Upper Quartile	Upper Quartile	Upper Quartile		Upper Quartile	Upper Quartile			Upper Decile				Lower Quartile				Upper Quartile	Lower Decile	Upper Decile	Lower Quartile
243	ENSG00000013619.9	MAMLD1 (ENSG00000013619.9)	MAMLD1			Lower Decile	Lower Quartile						Lower Quartile	Upper Quartile		Upper Decile				Lower Quartile	Upper Quartile	Upper Decile	Lower Decile
244	ENSG00000013725.10	CD6 (ENSG00000013725.10)	CD6			Lower Decile			Lower Quartile	Lower Quartile		Lower Quartile						Upper Quartile	Upper Decile				Lower Quartile		Lower Quartile
245	ENSG00000013810.14	TACC3 (ENSG00000013810.14)	TACC3	Upper Quartile						Upper Quartile		Upper Quartile	Upper Quartile	Lower Quartile				Lower Quartile			Lower Decile				Lower Decile
246	ENSG00000014123.9	UFL1 (ENSG00000014123.9)	UFL1		Lower Quartile	Lower Quartile			Lower Decile				Upper Decile										Lower Quartile	Upper Decile
247	ENSG00000014138.4	POLA2 (ENSG00000014138.4)	POLA2	Upper Quartile		Lower Quartile						Upper Decile		Lower Decile							Lower Quartile				Lower Quartile
248	ENSG00000014164.6	ZC3H3 (ENSG00000014164.6)	ZC3H3	Upper Decile						Lower Quartile	Upper Decile		Upper Quartile	Upper Decile					Lower Decile	Upper Quartile					Lower Quartile
249	ENSG00000014216.11	CAPN1 (ENSG00000014216.11)	CAPN1	Lower Decile	Lower Quartile			Lower Quartile		Upper Quartile						Upper Quartile	Upper Quartile	Upper Quartile		Lower Decile	Lower Decile
250	ENSG00000014641.13	MDH1 (ENSG00000014641.13)	MDH1	Lower Decile	Lower Quartile			Lower Quartile	Lower Quartile		Lower Quartile					Lower Quartile			Upper Quartile	Lower Decile	Upper Decile				Upper Quartile	Lower Decile
251	ENSG00000014824.9	SLC30A9 (ENSG00000014824.9)	SLC30A9					Upper Quartile	Lower Quartile					Upper Quartile		Lower Quartile		Lower Quartile	Lower Quartile		Lower Quartile		Upper Quartile
252	ENSG00000014914.15	MTMR11 (ENSG00000014914.15)	MTMR11	Upper Decile		Upper Quartile					Upper Decile					Upper Quartile		Lower Quartile		Upper Decile		Upper Quartile			Lower Quartile	Upper Decile
253	ENSG00000014919.8	COX15 (ENSG00000014919.8)	COX15	Upper Decile			Upper Quartile	Upper Quartile	Lower Quartile		Upper Decile	Upper Decile	Upper Quartile			Lower Decile		Lower Decile	Lower Quartile	Upper Quartile		Upper Quartile
254	ENSG00000015133.14	CCDC88C (ENSG00000015133.14)	CCDC88C						Lower Quartile	Upper Quartile	Upper Decile				Upper Decile		Lower Decile						Lower Quartile		Upper Quartile
255	ENSG00000015153.10	YAF2 (ENSG00000015153.10)	YAF2	Upper Decile					Lower Quartile	Lower Quartile	Upper Decile				Upper Quartile						Lower Quartile	Upper Quartile	Upper Quartile	Lower Quartile
256	ENSG00000015171.14	ZMYND11 (ENSG00000015171.14)	ZMYND11	Lower Quartile									Upper Decile				Upper Quartile	Lower Quartile				Lower Quartile
257	ENSG00000015475.14	BID (ENSG00000015475.14)	BID	Lower Decile	Upper Quartile	Lower Decile		Upper Quartile	Upper Quartile		Lower Quartile			Upper Quartile	Upper Quartile	Upper Quartile				Lower Quartile	Lower Quartile		Lower Decile	Lower Quartile	Lower Quartile
258	ENSG00000015479.13	MATR3 (ENSG00000015479.13)	MATR3			Upper Quartile			Upper Quartile		Upper Quartile						Lower Quartile	Upper Quartile		Lower Quartile		Lower Quartile	Upper Quartile		Upper Quartile
259	ENSG00000015532.5	XYLT2 (ENSG00000015532.5)	XYLT2	Upper Decile	Upper Quartile			Lower Decile	Lower Quartile	Upper Quartile	Upper Decile						Upper Quartile	Lower Decile	Lower Quartile	Upper Quartile		Upper Decile		Upper Decile		Upper Quartile
260	ENSG00000015568.8	RGPD5 (ENSG00000015568.8)	RGPD5	Upper Quartile		Lower Decile	Lower Quartile		Lower Quartile		Upper Quartile		Lower Decile		Upper Decile	Upper Decile		Upper Decile	Upper Quartile	Upper Decile	Lower Quartile	Lower Quartile	Upper Quartile
261	ENSG00000015676.13	NUDCD3 (ENSG00000015676.13)	NUDCD3	Upper Quartile		Upper Decile	Upper Decile		Lower Quartile	Upper Quartile				Lower Quartile			Upper Quartile	Lower Quartile		Upper Decile
262	ENSG00000016391.6	CHDH (ENSG00000016391.6)	CHDH	Upper Decile	Upper Quartile	Upper Decile	Upper Quartile	Upper Quartile	Lower Decile	Upper Quartile	Upper Decile	Upper Quartile	Upper Quartile				Lower Decile	Upper Quartile	Lower Decile	Upper Quartile		Upper Quartile	Upper Decile		Upper Quartile	Upper Quartile
263	ENSG00000016864.12	GLT8D1 (ENSG00000016864.12)	GLT8D1				Upper Quartile		Lower Decile							Upper Quartile	Lower Quartile	Upper Quartile		Upper Decile						Upper Quartile
264	ENSG00000017260.15	ATP2C1 (ENSG00000017260.15)	ATP2C1	Lower Decile	Lower Decile	Lower Quartile		Lower Quartile		Lower Decile	Upper Quartile		Lower Quartile	Upper Quartile		Lower Decile	Lower Quartile	Lower Quartile	Lower Quartile	Lower Decile	Lower Quartile	Lower Quartile			Lower Quartile
265	ENSG00000017373.11	SRCIN1 (ENSG00000017373.11)	SRCIN1	Upper Decile	Upper Decile			Upper Decile	Upper Decile	Lower Quartile	Upper Quartile	Upper Quartile	Lower Quartile						Lower Decile		Lower Quartile	Upper Quartile				Upper Quartile
266	ENSG00000017427.11	IGF1 (ENSG00000017427.11)	IGF1		Lower Quartile	Lower Decile						Upper Decile	Lower Quartile			Upper Decile		Upper Decile	Upper Decile		Upper Decile		Lower Quartile		Upper Decile	Lower Quartile
267	ENSG00000017797.7	RALBP1 (ENSG00000017797.7)	RALBP1		Lower Quartile	Lower Decile	Lower Quartile		Upper Quartile	Upper Quartile		Lower Decile	Upper Quartile		Lower Quartile					Upper Quartile					Lower Quartile
268	ENSG00000018189.8	RUFY3 (ENSG00000018189.8)	RUFY3	Upper Decile					Upper Quartile	Lower Quartile	Upper Decile			Lower Decile		Upper Quartile	Lower Quartile		Lower Quartile			Lower Quartile	Upper Decile
269	ENSG00000018408.10	WWTR1 (ENSG00000018408.10)	WWTR1	Lower Quartile		Lower Decile	Lower Quartile				Lower Decile	Lower Quartile	Lower Quartile			Upper Quartile			Upper Quartile	Upper Quartile	Upper Decile		Lower Decile			Upper Decile
270	ENSG00000018510.8	AGPS (ENSG00000018510.8)	AGPS	Upper Quartile				Lower Quartile	Lower Decile					Lower Decile			Upper Decile	Upper Quartile		Upper Quartile		Lower Quartile	Upper Quartile		Upper Decile	Lower Decile
271	ENSG00000018610.9	CXorf56 (ENSG00000018610.9)	CXorf56	Lower Decile		Upper Quartile	Upper Quartile		Lower Quartile	Upper Quartile		Lower Quartile			Upper Quartile		Upper Quartile	Lower Quartile	Lower Quartile	Lower Quartile					Lower Quartile	Upper Decile
272	ENSG00000018699.7	TTC27 (ENSG00000018699.7)	TTC27	Upper Decile	Upper Quartile	Lower Quartile	Upper Quartile	Lower Quartile		Lower Quartile	Upper Quartile		Upper Quartile			Upper Quartile		Lower Quartile				Upper Quartile			Lower Quartile	Lower Quartile
273	ENSG00000019144.12	PHLDB1 (ENSG00000019144.12)	PHLDB1			Lower Decile		Lower Quartile	Upper Quartile	Upper Decile	Upper Quartile	Lower Decile			Upper Quartile	Upper Decile			Upper Quartile	Upper Quartile	Upper Decile	Lower Quartile	Lower Quartile		Lower Quartile
274	ENSG00000019549.4	SNAI2 (ENSG00000019549.4)	SNAI2	Lower Quartile		Lower Decile			Lower Quartile	Upper Quartile	Lower Quartile	Lower Quartile			Upper Quartile	Upper Decile				Lower Quartile	Upper Quartile		Lower Decile		Lower Decile	Upper Quartile
275	ENSG00000019582.10	CD74 (ENSG00000019582.10)	CD74	Lower Decile				Lower Quartile	Lower Quartile		Lower Quartile				Lower Quartile			Upper Decile	Upper Quartile	Lower Quartile			Lower Quartile		Lower Quartile
276	ENSG00000019991.11	HGF (ENSG00000019991.11)	HGF		Upper Decile	Lower Decile		Upper Quartile		Upper Quartile			Lower Quartile				Lower Quartile	Upper Decile	Upper Quartile			Lower Quartile	Lower Quartile			Lower Quartile
277	ENSG00000019995.6	ZRANB1 (ENSG00000019995.6)	ZRANB1	Upper Decile	Upper Decile	Lower Quartile			Lower Decile		Upper Decile	Upper Decile		Lower Quartile	Upper Quartile	Upper Quartile	Upper Quartile		Lower Quartile	Upper Decile	Upper Quartile			Upper Quartile
278	ENSG00000020129.11	NCDN (ENSG00000020129.11)	NCDN	Upper Decile	Upper Decile		Lower Quartile	Lower Quartile		Upper Quartile	Upper Decile		Upper Quartile		Upper Quartile	Upper Quartile	Upper Quartile	Lower Decile		Upper Decile	Lower Quartile		Upper Decile	Lower Quartile	Lower Decile
279	ENSG00000020181.13	GPR124 (ENSG00000020181.13)	GPR124			Lower Decile		Lower Quartile			Lower Quartile	Lower Quartile			Upper Quartile	Upper Decile		Upper Quartile	Upper Decile	Upper Quartile	Upper Quartile		Lower Quartile		Lower Quartile
280	ENSG00000020256.15	ZFP64 (ENSG00000020256.15)	ZFP64			Lower Quartile				Lower Quartile	Upper Quartile	Lower Quartile				Lower Quartile	Upper Decile	Lower Decile		Upper Decile
281	ENSG00000020426.6	MNAT1 (ENSG00000020426.6)	MNAT1	Upper Decile						Lower Quartile			Lower Quartile		Upper Quartile		Upper Quartile	Lower Decile	Upper Quartile				Lower Quartile
282	ENSG00000020577.9	SAMD4A (ENSG00000020577.9)	SAMD4A	Lower Quartile		Lower Decile	Lower Quartile			Upper Quartile			Lower Quartile			Upper Decile		Upper Decile	Upper Decile		Upper Quartile	Lower Quartile	Lower Decile	Lower Quartile	Upper Decile
283	ENSG00000020922.8	MRE11A (ENSG00000020922.8)	MRE11A		Lower Quartile	Lower Decile			Lower Decile			Upper Quartile	Upper Quartile					Lower Quartile	Lower Quartile	Upper Quartile	Lower Quartile		Lower Quartile	Lower Quartile	Lower Quartile
284	ENSG00000021355.8	SERPINB1 (ENSG00000021355.8)	SERPINB1	Lower Decile		Lower Decile			Lower Decile	Lower Decile							Lower Quartile		Upper Quartile	Lower Quartile		Upper Quartile	Upper Quartile		Lower Quartile
285	ENSG00000021574.7	SPAST (ENSG00000021574.7)	SPAST	Lower Quartile		Lower Decile			Lower Quartile	Lower Decile	Lower Decile	Lower Decile		Lower Quartile	Upper Decile	Lower Quartile	Upper Decile	Lower Quartile		Lower Quartile					Lower Quartile	Lower Quartile
286	ENSG00000021762.15	OSBPL5 (ENSG00000021762.15)	OSBPL5		Upper Quartile	Upper Decile		Lower Decile		Upper Decile				Upper Quartile		Upper Quartile	Upper Quartile	Lower Decile					Upper Quartile	Lower Quartile	Lower Quartile
287	ENSG00000021776.6	AQR (ENSG00000021776.6)	AQR	Lower Quartile			Upper Decile	Upper Decile	Upper Decile	Lower Decile		Upper Quartile	Lower Decile	Upper Decile	Upper Quartile		Lower Quartile	Lower Decile			Lower Quartile				Upper Quartile
288	ENSG00000022267.12	FHL1 (ENSG00000022267.12)	FHL1	Lower Decile		Lower Decile			Upper Quartile		Lower Decile	Lower Quartile				Upper Decile		Upper Quartile	Upper Decile		Upper Decile	Lower Quartile	Lower Quartile
289	ENSG00000022277.8	RTFDC1 (ENSG00000022277.8)	RTFDC1	Lower Quartile	Lower Quartile					Upper Quartile	Lower Quartile		Lower Quartile	Lower Quartile			Upper Decile						Upper Decile
290	ENSG00000022567.5	SLC45A4 (ENSG00000022567.5)	SLC45A4	Upper Quartile	Upper Decile	Lower Decile	Lower Quartile	Upper Quartile	Upper Decile			Lower Decile		Upper Decile				Lower Decile	Lower Decile		Lower Quartile		Upper Decile	Lower Decile		Lower Quartile
291	ENSG00000022840.11	RNF10 (ENSG00000022840.11)	RNF10	Lower Quartile		Upper Quartile		Lower Decile			Upper Quartile	Upper Decile					Lower Decile	Upper Quartile		Lower Quartile	Lower Quartile		Upper Quartile	Lower Quartile	Upper Decile	Lower Decile
292	ENSG00000022976.11	ZNF839 (ENSG00000022976.11)	ZNF839	Upper Decile		Upper Decile	Upper Decile	Lower Quartile	Lower Quartile		Upper Decile		Upper Quartile	Lower Quartile	Lower Quartile			Lower Quartile	Lower Decile	Upper Decile	Upper Quartile	Upper Quartile		Upper Quartile		Upper Quartile
293	ENSG00000023041.7	ZDHHC6 (ENSG00000023041.7)	ZDHHC6		Upper Quartile	Lower Quartile		Upper Decile	Lower Decile	Lower Quartile	Lower Decile	Upper Quartile				Lower Quartile				Upper Quartile		Upper Quartile	Upper Quartile
294	ENSG00000023191.12	RNH1 (ENSG00000023191.12)	RNH1			Upper Quartile		Lower Quartile								Upper Quartile	Upper Quartile		Upper Quartile						Lower Quartile	Upper Quartile
295	ENSG00000023228.9	NDUFS1 (ENSG00000023228.9)	NDUFS1	Lower Decile	Lower Decile		Upper Decile		Lower Decile	Lower Quartile	Lower Decile	Upper Decile				Lower Decile	Upper Quartile	Upper Decile		Lower Decile		Lower Quartile
296	ENSG00000023287.8	RB1CC1 (ENSG00000023287.8)	RB1CC1		Upper Quartile	Lower Decile		Upper Quartile	Upper Quartile	Lower Decile		Lower Decile	Upper Quartile	Upper Quartile			Lower Decile	Lower Quartile	Lower Quartile
297	ENSG00000023318.7	ERP44 (ENSG00000023318.7)	ERP44	Lower Quartile		Lower Decile		Upper Quartile	Lower Decile		Lower Quartile			Lower Quartile		Upper Quartile	Upper Quartile			Lower Decile					Upper Quartile
298	ENSG00000023330.10	ALAS1 (ENSG00000023330.10)	ALAS1			Lower Quartile		Upper Quartile	Lower Quartile			Upper Decile	Lower Quartile			Lower Quartile	Lower Quartile	Upper Decile	Lower Quartile		Lower Quartile			Lower Quartile	Upper Quartile	Upper Quartile
299	ENSG00000023445.9	BIRC3 (ENSG00000023445.9)	BIRC3					Lower Decile	Lower Decile	Lower Decile	Upper Quartile					Upper Quartile			Upper Decile	Lower Quartile	Lower Quartile			Lower Quartile	Lower Quartile
300	ENSG00000023516.7	AKAP11 (ENSG00000023516.7)	AKAP11	Upper Quartile		Lower Quartile			Lower Quartile	Lower Quartile	Upper Quartile	Lower Quartile				Upper Decile		Lower Quartile		Upper Quartile		Upper Quartile		Upper Quartile	Lower Quartile
301	ENSG00000023572.4	GLRX2 (ENSG00000023572.4)	GLRX2	Lower Decile				Upper Quartile				Upper Quartile		Upper Quartile	Upper Quartile	Lower Quartile		Lower Quartile			Lower Quartile	Upper Decile	Upper Quartile
302	ENSG00000023608.4	SNAPC1 (ENSG00000023608.4)	SNAPC1	Lower Decile		Lower Quartile	Lower Quartile		Lower Quartile	Upper Quartile					Upper Quartile	Lower Quartile	Upper Decile	Lower Decile					Lower Quartile		Lower Quartile
303	ENSG00000023697.8	DERA (ENSG00000023697.8)	DERA	Lower Quartile						Lower Quartile	Upper Decile	Upper Decile	Upper Quartile			Upper Quartile		Upper Decile		Lower Decile			Lower Decile	Lower Quartile
304	ENSG00000023734.6	STRAP (ENSG00000023734.6)	STRAP	Lower Decile		Upper Quartile		Upper Decile	Upper Decile		Lower Quartile	Upper Quartile		Upper Quartile	Upper Quartile	Lower Quartile			Lower Quartile						Upper Quartile	Lower Quartile
305	ENSG00000023892.9	DEF6 (ENSG00000023892.9)	DEF6	Upper Decile		Upper Decile	Upper Quartile	Lower Quartile	Lower Quartile	Lower Quartile	Upper Quartile			Lower Quartile				Lower Quartile	Upper Decile		Lower Decile				Lower Quartile
306	ENSG00000023902.9	PLEKHO1 (ENSG00000023902.9)	PLEKHO1	Upper Quartile	Lower Quartile	Lower Decile		Lower Decile		Lower Quartile									Upper Decile	Lower Decile		Upper Quartile	Lower Decile	Lower Quartile	Lower Quartile
307	ENSG00000023909.5	GCLM (ENSG00000023909.5)	GCLM	Upper Quartile	Lower Decile			Upper Quartile	Lower Quartile				Upper Decile	Lower Quartile	Upper Quartile				Lower Decile	Upper Quartile	Lower Quartile	Lower Quartile	Upper Quartile			Lower Quartile
308	ENSG00000024048.6	UBR2 (ENSG00000024048.6)	UBR2						Lower Quartile	Lower Decile	Upper Quartile		Lower Quartile
309	ENSG00000024422.7	EHD2 (ENSG00000024422.7)	EHD2	Lower Quartile					Upper Decile	Upper Quartile	Lower Quartile	Lower Quartile		Lower Quartile		Upper Decile			Upper Decile		Upper Decile		Lower Quartile	Upper Quartile	Lower Quartile
310	ENSG00000024862.12	CCDC28A (ENSG00000024862.12)	CCDC28A		Lower Quartile	Lower Quartile	Upper Decile		Lower Quartile	Lower Quartile	Lower Quartile	Lower Quartile	Lower Quartile				Lower Quartile			Lower Quartile		Lower Decile	Upper Quartile		Upper Quartile
311	ENSG00000025039.10	RRAGD (ENSG00000025039.10)	RRAGD	Lower Quartile	Lower Quartile	Lower Decile					Lower Quartile	Lower Quartile		Upper Quartile			Lower Quartile	Upper Quartile			Upper Decile	Lower Quartile	Lower Decile		Lower Quartile	Lower Quartile
312	ENSG00000025156.8	HSF2 (ENSG00000025156.8)	HSF2		Lower Decile	Lower Quartile		Upper Decile		Lower Decile		Lower Decile				Upper Quartile		Lower Decile	Upper Decile	Upper Decile		Lower Quartile	Upper Quartile	Lower Quartile	Lower Decile
313	ENSG00000025293.11	PHF20 (ENSG00000025293.11)	PHF20	Upper Quartile	Upper Quartile					Lower Quartile		Lower Quartile		Upper Quartile		Upper Quartile	Upper Quartile	Lower Decile		Upper Quartile	Lower Quartile			Lower Decile	Lower Quartile
314	ENSG00000025434.14	NR1H3 (ENSG00000025434.14)	NR1H3			Lower Quartile		Lower Quartile	Lower Decile	Lower Decile	Upper Quartile	Upper Quartile		Lower Decile	Lower Decile			Upper Decile	Upper Decile	Lower Decile	Upper Quartile	Lower Quartile	Lower Quartile		Upper Decile	Lower Quartile
315	ENSG00000025708.8	TYMP (ENSG00000025708.8)	TYMP	Upper Decile	Lower Quartile	Lower Decile	Lower Decile	Lower Quartile	Lower Quartile		Upper Quartile				Upper Decile						Lower Quartile	Upper Quartile	Upper Decile		Lower Decile	Lower Decile
316	ENSG00000025770.14	NCAPH2 (ENSG00000025770.14)	NCAPH2		Lower Quartile	Lower Decile	Lower Decile			Upper Quartile	Lower Decile				Upper Decile	Upper Quartile				Upper Quartile			Upper Decile	Lower Decile	Lower Quartile
317	ENSG00000025772.7	TOMM34 (ENSG00000025772.7)	TOMM34	Lower Quartile			Upper Quartile		Lower Quartile							Upper Quartile	Upper Decile	Lower Decile	Lower Quartile	Upper Quartile	Lower Quartile	Upper Quartile	Lower Quartile		Lower Quartile	Upper Quartile
318	ENSG00000025796.9	SEC63 (ENSG00000025796.9)	SEC63	Lower Decile	Lower Quartile	Lower Decile		Upper Decile	Upper Decile	Lower Quartile	Lower Quartile	Lower Quartile			Lower Decile	Upper Quartile				Lower Decile			Lower Decile
319	ENSG00000025800.9	KPNA6 (ENSG00000025800.9)	KPNA6			Lower Quartile				Upper Quartile	Lower Decile		Upper Quartile						Lower Quartile	Upper Quartile		Lower Quartile			Lower Quartile
320	ENSG00000026025.9	VIM (ENSG00000026025.9)	VIM	Lower Decile	Lower Quartile	Lower Decile	Lower Quartile		Upper Decile		Lower Quartile	Lower Quartile				Upper Decile		Upper Decile	Upper Decile		Upper Decile	Lower Quartile	Lower Quartile
321	ENSG00000026103.15	FAS (ENSG00000026103.15)	FAS			Lower Decile		Lower Quartile	Lower Decile	Lower Decile						Upper Decile		Upper Quartile		Lower Quartile			Lower Quartile		Lower Quartile	Upper Quartile
322	ENSG00000026297.11	RNASET2 (ENSG00000026297.11)	RNASET2				Upper Quartile		Lower Quartile		Lower Decile		Lower Decile	Lower Quartile	Lower Quartile	Lower Quartile				Lower Decile			Lower Quartile		Upper Decile	Lower Decile
323	ENSG00000026508.12	CD44 (ENSG00000026508.12)	CD44	Lower Decile	Lower Quartile	Lower Decile		Upper Quartile	Upper Decile		Lower Decile	Lower Quartile		Upper Quartile	Lower Quartile		Lower Quartile		Upper Quartile			Lower Quartile	Lower Decile	Lower Decile	Upper Quartile	Upper Quartile
324	ENSG00000026950.12	BTN3A1 (ENSG00000026950.12)	BTN3A1	Upper Quartile				Lower Quartile	Lower Decile		Upper Quartile			Lower Quartile						Lower Quartile					Lower Quartile	Lower Quartile
325	ENSG00000027001.7	MIPEP (ENSG00000027001.7)	MIPEP	Lower Decile				Lower Quartile	Lower Decile	Lower Quartile		Upper Quartile	Upper Quartile	Upper Decile		Lower Quartile			Lower Decile	Lower Quartile	Lower Quartile		Lower Quartile	Upper Decile	Upper Quartile
326	ENSG00000027075.9	PRKCH (ENSG00000027075.9)	PRKCH	Lower Quartile		Lower Decile	Lower Quartile			Lower Quartile		Lower Quartile	Lower Decile		Lower Quartile	Upper Quartile			Upper Quartile	Lower Quartile	Upper Quartile		Lower Decile		Lower Quartile
327	ENSG00000027697.8	IFNGR1 (ENSG00000027697.8)	IFNGR1	Lower Quartile	Lower Quartile	Lower Decile		Upper Decile	Upper Quartile		Lower Quartile	Lower Quartile	Lower Quartile	Upper Decile					Upper Quartile	Lower Decile	Upper Decile		Lower Quartile		Lower Decile
328	ENSG00000027847.9	B4GALT7 (ENSG00000027847.9)	B4GALT7		Lower Quartile	Upper Decile		Lower Quartile			Upper Decile	Lower Quartile							Lower Decile				Upper Decile		Upper Quartile	Upper Quartile
329	ENSG00000028116.12	VRK2 (ENSG00000028116.12)	VRK2	Upper Decile	Lower Decile	Upper Decile			Lower Quartile	Upper Decile	Upper Decile		Upper Decile				Upper Quartile	Lower Decile				Upper Quartile	Lower Quartile		Upper Decile
330	ENSG00000028137.12	TNFRSF1B (ENSG00000028137.12)	TNFRSF1B	Upper Quartile	Lower Quartile	Lower Decile		Lower Decile	Lower Decile	Lower Quartile	Lower Quartile				Lower Quartile			Upper Quartile	Upper Quartile		Upper Decile		Lower Decile
331	ENSG00000028203.13	VEZT (ENSG00000028203.13)	VEZT	Upper Quartile		Upper Quartile		Upper Quartile			Upper Quartile				Upper Quartile	Lower Decile			Lower Quartile	Upper Quartile	Lower Quartile		Upper Quartile	Upper Quartile	Lower Quartile
332	ENSG00000028310.13	BRD9 (ENSG00000028310.13)	BRD9									Lower Quartile	Upper Quartile	Lower Quartile			Upper Quartile
333	ENSG00000028528.10	SNX1 (ENSG00000028528.10)	SNX1			Upper Decile	Upper Decile	Lower Quartile			Upper Quartile						Lower Decile		Lower Quartile			Lower Quartile	Upper Decile
334	ENSG00000028839.5	TBPL1 (ENSG00000028839.5)	TBPL1		Lower Quartile	Lower Quartile	Lower Quartile			Lower Quartile		Lower Quartile			Upper Quartile			Lower Decile	Upper Quartile						Lower Decile
335	ENSG00000029363.11	BCLAF1 (ENSG00000029363.11)	BCLAF1	Lower Decile	Lower Quartile	Lower Quartile	Lower Quartile	Upper Decile	Upper Quartile		Lower Decile	Lower Quartile			Upper Quartile	Lower Quartile				Lower Decile
336	ENSG00000029364.7	SLC39A9 (ENSG00000029364.7)	SLC39A9	Lower Quartile	Upper Quartile							Upper Quartile			Upper Quartile				Lower Decile	Upper Quartile	Lower Decile	Upper Quartile	Lower Quartile	Upper Decile
337	ENSG00000029639.6	TFB1M (ENSG00000029639.6)	TFB1M	Upper Quartile	Lower Decile			Lower Quartile	Lower Quartile	Lower Quartile			Upper Quartile			Lower Decile				Lower Decile
338	ENSG00000029725.12	RABEP1 (ENSG00000029725.12)	RABEP1	Upper Decile	Upper Quartile	Upper Decile			Lower Quartile		Upper Decile	Upper Quartile	Upper Quartile		Lower Quartile				Lower Quartile				Upper Quartile	Lower Quartile	Upper Decile
339	ENSG00000029993.10	HMGB3 (ENSG00000029993.10)	HMGB3	Lower Decile	Lower Decile				Upper Decile	Upper Quartile	Lower Quartile				Lower Decile	Lower Decile				Lower Decile	Lower Decile			Lower Quartile
340	ENSG00000030066.9	NUP160 (ENSG00000030066.9)	NUP160	Lower Quartile	Upper Quartile	Lower Quartile	Lower Quartile	Upper Quartile					Upper Quartile				Upper Quartile	Lower Quartile
341	ENSG00000030419.12	IKZF2 (ENSG00000030419.12)	IKZF2	Upper Quartile		Upper Decile	Upper Decile		Lower Quartile	Lower Decile	Upper Decile	Upper Decile		Lower Quartile	Upper Quartile								Lower Decile	Upper Decile		Upper Quartile
342	ENSG00000030582.12	GRN (ENSG00000030582.12)	GRN	Lower Decile		Lower Quartile					Lower Decile				Lower Quartile			Upper Quartile		Lower Decile	Lower Quartile	Lower Quartile	Lower Quartile	Lower Quartile	Upper Quartile
343	ENSG00000031003.6	FAM13B (ENSG00000031003.6)	FAM13B	Upper Quartile		Lower Quartile				Lower Quartile	Lower Quartile	Lower Quartile		Lower Decile		Lower Quartile		Lower Quartile		Upper Quartile			Upper Quartile
344	ENSG00000031081.6	ARHGAP31 (ENSG00000031081.6)	ARHGAP31			Lower Decile	Lower Quartile	Lower Quartile			Lower Quartile	Lower Quartile				Upper Decile			Upper Quartile		Upper Decile		Lower Quartile		Lower Quartile
345	ENSG00000031691.6	CENPQ (ENSG00000031691.6)	CENPQ			Lower Quartile		Upper Quartile	Lower Decile		Upper Decile			Lower Quartile	Upper Decile	Upper Decile	Upper Quartile	Lower Decile							Lower Decile
346	ENSG00000031698.8	SARS (ENSG00000031698.8)	SARS	Lower Decile	Lower Decile	Lower Decile		Lower Decile			Lower Decile	Lower Quartile		Lower Quartile	Upper Decile	Lower Decile				Lower Decile		Lower Decile		Lower Quartile
347	ENSG00000031823.10	RANBP3 (ENSG00000031823.10)	RANBP3	Lower Quartile		Lower Decile		Upper Quartile		Lower Quartile	Upper Decile	Lower Quartile			Upper Quartile	Lower Quartile		Lower Quartile		Lower Quartile			Upper Quartile	Upper Decile	Lower Quartile
348	ENSG00000032219.14	ARID4A (ENSG00000032219.14)	ARID4A	Upper Quartile		Lower Quartile			Lower Quartile	Lower Quartile	Upper Quartile		Lower Quartile	Lower Quartile		Lower Quartile	Upper Decile	Upper Quartile	Upper Quartile	Lower Quartile	Upper Quartile		Lower Quartile	Upper Quartile	Upper Decile
349	ENSG00000032389.8	TSSC1 (ENSG00000032389.8)	TSSC1	Upper Decile					Lower Decile	Upper Quartile							Upper Decile	Lower Quartile	Lower Quartile		Lower Decile	Upper Quartile
350	ENSG00000032444.11	PNPLA6 (ENSG00000032444.11)	PNPLA6		Upper Quartile	Lower Quartile	Lower Quartile	Lower Decile	Upper Decile				Lower Quartile	Lower Quartile	Upper Quartile	Lower Quartile	Lower Quartile	Upper Decile					Lower Quartile	Upper Decile	Upper Decile	Lower Decile
351	ENSG00000032742.13	IFT88 (ENSG00000032742.13)	IFT88	Upper Quartile	Upper Quartile			Lower Quartile	Lower Decile	Lower Quartile	Upper Decile		Upper Quartile												Upper Decile
352	ENSG00000033011.7	ALG1 (ENSG00000033011.7)	ALG1	Upper Quartile	Upper Decile	Upper Decile	Upper Decile	Upper Quartile	Lower Quartile	Upper Decile			Upper Decile			Lower Quartile	Lower Quartile	Lower Quartile	Lower Quartile	Upper Quartile	Lower Decile			Upper Quartile
353	ENSG00000033030.9	ZCCHC8 (ENSG00000033030.9)	ZCCHC8					Lower Decile	Lower Decile		Upper Decile			Lower Quartile					Lower Quartile			Upper Quartile	Upper Quartile	Upper Quartile		Lower Quartile
354	ENSG00000033050.3	ABCF2 (ENSG00000033050.3)	ABCF2	Upper Quartile			Upper Decile	Upper Decile	Upper Decile				Upper Quartile		Lower Quartile			Lower Decile		Upper Decile	Lower Quartile			Lower Quartile	Lower Quartile	Upper Decile
355	ENSG00000033100.10	CHPF2 (ENSG00000033100.10)	CHPF2	Upper Quartile	Lower Quartile	Upper Quartile			Upper Decile		Upper Decile		Upper Quartile					Lower Quartile		Upper Decile	Lower Quartile					Upper Decile
356	ENSG00000033170.12	FUT8 (ENSG00000033170.12)	FUT8		Lower Quartile			Lower Decile	Lower Quartile	Lower Quartile					Lower Quartile		Upper Quartile	Lower Quartile				Upper Decile		Upper Quartile	Lower Quartile
357	ENSG00000033178.8	UBA6 (ENSG00000033178.8)	UBA6		Lower Quartile			Upper Decile		Lower Quartile				Lower Quartile		Lower Decile	Upper Quartile		Lower Quartile		Lower Quartile
358	ENSG00000033327.8	GAB2 (ENSG00000033327.8)	GAB2	Lower Quartile									Lower Quartile	Lower Decile		Upper Decile			Upper Quartile		Upper Decile	Lower Decile	Lower Decile
359	ENSG00000033627.10	ATP6V0A1 (ENSG00000033627.10)	ATP6V0A1	Upper Quartile		Lower Quartile			Upper Decile									Upper Quartile	Lower Quartile	Upper Decile		Lower Decile			Upper Decile
360	ENSG00000033800.9	PIAS1 (ENSG00000033800.9)	PIAS1			Lower Decile	Lower Quartile		Upper Decile	Lower Decile	Lower Quartile	Lower Decile				Upper Quartile	Lower Quartile						Upper Quartile		Lower Quartile	Lower Quartile
361	ENSG00000033867.12	SLC4A7 (ENSG00000033867.12)	SLC4A7	Upper Decile	Lower Quartile	Lower Quartile	Lower Quartile			Lower Decile	Upper Decile		Upper Quartile		Lower Decile		Lower Quartile		Lower Quartile	Lower Quartile	Lower Quartile	Lower Quartile	Lower Quartile	Lower Quartile	Upper Decile	Upper Quartile
362	ENSG00000034152.14	MAP2K3 (ENSG00000034152.14)	MAP2K3		Upper Quartile	Upper Decile				Upper Quartile	Upper Decile	Upper Quartile		Upper Quartile	Lower Decile	Upper Quartile			Upper Quartile	Lower Quartile			Lower Decile		Upper Quartile
363	ENSG00000034510.4	TMSB10 (ENSG00000034510.4)	TMSB10	Lower Decile	Lower Decile		Lower Quartile		Upper Decile	Upper Quartile	Lower Decile	Upper Quartile	Lower Decile	Upper Decile	Lower Decile			Upper Quartile	Upper Quartile	Lower Decile			Lower Decile			Lower Quartile
364	ENSG00000034533.7	ASTE1 (ENSG00000034533.7)	ASTE1	Upper Quartile		Lower Quartile			Lower Decile		Upper Decile		Lower Quartile			Upper Quartile		Lower Quartile	Upper Decile	Upper Decile					Lower Quartile	Upper Quartile
365	ENSG00000034677.7	RNF19A (ENSG00000034677.7)	RNF19A	Upper Decile		Lower Quartile	Lower Decile	Upper Decile						Upper Quartile			Upper Quartile	Lower Quartile				Lower Quartile	Lower Decile	Lower Quartile
366	ENSG00000034693.10	PEX3 (ENSG00000034693.10)	PEX3		Lower Quartile	Lower Decile		Upper Quartile		Lower Decile		Lower Quartile				Upper Quartile				Lower Quartile	Upper Quartile	Lower Quartile			Lower Quartile
367	ENSG00000034713.3	GABARAPL2 (ENSG00000034713.3)	GABARAPL2	Lower Decile	Lower Quartile			Lower Quartile	Lower Quartile		Lower Decile	Lower Quartile		Lower Quartile	Upper Quartile	Upper Decile				Lower Quartile		Lower Quartile	Upper Decile	Upper Decile
368	ENSG00000035115.17	SH3YL1 (ENSG00000035115.17)	SH3YL1		Upper Quartile	Upper Quartile			Upper Quartile	Upper Quartile			Lower Quartile		Upper Quartile			Lower Decile			Lower Quartile		Upper Quartile		Upper Decile
369	ENSG00000035141.3	FAM136A (ENSG00000035141.3)	FAM136A			Upper Decile		Upper Quartile	Lower Quartile					Lower Decile		Lower Decile	Upper Decile	Lower Quartile	Lower Quartile		Lower Decile	Upper Quartile
370	ENSG00000035403.12	VCL (ENSG00000035403.12)	VCL	Lower Quartile	Lower Quartile	Lower Quartile	Lower Quartile		Upper Quartile	Upper Quartile	Upper Quartile		Lower Quartile	Upper Quartile	Lower Quartile	Upper Decile	Upper Quartile				Upper Quartile	Lower Quartile	Lower Quartile	Lower Quartile	Lower Quartile
371	ENSG00000035664.7	DAPK2 (ENSG00000035664.7)	DAPK2	Upper Decile	Upper Decile	Upper Decile		Lower Quartile		Upper Decile	Upper Decile		Upper Quartile				Lower Quartile	Lower Decile			Upper Decile		Upper Decile	Upper Quartile	Upper Quartile
372	ENSG00000035681.3	NSMAF (ENSG00000035681.3)	NSMAF	Lower Decile		Lower Decile				Upper Quartile	Lower Quartile	Lower Quartile						Lower Quartile		Lower Decile
373	ENSG00000035687.9	ADSS (ENSG00000035687.9)	ADSS	Lower Quartile	Upper Decile			Upper Decile						Upper Quartile		Lower Quartile		Lower Quartile		Lower Decile	Lower Quartile	Upper Decile	Lower Quartile		Lower Quartile	Upper Quartile
374	ENSG00000035862.8	TIMP2 (ENSG00000035862.8)	TIMP2	Lower Decile	Lower Quartile	Lower Decile				Upper Quartile	Lower Quartile	Lower Quartile				Upper Decile			Upper Decile	Lower Quartile	Upper Quartile		Lower Decile			Upper Quartile
375	ENSG00000035928.10	RFC1 (ENSG00000035928.10)	RFC1	Upper Quartile		Lower Decile		Upper Quartile	Lower Decile				Upper Quartile	Lower Decile		Lower Quartile		Upper Quartile	Upper Quartile	Upper Quartile					Lower Quartile
376	ENSG00000036054.8	TBC1D23 (ENSG00000036054.8)	TBC1D23								Upper Quartile					Lower Quartile	Upper Quartile		Lower Decile	Upper Quartile				Upper Quartile		Upper Quartile
377	ENSG00000036257.8	CUL3 (ENSG00000036257.8)	CUL3				Upper Quartile	Upper Decile	Upper Decile	Lower Quartile	Lower Quartile							Lower Quartile			Lower Quartile	Upper Quartile	Lower Quartile		Upper Quartile
378	ENSG00000036549.8	ZZZ3 (ENSG00000036549.8)	ZZZ3	Upper Decile		Lower Quartile		Upper Quartile					Upper Quartile		Upper Quartile				Lower Decile	Upper Quartile						Upper Quartile
379	ENSG00000037042.8	TUBG2 (ENSG00000037042.8)	TUBG2	Upper Decile	Upper Decile	Upper Quartile		Lower Quartile						Lower Quartile			Upper Quartile			Upper Quartile	Upper Quartile				Upper Decile	Upper Quartile
380	ENSG00000037241.3	RPL26L1 (ENSG00000037241.3)	RPL26L1	Lower Decile	Lower Quartile		Upper Quartile	Lower Quartile	Lower Quartile		Lower Quartile		Upper Quartile			Upper Quartile		Lower Quartile	Lower Quartile		Lower Quartile		Upper Quartile			Upper Quartile
381	ENSG00000037280.11	FLT4 (ENSG00000037280.11)	FLT4		Upper Decile			Upper Quartile				Lower Quartile	Lower Quartile			Upper Decile			Upper Decile		Upper Decile	Lower Quartile	Lower Quartile
382	ENSG00000037474.10	NSUN2 (ENSG00000037474.10)	NSUN2		Lower Quartile				Lower Quartile	Lower Quartile		Lower Quartile	Upper Quartile			Lower Decile	Upper Quartile		Lower Decile		Lower Decile			Lower Quartile	Lower Quartile
383	ENSG00000037637.6	FBXO42 (ENSG00000037637.6)	FBXO42	Upper Decile	Upper Quartile				Lower Quartile				Upper Quartile		Upper Quartile	Upper Decile		Lower Decile						Lower Decile		Upper Quartile
384	ENSG00000037749.7	MFAP3 (ENSG00000037749.7)	MFAP3			Upper Quartile			Lower Decile		Lower Quartile			Lower Quartile	Upper Quartile			Lower Decile					Upper Quartile		Lower Decile
385	ENSG00000037757.9	MRI1 (ENSG00000037757.9)	MRI1		Upper Decile	Upper Quartile		Lower Quartile			Upper Decile									Upper Quartile	Upper Quartile	Upper Quartile		Upper Decile		Upper Decile
386	ENSG00000038002.4	AGA (ENSG00000038002.4)	AGA		Lower Quartile		Upper Quartile		Lower Quartile	Lower Quartile	Lower Decile				Upper Quartile	Lower Decile	Lower Quartile			Lower Quartile	Lower Quartile		Lower Decile	Upper Quartile	Lower Quartile	Upper Quartile
387	ENSG00000038210.9	PI4K2B (ENSG00000038210.9)	PI4K2B		Lower Decile	Lower Quartile		Upper Quartile	Lower Decile					Lower Quartile	Lower Decile		Upper Quartile		Lower Decile		Lower Decile	Upper Decile
388	ENSG00000038219.8	BOD1L1 (ENSG00000038219.8)	BOD1L1	Upper Quartile	Upper Quartile			Upper Quartile			Upper Quartile	Lower Quartile	Upper Quartile					Lower Decile					Lower Quartile		Lower Decile
389	ENSG00000038274.12	MAT2B (ENSG00000038274.12)	MAT2B	Lower Decile	Lower Decile			Upper Quartile		Lower Quartile		Lower Quartile		Lower Quartile			Lower Quartile			Lower Decile			Upper Quartile		Lower Quartile
390	ENSG00000038358.10	EDC4 (ENSG00000038358.10)	EDC4		Upper Quartile			Lower Quartile						Lower Decile		Upper Decile			Upper Quartile				Upper Quartile
391	ENSG00000038382.13	TRIO (ENSG00000038382.13)	TRIO	Upper Quartile			Lower Decile	Lower Quartile		Lower Decile		Lower Quartile			Lower Quartile	Upper Decile			Upper Decile					Lower Quartile
392	ENSG00000038427.11	VCAN (ENSG00000038427.11)	VCAN	Lower Quartile	Lower Quartile	Lower Decile			Upper Decile			Lower Quartile								Lower Quartile	Lower Quartile		Lower Decile		Lower Decile
393	ENSG00000038532.10	CLEC16A (ENSG00000038532.10)	CLEC16A	Upper Decile	Upper Quartile	Upper Decile	Upper Quartile				Upper Quartile	Lower Quartile		Upper Quartile	Lower Quartile				Lower Decile		Lower Decile
394	ENSG00000038945.10	MSR1 (ENSG00000038945.10)	MSR1			Lower Decile	Upper Quartile		Lower Quartile							Lower Decile	Upper Quartile				Lower Decile		Lower Quartile		Lower Quartile
395	ENSG00000039068.14	CDH1 (ENSG00000039068.14)	CDH1	Lower Decile	Lower Decile	Upper Quartile		Lower Decile	Lower Decile							Lower Decile			Lower Quartile	Lower Quartile	Lower Quartile		Upper Quartile	Upper Quartile
396	ENSG00000039123.11	SKIV2L2 (ENSG00000039123.11)	SKIV2L2	Upper Decile				Upper Quartile		Lower Quartile	Upper Decile		Upper Decile			Upper Quartile	Lower Quartile		Lower Quartile	Upper Decile	Lower Quartile		Upper Decile
397	ENSG00000039139.9	DNAH5 (ENSG00000039139.9)	DNAH5		Upper Decile	Upper Decile		Upper Decile			Upper Quartile					Lower Decile	Upper Quartile			Upper Decile
398	ENSG00000039319.12	ZFYVE16 (ENSG00000039319.12)	ZFYVE16	Upper Decile		Lower Decile				Lower Decile			Upper Quartile							Upper Decile	Lower Quartile	Upper Quartile	Upper Quartile
399	ENSG00000039523.13	FAM65A (ENSG00000039523.13)	FAM65A		Lower Quartile					Upper Quartile		Lower Quartile	Lower Quartile	Lower Quartile	Upper Quartile		Upper Decile			Lower Quartile	Upper Quartile	Lower Quartile			Lower Quartile
400	ENSG00000039560.9	RAI14 (ENSG00000039560.9)	RAI14	Lower Quartile		Lower Decile	Lower Quartile						Upper Quartile	Lower Quartile					Lower Decile		Lower Quartile	Lower Quartile	Lower Quartile			Upper Decile
401	ENSG00000039650.5	PNKP (ENSG00000039650.5)	PNKP	Upper Quartile	Upper Decile	Upper Quartile		Upper Quartile	Upper Decile						Upper Quartile		Upper Quartile		Lower Decile	Lower Quartile						Lower Quartile
402	ENSG00000040199.14	PHLPP2 (ENSG00000040199.14)	PHLPP2						Lower Quartile		Lower Quartile			Lower Decile		Upper Decile								Lower Quartile		Upper Decile
403	ENSG00000040275.12	SPDL1 (ENSG00000040275.12)	SPDL1		Lower Decile	Lower Quartile			Lower Quartile				Upper Decile			Lower Decile		Lower Quartile	Lower Quartile	Upper Quartile	Lower Quartile			Lower Quartile	Lower Decile	Upper Quartile
404	ENSG00000040341.13	STAU2 (ENSG00000040341.13)	STAU2					Upper Decile	Upper Decile			Lower Quartile				Lower Quartile		Lower Decile	Upper Quartile		Upper Quartile
405	ENSG00000040487.8	PQLC2 (ENSG00000040487.8)	PQLC2	Upper Decile	Upper Decile	Upper Quartile				Upper Decile			Upper Decile		Upper Decile					Upper Decile	Lower Quartile	Lower Quartile	Upper Decile
406	ENSG00000040531.10	CTNS (ENSG00000040531.10)	CTNS		Upper Decile	Lower Decile				Lower Quartile	Lower Quartile	Lower Quartile	Upper Quartile		Lower Quartile	Lower Decile	Lower Quartile		Upper Decile	Lower Decile	Upper Quartile		Upper Quartile		Lower Quartile
407	ENSG00000040633.8	PHF23 (ENSG00000040633.8)	PHF23	Upper Decile	Upper Quartile	Lower Quartile			Lower Quartile				Upper Quartile		Lower Quartile	Lower Quartile				Upper Quartile		Upper Quartile		Lower Decile		Upper Quartile
408	ENSG00000040933.11	INPP4A (ENSG00000040933.11)	INPP4A			Lower Decile		Lower Decile			Upper Quartile	Lower Decile		Lower Quartile										Lower Quartile
409	ENSG00000041353.5	RAB27B (ENSG00000041353.5)	RAB27B					Upper Decile					Upper Quartile		Upper Quartile	Lower Decile	Upper Quartile	Lower Decile			Lower Quartile	Upper Quartile	Lower Quartile	Lower Quartile	Lower Decile	Upper Quartile
410	ENSG00000041357.11	PSMA4 (ENSG00000041357.11)	PSMA4	Lower Quartile	Lower Quartile			Upper Quartile	Upper Quartile		Lower Quartile			Upper Quartile			Lower Quartile	Lower Quartile		Lower Quartile	Lower Decile		Upper Quartile		Lower Quartile	Lower Quartile
411	ENSG00000041802.6	LSG1 (ENSG00000041802.6)	LSG1	Lower Decile						Upper Quartile						Lower Quartile			Lower Decile		Lower Quartile	Upper Decile		Lower Quartile
412	ENSG00000041880.10	PARP3 (ENSG00000041880.10)	PARP3	Upper Decile	Upper Decile	Upper Decile	Upper Decile	Lower Quartile	Lower Quartile	Lower Quartile	Upper Decile			Lower Decile			Lower Quartile				Upper Quartile	Upper Decile				Upper Decile
413	ENSG00000041982.10	TNC (ENSG00000041982.10)	TNC	Lower Decile		Lower Decile	Lower Quartile	Upper Decile		Upper Decile	Lower Quartile			Upper Decile				Lower Quartile					Lower Decile		Lower Decile	Upper Decile
414	ENSG00000041988.11	THAP3 (ENSG00000041988.11)	THAP3	Upper Decile	Upper Decile					Upper Quartile			Upper Quartile		Upper Quartile	Lower Quartile		Lower Quartile		Upper Quartile	Upper Decile			Lower Quartile	Upper Quartile
415	ENSG00000042088.9	TDP1 (ENSG00000042088.9)	TDP1	Upper Decile	Lower Quartile					Lower Decile		Upper Quartile			Lower Quartile			Lower Quartile			Lower Decile	Upper Quartile	Lower Quartile		Lower Decile	Upper Quartile
416	ENSG00000042286.10	AIFM2 (ENSG00000042286.10)	AIFM2		Lower Quartile									Lower Decile		Upper Decile	Upper Quartile		Upper Decile	Upper Decile	Upper Decile			Upper Quartile	Lower Quartile
417	ENSG00000042317.12	SPATA7 (ENSG00000042317.12)	SPATA7			Lower Quartile				Lower Quartile		Lower Quartile								Upper Decile	Upper Quartile		Lower Quartile			Upper Decile
418	ENSG00000042429.6	MED17 (ENSG00000042429.6)	MED17	Lower Decile		Lower Decile			Lower Decile	Lower Quartile	Upper Quartile		Upper Quartile			Upper Quartile		Lower Quartile	Lower Quartile					Lower Quartile
419	ENSG00000042445.9	RETSAT (ENSG00000042445.9)	RETSAT	Lower Quartile				Upper Quartile			Lower Quartile		Lower Quartile	Upper Quartile	Lower Quartile	Lower Decile	Lower Quartile	Upper Quartile	Upper Decile		Upper Decile
420	ENSG00000042493.11	CAPG (ENSG00000042493.11)	CAPG	Lower Quartile	Lower Quartile	Upper Quartile		Upper Quartile	Upper Quartile	Upper Quartile		Upper Quartile	Lower Quartile		Lower Decile	Lower Quartile	Upper Quartile	Upper Quartile	Upper Quartile	Lower Quartile	Lower Quartile		Lower Decile	Upper Quartile
421	ENSG00000042753.7	AP2S1 (ENSG00000042753.7)	AP2S1	Lower Decile	Lower Decile			Upper Decile	Upper Decile		Lower Decile				Lower Decile			Lower Quartile		Lower Decile	Lower Quartile
422	ENSG00000042980.8	ADAM28 (ENSG00000042980.8)	ADAM28		Upper Decile	Lower Quartile		Lower Quartile	Lower Quartile	Lower Quartile			Lower Quartile	Lower Quartile	Lower Quartile	Lower Decile	Lower Quartile		Upper Decile		Lower Quartile		Lower Quartile	Lower Quartile		Upper Decile
423	ENSG00000043093.9	DCUN1D1 (ENSG00000043093.9)	DCUN1D1				Upper Quartile		Lower Decile					Lower Quartile			Upper Decile		Lower Decile		Lower Quartile			Lower Quartile		Upper Decile
424	ENSG00000043143.16	JADE2 (ENSG00000043143.16)	JADE2		Upper Quartile	Upper Quartile			Lower Quartile		Upper Decile	Lower Quartile		Lower Decile				Lower Quartile		Upper Quartile			Upper Quartile
425	ENSG00000043462.7	LCP2 (ENSG00000043462.7)	LCP2			Lower Decile			Lower Quartile	Lower Quartile		Lower Quartile						Upper Decile		Lower Decile	Lower Quartile		Lower Quartile	Lower Quartile	Lower Quartile	Lower Quartile
426	ENSG00000043514.11	TRIT1 (ENSG00000043514.11)	TRIT1		Lower Quartile	Lower Decile	Lower Quartile	Lower Decile			Lower Quartile	Lower Quartile	Upper Quartile		Lower Quartile			Lower Quartile	Lower Quartile			Lower Quartile		Lower Quartile
427	ENSG00000044090.4	CUL7 (ENSG00000044090.4)	CUL7		Upper Decile	Upper Decile		Lower Quartile		Upper Quartile	Upper Quartile							Lower Decile	Lower Decile	Upper Quartile	Lower Quartile	Upper Quartile
428	ENSG00000044115.16	CTNNA1 (ENSG00000044115.16)	CTNNA1	Lower Quartile	Lower Quartile			Upper Decile	Upper Decile	Upper Quartile				Upper Decile	Lower Quartile
429	ENSG00000044446.7	PHKA2 (ENSG00000044446.7)	PHKA2	Upper Decile	Upper Quartile	Upper Decile	Upper Quartile	Upper Quartile			Upper Quartile		Lower Decile	Lower Quartile	Lower Quartile	Lower Decile	Lower Decile	Upper Decile	Lower Decile	Upper Quartile	Upper Quartile	Upper Quartile			Upper Decile	Upper Quartile
430	ENSG00000044459.10	CNTLN (ENSG00000044459.10)	CNTLN	Upper Decile	Upper Quartile	Lower Decile			Lower Quartile	Lower Quartile	Upper Quartile			Lower Decile			Lower Quartile	Upper Decile	Upper Decile	Upper Decile	Upper Quartile	Upper Quartile	Upper Quartile		Lower Quartile
431	ENSG00000044524.6	EPHA3 (ENSG00000044524.6)	EPHA3		Upper Quartile	Lower Decile				Upper Decile	Upper Quartile				Upper Quartile	Upper Quartile		Upper Quartile		Upper Decile		Lower Quartile	Lower Quartile	Upper Quartile
432	ENSG00000044574.7	HSPA5 (ENSG00000044574.7)	HSPA5	Lower Decile	Lower Quartile					Upper Quartile	Lower Decile			Upper Quartile	Upper Decile			Upper Decile	Lower Decile	Lower Decile	Lower Decile	Lower Quartile			Upper Quartile	Lower Quartile
433	ENSG00000046604.8	DSG2 (ENSG00000046604.8)	DSG2						Lower Quartile	Lower Quartile			Upper Quartile			Lower Quartile	Upper Quartile	Lower Quartile	Lower Decile	Lower Quartile			Lower Quartile		Lower Quartile
434	ENSG00000046647.9	GEMIN8 (ENSG00000046647.9)	GEMIN8	Upper Quartile	Upper Decile	Upper Quartile		Lower Quartile	Lower Quartile		Upper Decile	Upper Quartile		Upper Quartile			Lower Quartile	Lower Decile		Upper Quartile					Lower Quartile	Upper Decile
435	ENSG00000046651.10	OFD1 (ENSG00000046651.10)	OFD1					Lower Decile	Lower Quartile	Lower Decile			Lower Quartile			Lower Decile	Lower Quartile		Lower Quartile		Lower Quartile				Upper Decile
436	ENSG00000046889.14	PREX2 (ENSG00000046889.14)	PREX2	Upper Quartile		Lower Decile				Lower Decile						Upper Decile			Upper Quartile	Upper Quartile	Upper Decile
437	ENSG00000047056.10	WDR37 (ENSG00000047056.10)	WDR37	Upper Quartile		Lower Quartile	Lower Quartile	Lower Quartile	Lower Quartile	Lower Quartile	Upper Quartile	Lower Quartile	Upper Quartile	Lower Quartile		Upper Quartile	Upper Decile	Lower Quartile					Upper Quartile		Lower Quartile
438	ENSG00000047188.11	YTHDC2 (ENSG00000047188.11)	YTHDC2	Upper Decile				Lower Quartile		Lower Quartile	Upper Decile		Upper Decile	Lower Quartile					Lower Decile				Upper Decile
439	ENSG00000047230.10	CTPS2 (ENSG00000047230.10)	CTPS2	Upper Quartile	Upper Quartile	Upper Quartile		Upper Quartile		Lower Quartile	Upper Decile	Upper Decile			Lower Quartile			Lower Quartile	Lower Decile			Upper Quartile			Upper Decile	Upper Quartile
440	ENSG00000047249.12	ATP6V1H (ENSG00000047249.12)	ATP6V1H		Upper Quartile				Upper Quartile									Lower Decile		Upper Quartile
441	ENSG00000047315.10	POLR2B (ENSG00000047315.10)	POLR2B	Lower Quartile					Upper Quartile			Lower Quartile	Lower Quartile					Lower Quartile		Lower Quartile
442	ENSG00000047346.8	FAM214A (ENSG00000047346.8)	FAM214A	Upper Decile	Upper Quartile	Upper Decile	Upper Decile		Upper Quartile		Upper Decile		Upper Quartile	Upper Quartile	Lower Decile		Lower Quartile	Lower Quartile		Upper Quartile		Lower Quartile	Upper Quartile	Upper Quartile	Upper Decile
443	ENSG00000047365.7	ARAP2 (ENSG00000047365.7)	ARAP2	Upper Quartile	Lower Decile				Lower Quartile	Lower Decile				Upper Quartile	Lower Decile	Upper Quartile	Upper Quartile				Lower Quartile		Lower Decile	Lower Decile
444	ENSG00000047410.9	TPR (ENSG00000047410.9)	TPR					Upper Quartile	Upper Quartile	Lower Quartile		Upper Quartile		Upper Quartile		Upper Quartile				Lower Quartile					Upper Decile
445	ENSG00000047457.9	CP (ENSG00000047457.9)	CP			Upper Quartile	Upper Quartile	Upper Quartile		Upper Quartile		Upper Quartile	Lower Decile	Upper Quartile	Lower Quartile	Lower Decile	Lower Decile	Upper Decile		Upper Quartile	Lower Quartile	Lower Quartile	Lower Decile	Lower Decile	Upper Decile
446	ENSG00000047578.8	KIAA0556 (ENSG00000047578.8)	KIAA0556	Upper Decile	Upper Decile	Upper Decile	Upper Quartile		Lower Decile		Upper Decile		Upper Quartile								Lower Quartile			Upper Quartile
447	ENSG00000047579.15	DTNBP1 (ENSG00000047579.15)	DTNBP1	Upper Decile	Upper Quartile	Lower Quartile	Lower Quartile	Lower Quartile	Lower Decile						Upper Quartile			Lower Decile	Upper Quartile	Upper Quartile		Upper Quartile	Upper Quartile	Lower Quartile
448	ENSG00000047621.7	C12orf4 (ENSG00000047621.7)	C12orf4			Lower Decile		Upper Quartile		Lower Decile	Upper Quartile	Lower Decile	Lower Quartile		Upper Quartile	Lower Decile	Upper Quartile	Lower Quartile				Upper Quartile	Lower Decile		Lower Quartile
449	ENSG00000047634.10	SCML1 (ENSG00000047634.10)	SCML1	Lower Quartile		Upper Quartile	Upper Quartile	Lower Decile	Lower Decile		Upper Quartile		Upper Quartile	Lower Decile			Lower Quartile	Upper Quartile		Upper Quartile	Upper Quartile	Lower Quartile			Upper Quartile	Upper Decile
450	ENSG00000047644.13	WWC3 (ENSG00000047644.13)	WWC3	Upper Quartile	Lower Decile	Upper Decile				Upper Decile	Upper Decile			Upper Quartile	Lower Decile	Upper Decile	Upper Decile	Lower Quartile	Lower Quartile	Upper Decile		Upper Quartile		Lower Quartile	Lower Quartile
451	ENSG00000047849.17	MAP4 (ENSG00000047849.17)	MAP4		Lower Quartile				Upper Quartile	Upper Quartile	Upper Quartile					Upper Decile	Lower Quartile		Upper Decile		Upper Decile			Lower Decile	Lower Quartile
452	ENSG00000047932.9	GOPC (ENSG00000047932.9)	GOPC		Lower Quartile	Lower Quartile		Upper Decile	Upper Quartile	Upper Decile		Lower Quartile		Lower Quartile			Upper Decile	Lower Quartile	Lower Quartile					Upper Quartile	Lower Quartile	Upper Quartile
453	ENSG00000048028.7	USP28 (ENSG00000048028.7)	USP28	Lower Decile	Upper Quartile	Lower Decile			Lower Quartile	Lower Decile		Lower Decile				Upper Quartile			Lower Quartile	Lower Decile		Upper Quartile		Lower Quartile		Upper Decile
454	ENSG00000048052.17	HDAC9 (ENSG00000048052.17)	HDAC9	Upper Quartile		Lower Decile			Upper Quartile			Lower Quartile	Lower Quartile			Upper Quartile		Upper Quartile	Upper Quartile		Upper Decile		Lower Quartile		Lower Quartile	Lower Quartile
455	ENSG00000048140.13	TSPAN17 (ENSG00000048140.13)	TSPAN17	Lower Quartile	Lower Quartile	Upper Decile		Lower Quartile	Lower Quartile	Upper Quartile	Lower Quartile				Upper Quartile	Lower Quartile		Lower Quartile	Lower Quartile		Lower Quartile				Lower Quartile
456	ENSG00000048162.15	NOP16 (ENSG00000048162.15)	NOP16		Upper Quartile				Lower Quartile				Upper Decile	Upper Quartile				Lower Decile	Lower Decile	Lower Decile						Upper Quartile
457	ENSG00000048342.11	CC2D2A (ENSG00000048342.11)	CC2D2A						Lower Decile		Upper Quartile	Lower Quartile	Upper Decile	Lower Quartile		Upper Quartile				Upper Quartile			Upper Quartile		Lower Quartile
458	ENSG00000048392.7	RRM2B (ENSG00000048392.7)	RRM2B								Lower Decile			Upper Quartile				Lower Quartile	Lower Quartile
459	ENSG00000048405.5	ZNF800 (ENSG00000048405.5)	ZNF800			Lower Decile		Upper Quartile		Lower Decile	Lower Quartile		Upper Quartile	Lower Quartile	Lower Quartile			Lower Quartile							Upper Quartile
460	ENSG00000048471.9	SNX29 (ENSG00000048471.9)	SNX29	Upper Decile							Upper Decile	Lower Quartile	Lower Quartile	Upper Quartile	Lower Decile	Upper Decile	Lower Quartile		Upper Decile				Lower Decile	Lower Quartile	Lower Quartile
461	ENSG00000048544.5	MRPS10 (ENSG00000048544.5)	MRPS10	Lower Quartile	Lower Quartile		Upper Decile	Upper Quartile	Lower Quartile	Lower Quartile							Upper Quartile	Lower Quartile	Lower Quartile						Lower Quartile
462	ENSG00000048649.9	RSF1 (ENSG00000048649.9)	RSF1	Lower Decile		Lower Quartile	Lower Quartile	Upper Quartile	Upper Quartile						Lower Quartile		Upper Decile			Upper Decile
463	ENSG00000048707.9	VPS13D (ENSG00000048707.9)	VPS13D	Upper Quartile	Upper Decile	Lower Quartile		Upper Quartile	Upper Quartile		Upper Quartile			Upper Quartile		Upper Quartile						Upper Quartile		Lower Quartile
464	ENSG00000048740.13	CELF2 (ENSG00000048740.13)	CELF2		Lower Quartile	Lower Decile		Lower Quartile		Lower Decile		Lower Quartile			Lower Quartile	Upper Decile		Upper Quartile	Upper Decile		Upper Decile		Lower Quartile		Lower Quartile
465	ENSG00000048828.12	FAM120A (ENSG00000048828.12)	FAM120A			Upper Decile			Upper Quartile	Upper Quartile	Upper Quartile	Upper Quartile				Lower Quartile		Upper Quartile	Lower Quartile		Lower Quartile	Lower Quartile	Upper Quartile		Upper Decile
466	ENSG00000048991.12	R3HDM1 (ENSG00000048991.12)	R3HDM1	Upper Quartile				Lower Quartile	Lower Decile	Lower Quartile							Upper Quartile
467	ENSG00000049130.9	KITLG (ENSG00000049130.9)	KITLG		Upper Decile	Upper Quartile	Upper Quartile	Upper Decile	Upper Decile				Upper Quartile					Lower Decile				Upper Decile	Lower Decile
468	ENSG00000049167.9	ERCC8 (ENSG00000049167.9)	ERCC8	Lower Quartile	Upper Decile				Lower Quartile			Lower Quartile	Upper Decile	Lower Quartile				Lower Quartile	Upper Quartile		Upper Quartile			Lower Quartile	Lower Quartile	Upper Decile
469	ENSG00000049239.8	H6PD (ENSG00000049239.8)	H6PD		Upper Quartile		Upper Quartile	Lower Quartile				Upper Quartile				Upper Decile	Lower Quartile	Upper Decile					Lower Decile		Upper Quartile	Upper Quartile
470	ENSG00000049245.8	VAMP3 (ENSG00000049245.8)	VAMP3	Lower Decile					Lower Quartile	Upper Decile	Upper Quartile	Lower Quartile	Upper Quartile	Lower Quartile		Upper Decile		Lower Quartile	Upper Quartile	Lower Quartile	Upper Decile		Upper Quartile		Lower Quartile
471	ENSG00000049246.10	PER3 (ENSG00000049246.10)	PER3	Upper Quartile		Lower Quartile								Lower Decile				Lower Quartile		Upper Decile	Upper Decile		Upper Quartile
472	ENSG00000049283.13	EPN3 (ENSG00000049283.13)	EPN3	Upper Quartile		Upper Quartile										Lower Decile		Lower Decile	Lower Quartile		Lower Decile	Upper Quartile		Upper Quartile
473	ENSG00000049323.11	LTBP1 (ENSG00000049323.11)	LTBP1	Lower Decile		Lower Decile	Lower Quartile		Upper Quartile	Upper Decile	Lower Decile	Lower Quartile				Upper Decile			Upper Quartile				Lower Decile	Lower Quartile	Lower Quartile
474	ENSG00000049449.4	RCN1 (ENSG00000049449.4)	RCN1	Lower Decile		Lower Quartile	Lower Quartile		Lower Quartile	Upper Quartile	Lower Decile									Lower Quartile		Upper Decile	Lower Quartile
475	ENSG00000049540.12	ELN (ENSG00000049540.12)	ELN	Lower Quartile	Lower Quartile	Lower Decile			Upper Decile		Lower Quartile	Lower Quartile	Lower Quartile			Upper Decile	Lower Quartile	Upper Quartile	Upper Quartile	Upper Quartile	Upper Quartile		Lower Decile	Upper Quartile		Upper Decile
476	ENSG00000049541.6	RFC2 (ENSG00000049541.6)	RFC2							Upper Quartile	Lower Quartile	Upper Quartile			Upper Decile	Lower Decile		Lower Quartile	Lower Quartile		Lower Quartile				Lower Quartile	Upper Quartile
477	ENSG00000049618.17	ARID1B (ENSG00000049618.17)	ARID1B		Lower Quartile			Lower Decile	Lower Quartile			Lower Decile	Upper Quartile			Upper Quartile							Lower Quartile
478	ENSG00000049656.9	CLPTM1L (ENSG00000049656.9)	CLPTM1L	Lower Decile		Upper Quartile		Lower Quartile	Lower Quartile	Lower Quartile	Lower Decile					Lower Quartile			Lower Quartile		Lower Quartile		Upper Decile			Lower Quartile
479	ENSG00000049759.12	NEDD4L (ENSG00000049759.12)	NEDD4L		Upper Decile	Lower Quartile							Upper Quartile			Lower Decile		Lower Quartile					Upper Decile
480	ENSG00000049860.9	HEXB (ENSG00000049860.9)	HEXB	Lower Decile	Lower Quartile	Lower Quartile					Lower Quartile							Upper Decile		Lower Quartile	Lower Decile				Upper Decile
481	ENSG00000049883.10	PTCD2 (ENSG00000049883.10)	PTCD2	Upper Decile	Upper Quartile		Upper Quartile	Upper Quartile	Lower Quartile		Upper Decile		Upper Quartile					Lower Quartile	Upper Quartile				Upper Quartile			Upper Quartile
482	ENSG00000050130.13	JKAMP (ENSG00000050130.13)	JKAMP		Upper Quartile			Lower Quartile	Lower Quartile		Lower Quartile				Upper Quartile	Lower Decile	Upper Quartile	Lower Quartile				Upper Quartile		Upper Quartile	Lower Quartile
483	ENSG00000050165.13	DKK3 (ENSG00000050165.13)	DKK3	Lower Quartile	Lower Decile	Lower Decile			Upper Quartile	Upper Decile	Lower Quartile	Lower Quartile				Upper Quartile			Upper Decile				Lower Decile		Lower Decile
484	ENSG00000050327.10	ARHGEF5 (ENSG00000050327.10)	ARHGEF5	Upper Quartile						Lower Quartile	Upper Quartile					Lower Quartile		Lower Quartile	Lower Quartile	Upper Decile			Upper Quartile			Upper Quartile
485	ENSG00000050344.8	NFE2L3 (ENSG00000050344.8)	NFE2L3	Upper Quartile		Upper Quartile			Lower Quartile	Lower Quartile	Upper Decile	Lower Quartile			Lower Quartile	Lower Quartile		Lower Quartile	Lower Decile	Upper Decile	Lower Quartile	Upper Quartile		Lower Quartile		Upper Quartile
486	ENSG00000050393.7	MCUR1 (ENSG00000050393.7)	MCUR1		Lower Quartile	Lower Decile	Lower Quartile	Upper Quartile			Lower Quartile	Upper Decile					Lower Quartile	Lower Quartile					Upper Quartile		Upper Decile	Lower Decile
487	ENSG00000050405.9	LIMA1 (ENSG00000050405.9)	LIMA1		Lower Quartile	Lower Decile		Upper Decile	Upper Quartile	Lower Quartile	Upper Quartile	Lower Quartile				Upper Decile	Lower Quartile	Lower Decile	Upper Decile		Upper Decile				Lower Quartile
488	ENSG00000050426.11	LETMD1 (ENSG00000050426.11)	LETMD1	Upper Quartile	Upper Quartile	Upper Quartile		Lower Quartile	Lower Quartile	Lower Quartile	Upper Decile					Upper Decile	Lower Quartile			Upper Quartile	Upper Decile				Upper Quartile
489	ENSG00000050438.12	SLC4A8 (ENSG00000050438.12)	SLC4A8	Upper Quartile	Upper Decile	Upper Decile		Upper Quartile		Lower Decile					Upper Quartile	Lower Decile				Upper Decile		Upper Decile		Upper Decile		Upper Decile
490	ENSG00000050748.13	MAPK9 (ENSG00000050748.13)	MAPK9					Upper Quartile			Upper Quartile		Upper Decile					Lower Decile					Upper Decile	Upper Quartile	Lower Quartile
491	ENSG00000050820.12	BCAR1 (ENSG00000050820.12)	BCAR1	Lower Quartile				Lower Quartile		Upper Decile		Lower Quartile		Lower Quartile		Upper Decile	Upper Quartile	Lower Quartile	Lower Quartile					Lower Quartile
492	ENSG00000051009.6	FAM160A2 (ENSG00000051009.6)	FAM160A2		Upper Quartile									Lower Quartile			Upper Quartile	Upper Decile	Lower Quartile		Upper Quartile				Upper Decile	Upper Quartile
493	ENSG00000051108.10	HERPUD1 (ENSG00000051108.10)	HERPUD1	Lower Quartile		Lower Decile		Lower Quartile		Lower Quartile	Lower Decile		Lower Quartile	Lower Decile	Upper Quartile	Upper Quartile		Upper Decile		Lower Decile		Lower Quartile	Upper Quartile		Upper Decile
494	ENSG00000051128.14	HOMER3 (ENSG00000051128.14)	HOMER3			Lower Quartile		Upper Quartile	Upper Decile		Lower Quartile											Upper Quartile	Lower Decile			Upper Quartile
495	ENSG00000051382.4	PIK3CB (ENSG00000051382.4)	PIK3CB	Upper Decile		Lower Quartile			Lower Decile		Upper Decile					Lower Quartile	Upper Quartile						Upper Quartile
496	ENSG00000051523.6	CYBA (ENSG00000051523.6)	CYBA	Lower Decile		Lower Decile	Lower Quartile	Lower Quartile	Upper Quartile		Lower Quartile			Lower Quartile					Upper Quartile	Lower Decile		Lower Quartile		Lower Quartile	Lower Quartile	Lower Quartile
497	ENSG00000051596.5	THOC3 (ENSG00000051596.5)	THOC3	Lower Decile	Lower Quartile			Lower Decile		Lower Quartile		Upper Decile	Upper Quartile	Lower Quartile				Lower Decile		Upper Quartile		Upper Quartile
498	ENSG00000051620.6	HEBP2 (ENSG00000051620.6)	HEBP2	Lower Decile	Lower Decile	Lower Decile		Upper Decile	Upper Decile		Lower Decile	Upper Quartile	Lower Quartile	Upper Quartile	Lower Quartile				Upper Decile	Lower Quartile	Upper Decile	Lower Quartile	Lower Quartile	Upper Quartile	Upper Decile
499	ENSG00000051825.10	MPHOSPH9 (ENSG00000051825.10)	MPHOSPH9	Upper Decile	Upper Quartile	Lower Decile		Lower Quartile				Upper Quartile		Lower Decile		Lower Quartile					Lower Quartile				Upper Decile	Lower Decile
500	ENSG00000052126.10	PLEKHA5 (ENSG00000052126.10)	PLEKHA5		Upper Decile			Upper Quartile		Upper Decile	Upper Decile	Upper Quartile		Upper Quartile			Lower Decile		Upper Quartile			Upper Quartile	Lower Decile
501	ENSG00000052344.11	PRSS8 (ENSG00000052344.11)	PRSS8	Lower Quartile	Upper Quartile	Upper Quartile		Upper Decile								Lower Decile		Lower Decile	Lower Decile	Lower Quartile	Lower Decile	Upper Quartile		Upper Quartile	Upper Quartile
502	ENSG00000052723.7	SIKE1 (ENSG00000052723.7)	SIKE1	Lower Decile		Lower Decile					Upper Quartile				Upper Decile		Upper Quartile	Lower Decile	Upper Quartile	Lower Quartile	Lower Quartile	Upper Quartile		Lower Decile
503	ENSG00000052749.9	RRP12 (ENSG00000052749.9)	RRP12		Upper Quartile				Upper Decile	Upper Decile		Upper Decile			Upper Decile			Lower Decile	Lower Quartile		Lower Decile				Lower Quartile
504	ENSG00000052795.8	FNIP2 (ENSG00000052795.8)	FNIP2		Lower Decile	Lower Decile	Lower Decile		Lower Decile		Lower Quartile	Upper Quartile		Lower Decile		Upper Decile		Upper Decile			Upper Decile		Lower Quartile		Upper Quartile	Upper Quartile
505	ENSG00000052802.8	MSMO1 (ENSG00000052802.8)	MSMO1	Lower Decile	Lower Quartile				Lower Decile		Lower Decile	Upper Decile				Lower Quartile		Upper Quartile	Lower Decile		Lower Decile	Upper Quartile			Upper Quartile
506	ENSG00000052841.10	TTC17 (ENSG00000052841.10)	TTC17		Upper Decile					Lower Quartile			Upper Decile					Upper Decile	Lower Quartile	Upper Quartile			Lower Quartile	Upper Quartile	Upper Decile
507	ENSG00000053254.11	FOXN3 (ENSG00000053254.11)	FOXN3			Lower Decile				Lower Quartile				Lower Quartile	Lower Quartile	Upper Quartile		Upper Quartile	Upper Decile		Upper Decile	Lower Quartile	Lower Decile			Upper Quartile
508	ENSG00000053371.8	AKR7A2 (ENSG00000053371.8)	AKR7A2	Lower Quartile	Upper Quartile	Upper Decile	Upper Quartile		Lower Quartile	Upper Quartile	Lower Quartile	Upper Quartile	Upper Quartile	Upper Quartile			Lower Quartile			Lower Quartile		Lower Quartile	Upper Decile	Lower Quartile
509	ENSG00000053372.4	MRTO4 (ENSG00000053372.4)	MRTO4	Lower Decile	Lower Decile	Lower Quartile				Upper Quartile			Upper Decile					Lower Decile						Lower Quartile	Lower Quartile
510	ENSG00000053501.8	USE1 (ENSG00000053501.8)	USE1	Upper Decile											Upper Decile	Lower Decile	Lower Decile		Upper Quartile		Upper Decile
511	ENSG00000053747.11	LAMA3 (ENSG00000053747.11)	LAMA3	Lower Decile	Lower Quartile			Lower Quartile		Lower Decile					Upper Quartile						Upper Decile
512	ENSG00000053770.7	AP5M1 (ENSG00000053770.7)	AP5M1			Lower Decile			Lower Quartile	Lower Quartile			Lower Quartile				Upper Decile		Lower Quartile			Upper Quartile	Lower Quartile			Upper Quartile
513	ENSG00000053900.6	ANAPC4 (ENSG00000053900.6)	ANAPC4	Upper Quartile	Upper Decile			Lower Quartile		Lower Decile	Upper Quartile			Lower Quartile		Upper Decile			Lower Quartile				Upper Quartile	Upper Quartile	Upper Quartile
514	ENSG00000053918.11	KCNQ1 (ENSG00000053918.11)	KCNQ1	Upper Decile		Lower Quartile			Lower Decile		Upper Quartile	Upper Quartile		Upper Decile				Lower Quartile		Upper Quartile		Lower Quartile	Upper Decile		Upper Decile	Lower Quartile
515	ENSG00000054116.7	TRAPPC3 (ENSG00000054116.7)	TRAPPC3		Lower Quartile	Lower Quartile				Upper Decile	Lower Quartile		Upper Quartile	Upper Quartile				Lower Decile					Upper Quartile	Lower Quartile	Lower Decile
516	ENSG00000054118.9	THRAP3 (ENSG00000054118.9)	THRAP3							Upper Quartile						Lower Decile				Upper Quartile		Lower Quartile	Lower Quartile		Lower Quartile
517	ENSG00000054148.13	PHPT1 (ENSG00000054148.13)	PHPT1			Upper Quartile	Lower Decile		Upper Quartile								Upper Quartile	Lower Quartile					Upper Decile	Upper Quartile
518	ENSG00000054219.9	LY75 (ENSG00000054219.9)	LY75	Lower Decile				Lower Quartile	Lower Quartile	Lower Quartile	Lower Decile	Lower Decile			Lower Quartile			Lower Quartile		Upper Quartile				Lower Quartile		Upper Quartile
519	ENSG00000054267.16	ARID4B (ENSG00000054267.16)	ARID4B	Upper Quartile	Upper Quartile					Lower Decile	Upper Quartile							Lower Quartile	Lower Quartile	Lower Decile		Upper Decile		Upper Quartile
520	ENSG00000054277.8	OPN3 (ENSG00000054277.8)	OPN3	Lower Quartile			Upper Quartile	Upper Quartile	Upper Decile		Lower Quartile			Upper Quartile	Lower Quartile			Lower Quartile		Lower Decile	Lower Quartile	Upper Quartile	Lower Decile		Lower Quartile	Upper Quartile
521	ENSG00000054282.11	SDCCAG8 (ENSG00000054282.11)	SDCCAG8	Upper Decile	Upper Quartile					Lower Quartile	Upper Decile	Upper Decile		Lower Quartile		Lower Decile	Lower Quartile		Upper Quartile	Lower Quartile		Upper Quartile			Lower Quartile
522	ENSG00000054392.8	HHAT (ENSG00000054392.8)	HHAT	Upper Decile	Upper Decile	Upper Decile	Upper Decile	Lower Decile	Lower Decile		Upper Decile	Upper Quartile		Upper Quartile		Lower Decile		Lower Quartile	Lower Quartile	Upper Decile		Upper Decile		Upper Decile		Upper Decile
523	ENSG00000054523.12	KIF1B (ENSG00000054523.12)	KIF1B		Lower Quartile	Lower Quartile		Lower Quartile	Lower Quartile		Lower Decile									Upper Quartile				Lower Decile
524	ENSG00000054598.5	FOXC1 (ENSG00000054598.5)	FOXC1	Lower Quartile	Upper Decile	Lower Decile	Lower Quartile			Upper Quartile	Lower Decile	Lower Quartile	Lower Quartile			Upper Quartile					Upper Decile	Upper Quartile	Lower Quartile		Lower Quartile
525	ENSG00000054611.9	TBC1D22A (ENSG00000054611.9)	TBC1D22A	Upper Decile	Lower Quartile	Lower Decile						Lower Quartile			Lower Decile				Upper Quartile	Upper Quartile	Upper Quartile		Lower Quartile	Lower Quartile	Lower Quartile
526	ENSG00000054654.11	SYNE2 (ENSG00000054654.11)	SYNE2		Lower Quartile	Lower Decile	Lower Quartile			Lower Decile	Lower Quartile		Lower Decile		Lower Quartile			Upper Decile	Lower Quartile	Upper Quartile	Upper Quartile		Lower Decile	Lower Quartile
527	ENSG00000054690.9	PLEKHH1 (ENSG00000054690.9)	PLEKHH1	Upper Decile	Upper Decile			Lower Quartile		Lower Quartile			Lower Quartile			Lower Decile			Lower Quartile				Lower Decile	Upper Quartile	Upper Decile
528	ENSG00000054793.9	ATP9A (ENSG00000054793.9)	ATP9A	Lower Quartile	Upper Quartile					Upper Quartile	Upper Quartile		Lower Quartile				Upper Decile	Lower Decile		Upper Decile	Upper Quartile	Upper Quartile	Lower Quartile	Upper Quartile	Lower Quartile
529	ENSG00000054965.6	FAM168A (ENSG00000054965.6)	FAM168A	Lower Quartile	Upper Decile	Lower Decile			Lower Quartile	Upper Decile				Lower Quartile			Upper Decile	Lower Quartile						Upper Quartile		Upper Decile
530	ENSG00000054967.8	RELT (ENSG00000054967.8)	RELT	Upper Quartile		Lower Decile		Lower Quartile		Upper Quartile					Upper Quartile		Upper Quartile			Lower Quartile	Lower Decile				Lower Decile
531	ENSG00000054983.12	GALC (ENSG00000054983.12)	GALC		Upper Decile	Lower Decile			Lower Decile			Lower Quartile	Upper Quartile		Upper Decile	Upper Decile	Upper Quartile			Upper Quartile			Lower Quartile		Lower Decile
532	ENSG00000055044.6	NOP58 (ENSG00000055044.6)	NOP58		Lower Decile			Upper Quartile	Upper Decile		Lower Decile			Upper Quartile		Upper Quartile					Lower Decile
533	ENSG00000055070.12	SZRD1 (ENSG00000055070.12)	SZRD1	Upper Quartile	Lower Quartile	Lower Quartile		Lower Quartile		Upper Decile	Lower Quartile	Lower Quartile			Upper Quartile	Upper Quartile				Lower Decile				Lower Quartile	Lower Decile
534	ENSG00000055130.11	CUL1 (ENSG00000055130.11)	CUL1		Lower Quartile	Lower Quartile				Lower Decile	Lower Quartile		Upper Quartile		Upper Decile		Lower Quartile		Lower Quartile			Lower Quartile
535	ENSG00000055147.13	FAM114A2 (ENSG00000055147.13)	FAM114A2		Upper Quartile	Lower Quartile	Upper Quartile		Lower Quartile		Upper Quartile		Upper Quartile			Upper Quartile		Lower Quartile					Upper Decile			Upper Quartile
536	ENSG00000055163.14	CYFIP2 (ENSG00000055163.14)	CYFIP2	Lower Quartile				Lower Quartile	Upper Quartile		Upper Quartile			Lower Decile								Lower Quartile	Upper Quartile
537	ENSG00000055208.13	TAB2 (ENSG00000055208.13)	TAB2	Lower Decile	Lower Decile	Lower Decile		Upper Decile		Lower Quartile	Lower Decile	Lower Quartile	Lower Quartile				Upper Quartile	Upper Quartile	Upper Decile	Lower Quartile		Lower Quartile			Lower Quartile
538	ENSG00000055211.8	GINM1 (ENSG00000055211.8)	GINM1	Lower Decile	Lower Quartile	Lower Decile					Lower Decile	Lower Quartile			Upper Quartile	Upper Quartile	Upper Quartile	Lower Quartile	Upper Quartile	Lower Quartile	Upper Decile				Lower Quartile
539	ENSG00000055332.12	EIF2AK2 (ENSG00000055332.12)	EIF2AK2	Upper Decile					Lower Quartile		Upper Quartile		Lower Quartile		Upper Quartile						Lower Quartile	Upper Decile			Lower Quartile
540	ENSG00000055483.15	USP36 (ENSG00000055483.15)	USP36	Upper Quartile		Lower Decile	Lower Quartile	Lower Quartile		Upper Quartile			Upper Quartile	Lower Quartile		Upper Quartile	Upper Quartile			Upper Quartile			Upper Quartile
541	ENSG00000055609.13	KMT2C (ENSG00000055609.13)	KMT2C	Upper Decile				Upper Quartile	Upper Quartile		Upper Quartile				Lower Decile					Upper Quartile			Lower Decile	Lower Quartile	Upper Quartile
542	ENSG00000055917.11	PUM2 (ENSG00000055917.11)	PUM2	Upper Decile	Upper Quartile	Upper Quartile		Upper Quartile		Lower Quartile	Upper Quartile		Lower Quartile			Lower Quartile		Upper Quartile		Upper Decile					Upper Decile	Lower Quartile
543	ENSG00000055950.12	MRPL43 (ENSG00000055950.12)	MRPL43	Lower Quartile	Upper Quartile			Upper Quartile			Lower Quartile	Upper Decile	Lower Quartile		Upper Quartile		Lower Quartile		Lower Quartile	Lower Quartile	Upper Quartile	Upper Quartile	Upper Quartile		Lower Quartile
544	ENSG00000055955.11	ITIH4 (ENSG00000055955.11)	ITIH4	Upper Decile	Upper Decile	Upper Decile	Upper Decile	Lower Decile	Lower Quartile		Upper Quartile	Upper Decile	Lower Quartile	Upper Quartile			Lower Decile	Upper Decile	Lower Quartile	Upper Quartile	Lower Quartile	Lower Quartile	Lower Quartile		Upper Decile	Lower Decile
545	ENSG00000056050.6	C4orf27 (ENSG00000056050.6)	C4orf27	Lower Decile		Lower Quartile			Lower Decile		Upper Decile		Upper Quartile					Lower Quartile	Upper Quartile	Lower Quartile		Upper Quartile				Upper Quartile
546	ENSG00000056097.11	ZFR (ENSG00000056097.11)	ZFR	Lower Decile	Lower Quartile			Upper Decile			Lower Quartile	Lower Quartile	Upper Quartile		Upper Quartile	Lower Quartile	Lower Quartile	Lower Quartile	Lower Quartile				Upper Decile			Lower Quartile
547	ENSG00000056277.11	ZNF280C (ENSG00000056277.11)	ZNF280C		Lower Quartile	Lower Quartile				Lower Quartile				Lower Quartile				Lower Quartile		Upper Decile			Lower Quartile		Lower Quartile	Upper Quartile
548	ENSG00000056558.6	TRAF1 (ENSG00000056558.6)	TRAF1	Upper Decile				Lower Decile	Lower Quartile		Upper Quartile	Lower Quartile			Upper Quartile					Lower Decile				Lower Decile
549	ENSG00000056586.11	RC3H2 (ENSG00000056586.11)	RC3H2			Lower Quartile	Lower Decile		Lower Decile		Lower Decile	Lower Quartile				Upper Quartile				Lower Decile		Lower Quartile
550	ENSG00000056661.9	PCGF2 (ENSG00000056661.9)	PCGF2		Upper Quartile			Upper Decile	Upper Decile			Upper Quartile			Upper Quartile	Upper Quartile		Lower Decile	Lower Decile			Upper Decile	Upper Quartile
551	ENSG00000056736.5	IL17RB (ENSG00000056736.5)	IL17RB	Upper Quartile	Upper Quartile	Upper Quartile			Lower Decile							Lower Decile	Lower Decile		Lower Decile	Upper Quartile			Upper Decile
552	ENSG00000056972.14	TRAF3IP2 (ENSG00000056972.14)	TRAF3IP2		Lower Quartile	Lower Quartile		Upper Decile	Upper Decile	Lower Decile	Lower Quartile			Upper Decile	Lower Quartile			Lower Decile	Upper Quartile			Lower Quartile		Lower Quartile	Upper Decile
553	ENSG00000056998.14	GYG2 (ENSG00000056998.14)	GYG2		Lower Decile	Upper Quartile	Upper Quartile			Upper Quartile					Lower Quartile			Upper Quartile	Upper Decile		Upper Decile		Lower Quartile	Upper Quartile	Upper Quartile
554	ENSG00000057019.11	DCBLD2 (ENSG00000057019.11)	DCBLD2	Upper Quartile		Lower Decile		Lower Quartile	Lower Quartile	Lower Decile	Lower Decile	Lower Quartile				Upper Decile		Upper Quartile			Upper Quartile		Lower Decile			Upper Quartile
555	ENSG00000057252.8	SOAT1 (ENSG00000057252.8)	SOAT1			Lower Decile			Lower Decile		Lower Decile		Lower Quartile						Lower Quartile	Lower Decile	Lower Quartile				Upper Decile	Lower Quartile
556	ENSG00000057294.9	PKP2 (ENSG00000057294.9)	PKP2	Lower Quartile				Upper Quartile	Upper Decile	Lower Decile	Lower Quartile			Upper Decile	Lower Quartile	Lower Decile	Lower Quartile		Lower Quartile			Lower Quartile	Lower Quartile		Lower Quartile	Upper Quartile
557	ENSG00000057608.12	GDI2 (ENSG00000057608.12)	GDI2	Lower Decile	Lower Decile	Lower Decile	Lower Quartile	Upper Quartile			Lower Decile		Upper Decile				Upper Quartile			Lower Quartile				Lower Quartile	Lower Quartile
558	ENSG00000057657.10	PRDM1 (ENSG00000057657.10)	PRDM1		Lower Quartile	Lower Decile	Lower Quartile		Upper Decile	Lower Decile	Lower Quartile	Lower Quartile		Lower Quartile	Lower Quartile	Upper Decile				Lower Quartile			Lower Quartile	Lower Quartile	Lower Quartile	Upper Quartile
559	ENSG00000057663.8	ATG5 (ENSG00000057663.8)	ATG5	Lower Quartile				Upper Decile	Upper Decile	Lower Quartile	Lower Quartile	Lower Quartile				Upper Decile	Upper Quartile	Lower Quartile		Lower Decile			Lower Decile		Lower Decile
560	ENSG00000057757.5	PITHD1 (ENSG00000057757.5)	PITHD1	Lower Decile			Lower Quartile				Lower Quartile		Upper Quartile	Upper Quartile				Lower Quartile	Lower Quartile	Lower Decile		Lower Quartile	Upper Quartile
561	ENSG00000057935.9	MTA3 (ENSG00000057935.9)	MTA3	Upper Quartile	Upper Decile	Upper Decile	Upper Decile									Lower Decile		Lower Decile	Lower Quartile	Upper Decile		Upper Quartile		Upper Decile	Upper Quartile
562	ENSG00000058056.4	USP13 (ENSG00000058056.4)	USP13	Upper Quartile	Lower Quartile		Upper Quartile	Lower Decile	Lower Quartile				Upper Quartile		Lower Quartile	Upper Quartile	Upper Quartile		Lower Quartile	Upper Decile	Upper Quartile	Lower Quartile				Upper Quartile
563	ENSG00000058063.11	ATP11B (ENSG00000058063.11)	ATP11B	Lower Decile	Lower Decile	Lower Quartile				Lower Decile	Lower Decile	Lower Decile	Lower Decile				Upper Decile	Upper Quartile		Lower Quartile				Lower Quartile	Lower Quartile	Lower Quartile
564	ENSG00000058085.10	LAMC2 (ENSG00000058085.10)	LAMC2		Lower Decile	Upper Quartile			Lower Decile		Upper Decile				Upper Quartile	Lower Decile		Lower Quartile	Lower Quartile	Lower Quartile	Upper Quartile		Lower Quartile		Lower Quartile
565	ENSG00000058091.12	CDK14 (ENSG00000058091.12)	CDK14			Lower Decile					Upper Quartile	Upper Quartile			Lower Quartile	Upper Decile	Lower Quartile	Upper Quartile					Lower Quartile			Upper Decile
566	ENSG00000058262.5	SEC61A1 (ENSG00000058262.5)	SEC61A1	Lower Decile	Lower Quartile	Lower Quartile		Lower Quartile	Upper Decile	Upper Decile	Lower Decile					Lower Quartile		Upper Decile	Lower Decile	Lower Quartile	Lower Decile	Lower Quartile	Upper Quartile
567	ENSG00000058272.11	PPP1R12A (ENSG00000058272.11)	PPP1R12A	Lower Decile		Lower Quartile	Lower Quartile		Upper Decile					Lower Quartile	Lower Quartile		Upper Decile	Upper Quartile				Lower Quartile				Lower Quartile
568	ENSG00000058453.12	CROCC (ENSG00000058453.12)	CROCC	Upper Decile	Upper Decile	Upper Decile				Upper Quartile	Upper Decile	Lower Quartile			Upper Quartile		Lower Quartile	Lower Decile		Upper Quartile	Upper Quartile					Upper Quartile
569	ENSG00000058600.11	POLR3E (ENSG00000058600.11)	POLR3E	Upper Quartile	Upper Decile	Upper Decile	Upper Decile				Upper Quartile		Upper Quartile		Lower Quartile	Lower Decile	Lower Decile		Lower Quartile		Lower Quartile			Upper Decile
570	ENSG00000058668.10	ATP2B4 (ENSG00000058668.10)	ATP2B4	Lower Quartile	Lower Decile			Lower Quartile		Lower Quartile		Lower Decile	Lower Quartile			Upper Decile	Lower Quartile		Upper Quartile	Upper Quartile	Upper Decile		Upper Decile		Lower Quartile
571	ENSG00000058673.11	ZC3H11A (ENSG00000058673.11)	ZC3H11A	Upper Quartile	Upper Quartile				Lower Quartile		Upper Decile	Upper Quartile	Lower Quartile				Lower Quartile	Upper Quartile		Upper Quartile		Upper Quartile		Upper Quartile	Upper Decile	Upper Quartile
572	ENSG00000058729.6	RIOK2 (ENSG00000058729.6)	RIOK2	Lower Quartile			Upper Quartile	Upper Decile				Upper Quartile	Upper Quartile	Lower Quartile			Upper Quartile	Lower Quartile	Lower Quartile		Lower Quartile	Upper Quartile	Upper Quartile		Upper Quartile
573	ENSG00000058799.9	YIPF1 (ENSG00000058799.9)	YIPF1		Upper Decile		Upper Quartile	Upper Decile		Lower Quartile			Upper Quartile	Upper Decile		Lower Decile		Lower Quartile	Lower Quartile		Lower Quartile	Upper Quartile	Upper Decile
574	ENSG00000058804.10	NDC1 (ENSG00000058804.10)	NDC1			Lower Decile		Upper Decile			Lower Decile		Upper Decile			Lower Quartile		Lower Decile	Lower Quartile					Lower Quartile	Lower Decile
575	ENSG00000059122.12	FLYWCH1 (ENSG00000059122.12)	FLYWCH1	Upper Decile	Upper Quartile	Upper Quartile	Upper Quartile		Lower Quartile		Upper Decile			Lower Quartile		Upper Decile	Upper Quartile	Lower Decile	Upper Quartile	Upper Quartile	Upper Quartile			Upper Quartile	Lower Quartile
576	ENSG00000059145.14	UNKL (ENSG00000059145.14)	UNKL	Upper Decile	Upper Decile	Upper Decile		Lower Quartile			Upper Decile	Lower Quartile	Upper Decile		Upper Quartile			Lower Decile	Upper Quartile					Upper Decile	Lower Quartile	Lower Quartile
577	ENSG00000059377.11	TBXAS1 (ENSG00000059377.11)	TBXAS1			Lower Decile	Upper Quartile		Lower Quartile		Upper Quartile	Lower Quartile					Lower Quartile			Lower Quartile	Lower Decile		Lower Quartile		Upper Quartile
578	ENSG00000059378.8	PARP12 (ENSG00000059378.8)	PARP12	Upper Decile		Lower Quartile		Lower Quartile	Lower Decile	Lower Decile	Upper Quartile		Lower Quartile						Lower Quartile			Upper Decile			Lower Quartile	Lower Decile
579	ENSG00000059573.4	ALDH18A1 (ENSG00000059573.4)	ALDH18A1	Lower Quartile	Upper Quartile			Upper Decile	Upper Quartile			Upper Quartile				Lower Quartile					Lower Decile				Lower Quartile
580	ENSG00000059588.5	TARBP1 (ENSG00000059588.5)	TARBP1	Upper Quartile	Upper Quartile	Lower Quartile	Lower Quartile	Lower Quartile	Lower Quartile	Lower Quartile	Upper Decile						Lower Quartile	Lower Quartile				Upper Quartile	Upper Quartile		Upper Decile
581	ENSG00000059691.7	PET112 (ENSG00000059691.7)	PET112	Upper Quartile	Upper Decile		Upper Quartile		Lower Quartile		Upper Decile	Upper Decile	Upper Quartile		Lower Quartile	Upper Decile	Lower Quartile	Upper Quartile	Lower Quartile	Upper Decile		Upper Quartile	Lower Decile	Lower Quartile	Upper Decile
582	ENSG00000059728.6	MXD1 (ENSG00000059728.6)	MXD1	Upper Quartile		Upper Quartile	Upper Quartile				Upper Quartile	Lower Decile		Lower Decile		Lower Decile	Upper Quartile	Lower Decile	Upper Decile	Lower Decile		Upper Quartile				Lower Decile
583	ENSG00000059758.3	CDK17 (ENSG00000059758.3)	CDK17		Upper Quartile				Lower Quartile						Upper Quartile	Upper Decile		Lower Quartile	Lower Quartile				Upper Quartile		Lower Quartile	Lower Quartile
584	ENSG00000059769.15	DNAJC25 (ENSG00000059769.15)	DNAJC25	Upper Decile	Lower Quartile	Lower Quartile	Upper Decile	Upper Decile	Lower Decile	Upper Decile	Upper Quartile	Upper Decile		Upper Decile			Lower Quartile	Upper Decile	Lower Decile	Upper Quartile			Upper Quartile	Upper Quartile	Upper Decile
585	ENSG00000059804.11	SLC2A3 (ENSG00000059804.11)	SLC2A3		Upper Quartile	Lower Decile		Lower Quartile			Lower Quartile	Lower Quartile			Upper Quartile	Upper Decile	Upper Quartile		Upper Quartile				Lower Quartile
586	ENSG00000060069.12	CTDP1 (ENSG00000060069.12)	CTDP1	Upper Quartile		Lower Quartile	Lower Quartile	Lower Quartile			Upper Quartile		Upper Quartile		Upper Quartile	Lower Quartile				Upper Quartile
587	ENSG00000060138.8	YBX3 (ENSG00000060138.8)	YBX3	Lower Decile	Lower Decile	Upper Quartile			Upper Decile			Lower Decile	Lower Quartile	Upper Decile		Upper Quartile		Upper Quartile	Upper Quartile		Upper Quartile		Lower Decile	Lower Quartile	Lower Decile
588	ENSG00000060237.12	WNK1 (ENSG00000060237.12)	WNK1			Upper Decile	Upper Quartile	Upper Quartile	Upper Quartile	Lower Quartile			Lower Decile				Lower Quartile	Upper Decile	Upper Quartile	Lower Quartile			Lower Decile			Lower Quartile
589	ENSG00000060339.9	CCAR1 (ENSG00000060339.9)	CCAR1	Upper Decile	Lower Decile	Lower Decile		Upper Quartile		Lower Quartile	Upper Quartile	Upper Quartile							Lower Decile		Lower Decile					Lower Quartile
590	ENSG00000060491.12	OGFR (ENSG00000060491.12)	OGFR	Upper Quartile	Lower Quartile			Lower Decile	Lower Quartile		Upper Quartile		Lower Decile	Lower Quartile				Upper Quartile		Upper Decile		Upper Quartile	Upper Quartile
591	ENSG00000060558.3	GNA15 (ENSG00000060558.3)	GNA15		Lower Decile			Lower Quartile			Upper Quartile	Lower Quartile	Lower Quartile	Lower Quartile	Upper Decile			Lower Quartile			Lower Decile		Upper Decile	Lower Quartile	Lower Decile	Upper Quartile
592	ENSG00000060642.6	PIGV (ENSG00000060642.6)	PIGV	Upper Decile	Upper Quartile		Upper Quartile		Lower Quartile			Upper Decile	Upper Decile			Upper Quartile		Upper Quartile	Lower Quartile				Upper Decile
593	ENSG00000060656.15	PTPRU (ENSG00000060656.15)	PTPRU	Upper Quartile		Upper Decile				Upper Quartile				Upper Decile						Upper Quartile		Upper Decile	Lower Quartile	Upper Quartile	Lower Decile
594	ENSG00000060688.8	SNRNP40 (ENSG00000060688.8)	SNRNP40								Lower Quartile		Upper Decile		Upper Decile	Lower Decile		Lower Decile	Lower Quartile					Lower Quartile
595	ENSG00000060718.14	COL11A1 (ENSG00000060718.14)	COL11A1	Lower Quartile		Lower Quartile				Upper Decile			Upper Decile				Upper Quartile				Lower Quartile		Lower Quartile		Lower Quartile	Upper Decile
596	ENSG00000060749.10	QSER1 (ENSG00000060749.10)	QSER1			Lower Decile				Lower Quartile			Upper Quartile													Upper Quartile
597	ENSG00000060762.14	MPC1 (ENSG00000060762.14)	MPC1	Lower Quartile	Lower Decile	Lower Decile	Upper Decile		Lower Decile		Lower Decile	Upper Decile	Lower Decile	Lower Quartile	Lower Quartile		Lower Quartile	Upper Decile		Lower Decile	Upper Decile	Lower Quartile			Upper Decile	Lower Quartile
598	ENSG00000060971.13	ACAA1 (ENSG00000060971.13)	ACAA1		Upper Quartile	Upper Decile	Upper Quartile		Lower Quartile	Upper Quartile		Upper Decile			Lower Quartile		Lower Quartile	Upper Decile				Lower Quartile			Upper Decile
599	ENSG00000060982.10	BCAT1 (ENSG00000060982.10)	BCAT1	Lower Quartile	Lower Quartile	Lower Decile				Upper Decile		Lower Quartile				Upper Quartile	Upper Quartile				Lower Quartile	Upper Decile	Lower Quartile		Lower Quartile
600	ENSG00000061273.13	HDAC7 (ENSG00000061273.13)	HDAC7		Upper Decile	Upper Decile			Upper Quartile	Lower Decile	Upper Decile					Upper Decile	Lower Quartile	Lower Quartile	Upper Quartile		Upper Quartile
601	ENSG00000061676.10	NCKAP1 (ENSG00000061676.10)	NCKAP1	Lower Quartile	Lower Quartile			Upper Quartile			Lower Quartile	Lower Quartile			Upper Quartile	Upper Quartile	Upper Quartile	Lower Decile	Lower Quartile						Lower Quartile
602	ENSG00000061794.8	MRPS35 (ENSG00000061794.8)	MRPS35	Lower Quartile		Lower Quartile		Upper Decile					Upper Decile	Upper Quartile		Lower Decile		Lower Quartile	Lower Quartile	Lower Decile	Lower Quartile	Upper Quartile	Lower Quartile
603	ENSG00000061918.8	GUCY1B3 (ENSG00000061918.8)	GUCY1B3	Lower Quartile		Lower Decile	Lower Quartile			Upper Quartile	Lower Quartile	Lower Decile			Upper Quartile	Upper Quartile					Upper Quartile		Lower Decile		Lower Quartile	Upper Decile
604	ENSG00000061936.5	SFSWAP (ENSG00000061936.5)	SFSWAP	Upper Decile	Upper Quartile			Lower Quartile	Lower Quartile		Upper Decile											Upper Quartile	Lower Quartile
605	ENSG00000061938.12	TNK2 (ENSG00000061938.12)	TNK2	Upper Decile	Upper Quartile	Upper Decile		Upper Quartile	Upper Decile		Upper Decile	Lower Quartile	Lower Decile	Lower Decile	Upper Decile	Lower Quartile	Lower Quartile			Upper Quartile		Upper Quartile			Upper Decile	Upper Quartile
606	ENSG00000061987.10	MON2 (ENSG00000061987.10)	MON2					Upper Quartile			Upper Quartile				Lower Decile	Upper Quartile	Upper Quartile	Upper Decile	Lower Decile	Upper Quartile				Upper Quartile	Upper Quartile
607	ENSG00000062038.9	CDH3 (ENSG00000062038.9)	CDH3	Lower Quartile	Lower Decile	Lower Quartile			Upper Quartile		Lower Quartile			Upper Decile	Lower Quartile	Lower Decile		Lower Quartile	Lower Quartile				Lower Quartile	Lower Quartile	Lower Quartile	Upper Quartile
608	ENSG00000062194.11	GPBP1 (ENSG00000062194.11)	GPBP1		Lower Quartile					Lower Decile		Lower Quartile	Upper Quartile								Lower Quartile	Upper Quartile	Upper Quartile	Upper Decile	Upper Quartile
609	ENSG00000062282.10	DGAT2 (ENSG00000062282.10)	DGAT2	Lower Decile								Upper Quartile				Lower Decile		Upper Decile	Upper Quartile		Upper Decile		Lower Decile	Upper Quartile	Upper Quartile
610	ENSG00000062370.12	ZNF112 (ENSG00000062370.12)	ZNF112	Upper Decile	Upper Quartile	Upper Quartile	Upper Quartile			Lower Quartile	Upper Decile	Lower Quartile	Upper Quartile		Upper Decile	Upper Quartile		Lower Decile			Upper Quartile			Lower Quartile
611	ENSG00000062485.14	CS (ENSG00000062485.14)	CS	Lower Quartile				Upper Quartile	Upper Decile	Upper Quartile				Upper Quartile	Lower Quartile	Lower Decile					Upper Decile	Lower Quartile
612	ENSG00000062582.9	MRPS24 (ENSG00000062582.9)	MRPS24	Lower Quartile	Lower Quartile	Upper Quartile	Upper Quartile	Lower Quartile		Upper Quartile	Lower Quartile	Upper Quartile									Upper Quartile
613	ENSG00000062598.13	ELMO2 (ENSG00000062598.13)	ELMO2					Upper Quartile				Lower Quartile	Lower Quartile							Upper Quartile	Lower Quartile	Upper Quartile			Lower Decile
614	ENSG00000062650.13	WAPAL (ENSG00000062650.13)	WAPAL	Upper Decile	Upper Quartile			Upper Decile	Upper Quartile		Upper Quartile	Upper Quartile		Lower Decile			Upper Decile				Lower Quartile			Upper Quartile		Lower Quartile
615	ENSG00000062716.6	VMP1 (ENSG00000062716.6)	VMP1			Lower Quartile		Lower Decile											Lower Quartile		Lower Quartile	Upper Quartile		Upper Decile		Upper Quartile
616	ENSG00000062725.5	APPBP2 (ENSG00000062725.5)	APPBP2			Lower Decile		Lower Quartile	Lower Decile	Lower Quartile	Lower Quartile			Lower Quartile	Lower Quartile	Upper Decile	Upper Quartile					Upper Quartile	Upper Decile	Upper Decile
617	ENSG00000062822.8	POLD1 (ENSG00000062822.8)	POLD1	Upper Decile			Lower Quartile	Upper Quartile	Upper Decile							Lower Decile			Upper Decile		Lower Quartile
618	ENSG00000063046.13	EIF4B (ENSG00000063046.13)	EIF4B	Lower Decile	Lower Decile				Upper Decile		Lower Decile			Upper Quartile			Lower Decile	Upper Quartile	Upper Quartile			Lower Quartile				Lower Quartile
619	ENSG00000063169.6	GLTSCR1 (ENSG00000063169.6)	GLTSCR1					Upper Quartile	Upper Decile		Lower Decile	Lower Decile			Upper Quartile	Lower Quartile				Lower Decile
620	ENSG00000063176.11	SPHK2 (ENSG00000063176.11)	SPHK2	Upper Decile				Upper Quartile			Upper Quartile	Upper Quartile	Upper Quartile	Lower Quartile	Upper Quartile	Lower Quartile	Lower Quartile	Upper Quartile	Lower Quartile				Upper Decile	Upper Quartile		Lower Quartile
621	ENSG00000063177.8	RPL18 (ENSG00000063177.8)	RPL18	Lower Decile	Lower Decile		Lower Decile	Upper Decile	Upper Decile		Lower Decile						Lower Decile		Upper Quartile	Lower Quartile		Lower Decile		Lower Decile	Upper Quartile	Lower Quartile
622	ENSG00000063241.3	ISOC2 (ENSG00000063241.3)	ISOC2	Lower Quartile	Lower Quartile	Lower Quartile		Upper Quartile	Upper Decile	Upper Quartile	Lower Decile	Upper Quartile		Lower Decile		Lower Quartile	Upper Quartile	Upper Decile	Lower Quartile	Lower Quartile					Upper Quartile	Lower Quartile
623	ENSG00000063244.8	U2AF2 (ENSG00000063244.8)	U2AF2			Upper Quartile	Lower Quartile	Lower Quartile		Upper Decile						Lower Decile		Lower Quartile	Lower Quartile						Lower Quartile	Lower Quartile
624	ENSG00000063245.10	EPN1 (ENSG00000063245.10)	EPN1	Lower Decile	Lower Quartile	Upper Quartile			Upper Quartile	Upper Decile	Upper Quartile	Upper Quartile						Upper Decile			Upper Quartile				Upper Quartile	Lower Quartile
625	ENSG00000063322.9	MED29 (ENSG00000063322.9)	MED29	Lower Quartile				Upper Quartile			Lower Quartile			Lower Quartile			Upper Quartile	Lower Quartile	Lower Quartile			Upper Quartile		Upper Quartile
626	ENSG00000063587.12	ZNF275 (ENSG00000063587.12)	ZNF275	Lower Quartile			Upper Quartile	Lower Quartile	Lower Decile	Upper Quartile	Upper Quartile			Lower Quartile		Upper Decile	Upper Quartile	Upper Quartile	Lower Quartile	Upper Decile	Upper Quartile					Upper Decile
627	ENSG00000063601.12	MTMR1 (ENSG00000063601.12)	MTMR1			Upper Quartile	Upper Quartile		Lower Quartile	Lower Quartile						Lower Quartile	Upper Quartile	Lower Quartile		Upper Decile	Lower Quartile	Upper Quartile		Upper Quartile	Lower Quartile	Upper Quartile
628	ENSG00000063660.4	GPC1 (ENSG00000063660.4)	GPC1	Lower Quartile	Upper Decile	Upper Decile	Upper Quartile			Upper Quartile	Upper Decile						Upper Quartile		Lower Quartile				Upper Decile	Upper Decile		Upper Quartile
629	ENSG00000063761.11	ADCK1 (ENSG00000063761.11)	ADCK1	Upper Decile						Lower Quartile									Upper Quartile	Upper Decile	Lower Quartile		Lower Decile
630	ENSG00000063854.8	HAGH (ENSG00000063854.8)	HAGH	Upper Decile	Upper Quartile	Upper Decile	Upper Quartile		Lower Decile	Upper Quartile	Upper Decile	Upper Decile	Upper Quartile	Lower Quartile		Lower Quartile		Upper Decile	Lower Quartile	Lower Quartile		Lower Quartile	Upper Quartile	Upper Decile	Upper Decile	Lower Decile
631	ENSG00000063978.11	RNF4 (ENSG00000063978.11)	RNF4							Upper Quartile	Upper Quartile				Upper Quartile						Lower Quartile		Upper Quartile		Lower Quartile
632	ENSG00000064012.17	CASP8 (ENSG00000064012.17)	CASP8	Lower Quartile			Upper Quartile	Lower Decile	Lower Quartile	Lower Quartile	Lower Quartile		Lower Quartile								Lower Quartile	Upper Quartile	Lower Quartile	Lower Quartile	Lower Quartile
633	ENSG00000064042.13	LIMCH1 (ENSG00000064042.13)	LIMCH1	Lower Decile	Upper Quartile		Lower Quartile	Upper Decile	Upper Decile	Upper Decile	Lower Quartile		Lower Quartile	Upper Decile	Lower Decile		Lower Decile	Lower Quartile	Upper Decile
634	ENSG00000064102.10	ASUN (ENSG00000064102.10)	ASUN			Lower Quartile		Upper Decile	Upper Quartile				Upper Quartile	Upper Quartile		Lower Decile					Lower Quartile	Upper Quartile	Lower Quartile	Lower Decile
635	ENSG00000064115.6	TM7SF3 (ENSG00000064115.6)	TM7SF3				Upper Quartile	Upper Decile	Lower Quartile		Lower Quartile	Upper Decile		Upper Decile				Upper Quartile	Lower Quartile		Lower Quartile	Upper Quartile
636	ENSG00000064199.2	SPA17 (ENSG00000064199.2)	SPA17	Upper Decile	Lower Quartile	Upper Decile	Upper Decile		Lower Quartile					Upper Quartile	Upper Quartile	Lower Quartile		Lower Decile			Lower Quartile
637	ENSG00000064225.8	ST3GAL6 (ENSG00000064225.8)	ST3GAL6	Upper Decile		Lower Decile	Upper Quartile		Lower Decile		Upper Quartile	Upper Decile	Lower Quartile	Lower Quartile	Lower Quartile		Lower Quartile	Upper Decile	Lower Quartile	Lower Quartile	Upper Decile	Lower Quartile	Lower Quartile		Upper Decile	Upper Quartile
638	ENSG00000064270.8	ATP2C2 (ENSG00000064270.8)	ATP2C2	Lower Quartile	Upper Quartile					Lower Quartile				Lower Quartile		Lower Decile		Lower Decile	Lower Quartile	Lower Quartile			Upper Decile	Upper Quartile	Lower Decile
639	ENSG00000064309.10	CDON (ENSG00000064309.10)	CDON	Upper Decile	Upper Decile	Upper Quartile		Lower Quartile	Lower Quartile		Upper Decile				Upper Decile	Upper Decile			Upper Decile	Upper Quartile				Upper Quartile	Upper Quartile
640	ENSG00000064313.7	TAF2 (ENSG00000064313.7)	TAF2	Lower Quartile		Lower Decile					Lower Quartile							Lower Quartile				Lower Quartile			Lower Decile
641	ENSG00000064393.11	HIPK2 (ENSG00000064393.11)	HIPK2	Upper Quartile		Upper Quartile	Upper Decile		Lower Decile		Upper Quartile		Upper Quartile		Upper Quartile		Lower Decile	Upper Quartile		Upper Decile		Lower Quartile			Upper Decile
642	ENSG00000064419.9	TNPO3 (ENSG00000064419.9)	TNPO3	Lower Quartile				Upper Quartile		Lower Decile	Lower Decile		Upper Quartile		Upper Decile	Lower Quartile				Upper Decile		Lower Quartile			Lower Decile
643	ENSG00000064490.9	RFXANK (ENSG00000064490.9)	RFXANK	Lower Quartile		Upper Quartile	Lower Quartile	Lower Quartile	Upper Decile	Lower Quartile		Upper Quartile	Lower Quartile	Lower Quartile	Upper Quartile			Lower Quartile				Upper Quartile
644	ENSG00000064545.10	TMEM161A (ENSG00000064545.10)	TMEM161A	Upper Quartile	Upper Quartile						Upper Quartile		Upper Quartile		Upper Quartile				Lower Decile	Upper Quartile		Upper Quartile		Lower Quartile	Upper Quartile
645	ENSG00000064601.12	CTSA (ENSG00000064601.12)	CTSA	Lower Decile		Lower Quartile		Lower Quartile			Lower Decile		Lower Quartile		Lower Decile	Lower Quartile		Upper Decile		Lower Quartile	Lower Quartile		Lower Decile
646	ENSG00000064607.12	SUGP2 (ENSG00000064607.12)	SUGP2	Upper Decile		Lower Quartile				Lower Quartile	Upper Decile	Lower Quartile		Lower Quartile			Lower Quartile			Upper Quartile				Lower Decile	Upper Decile
647	ENSG00000064651.9	SLC12A2 (ENSG00000064651.9)	SLC12A2					Upper Decile						Upper Quartile	Upper Quartile	Lower Quartile			Lower Quartile	Upper Decile				Upper Quartile	Lower Decile	Upper Quartile
648	ENSG00000064652.6	SNX24 (ENSG00000064652.6)	SNX24	Upper Quartile	Lower Decile		Upper Decile	Upper Quartile		Lower Quartile	Upper Quartile	Upper Quartile	Upper Quartile			Upper Decile	Upper Quartile		Lower Decile	Upper Quartile	Lower Quartile		Upper Quartile	Upper Quartile		Upper Decile
649	ENSG00000064655.14	EYA2 (ENSG00000064655.14)	EYA2	Lower Decile	Upper Quartile	Lower Decile	Lower Quartile		Upper Quartile	Upper Decile	Upper Decile	Lower Quartile	Upper Quartile	Upper Quartile	Lower Decile			Lower Quartile		Upper Quartile				Upper Decile		Upper Quartile
650	ENSG00000064666.10	CNN2 (ENSG00000064666.10)	CNN2	Lower Decile		Lower Decile	Lower Quartile	Lower Quartile	Upper Decile		Lower Decile	Lower Quartile		Upper Quartile	Lower Decile					Lower Decile		Lower Quartile		Lower Quartile	Lower Decile
651	ENSG00000064687.8	ABCA7 (ENSG00000064687.8)	ABCA7	Upper Decile	Upper Decile	Upper Quartile	Lower Quartile	Lower Decile		Lower Quartile		Lower Quartile	Lower Quartile	Lower Decile	Upper Quartile		Lower Quartile		Upper Decile	Lower Quartile	Lower Quartile		Upper Decile		Upper Quartile	Lower Quartile
652	ENSG00000064703.7	DDX20 (ENSG00000064703.7)	DDX20		Upper Quartile	Lower Quartile			Lower Quartile				Upper Quartile		Upper Quartile	Lower Quartile		Lower Decile				Upper Quartile				Upper Quartile
653	ENSG00000064726.5	BTBD1 (ENSG00000064726.5)	BTBD1		Lower Quartile	Lower Quartile			Lower Quartile	Lower Quartile	Lower Quartile	Lower Quartile	Upper Quartile		Upper Quartile			Lower Quartile		Lower Quartile		Lower Quartile	Upper Decile		Lower Quartile
654	ENSG00000064763.6	FAR2 (ENSG00000064763.6)	FAR2	Upper Quartile		Lower Quartile				Upper Quartile	Upper Decile	Lower Quartile	Upper Quartile				Upper Decile			Upper Quartile					Lower Quartile
655	ENSG00000064787.8	BCAS1 (ENSG00000064787.8)	BCAS1	Lower Quartile	Upper Quartile			Upper Quartile			Upper Decile			Lower Quartile		Lower Quartile	Upper Decile	Lower Quartile	Lower Quartile	Upper Quartile			Upper Decile	Upper Quartile	Lower Quartile
656	ENSG00000064932.11	SBNO2 (ENSG00000064932.11)	SBNO2	Upper Quartile		Upper Quartile			Upper Decile		Upper Decile			Upper Quartile				Lower Decile			Lower Quartile				Lower Quartile
657	ENSG00000064933.12	PMS1 (ENSG00000064933.12)	PMS1	Upper Quartile		Lower Quartile	Upper Quartile	Upper Quartile			Upper Decile						Upper Quartile		Lower Decile	Upper Quartile					Lower Quartile	Upper Quartile
658	ENSG00000064961.14	HMG20B (ENSG00000064961.14)	HMG20B	Upper Decile	Upper Quartile	Upper Decile		Upper Quartile	Upper Decile	Upper Decile	Upper Quartile					Lower Decile		Lower Decile		Upper Decile	Lower Quartile	Upper Quartile		Lower Quartile
659	ENSG00000064989.8	CALCRL (ENSG00000064989.8)	CALCRL	Lower Decile		Lower Decile	Lower Quartile		Lower Quartile		Lower Quartile	Lower Quartile	Lower Quartile		Upper Quartile	Upper Quartile					Upper Decile		Lower Decile		Lower Quartile	Lower Quartile
660	ENSG00000064995.12	TAF11 (ENSG00000064995.12)	TAF11													Upper Quartile	Upper Quartile	Lower Decile	Lower Decile	Lower Quartile
661	ENSG00000064999.12	ANKS1A (ENSG00000064999.12)	ANKS1A	Upper Decile	Upper Quartile	Upper Quartile				Lower Quartile	Upper Decile			Lower Quartile		Upper Quartile		Lower Quartile			Upper Quartile				Lower Quartile
662	ENSG00000065000.11	AP3D1 (ENSG00000065000.11)	AP3D1	Lower Quartile	Lower Quartile					Upper Quartile		Lower Quartile							Lower Quartile		Lower Quartile		Upper Quartile	Lower Quartile
663	ENSG00000065029.10	ZNF76 (ENSG00000065029.10)	ZNF76	Upper Decile	Upper Decile	Upper Decile		Lower Quartile		Lower Decile	Upper Decile	Upper Quartile		Lower Quartile		Lower Decile	Lower Quartile		Lower Decile				Upper Quartile	Upper Quartile	Upper Quartile
664	ENSG00000065054.9	SLC9A3R2 (ENSG00000065054.9)	SLC9A3R2	Upper Quartile	Upper Quartile	Upper Decile		Lower Quartile	Lower Quartile		Upper Quartile	Upper Decile	Lower Quartile	Upper Quartile				Upper Decile	Lower Decile	Lower Quartile		Upper Quartile				Lower Decile
665	ENSG00000065060.12	UHRF1BP1 (ENSG00000065060.12)	UHRF1BP1	Upper Decile		Upper Decile			Lower Decile	Lower Decile	Upper Decile						Upper Quartile	Lower Quartile	Lower Quartile	Upper Quartile	Lower Quartile				Lower Quartile
666	ENSG00000065135.7	GNAI3 (ENSG00000065135.7)	GNAI3	Lower Decile	Lower Decile	Lower Decile					Lower Quartile	Lower Quartile						Lower Decile	Lower Quartile						Lower Decile	Upper Quartile
667	ENSG00000065150.14	IPO5 (ENSG00000065150.14)	IPO5	Lower Decile	Lower Quartile	Lower Decile	Lower Quartile	Lower Decile	Lower Decile	Lower Decile	Upper Quartile		Lower Quartile	Upper Quartile				Upper Quartile	Upper Quartile		Upper Quartile	Lower Decile			Upper Quartile
668	ENSG00000065154.7	OAT (ENSG00000065154.7)	OAT	Lower Decile	Upper Decile	Lower Quartile	Lower Quartile	Upper Decile	Upper Decile			Upper Quartile		Upper Decile				Lower Quartile		Lower Quartile			Upper Quartile			Upper Quartile
669	ENSG00000065183.11	WDR3 (ENSG00000065183.11)	WDR3	Lower Quartile	Lower Decile	Lower Quartile	Lower Quartile	Upper Quartile	Lower Quartile	Upper Quartile		Lower Quartile	Upper Decile			Lower Quartile			Lower Decile	Upper Quartile	Lower Quartile	Lower Quartile	Lower Quartile		Lower Quartile	Upper Quartile
670	ENSG00000065243.14	PKN2 (ENSG00000065243.14)	PKN2	Upper Decile	Upper Quartile	Lower Decile	Lower Quartile			Lower Decile			Upper Quartile	Lower Quartile					Lower Quartile	Upper Quartile	Upper Quartile	Lower Quartile			Lower Quartile	Lower Quartile
671	ENSG00000065268.6	WDR18 (ENSG00000065268.6)	WDR18	Upper Decile	Upper Decile		Lower Quartile			Upper Quartile	Upper Decile				Upper Decile	Lower Decile		Upper Quartile	Upper Quartile					Lower Quartile		Upper Quartile
672	ENSG00000065308.4	TRAM2 (ENSG00000065308.4)	TRAM2	Lower Quartile	Lower Quartile	Lower Decile				Upper Quartile	Lower Decile	Lower Quartile		Lower Quartile									Lower Quartile		Lower Decile	Upper Quartile
673	ENSG00000065357.15	DGKA (ENSG00000065357.15)	DGKA			Upper Quartile							Lower Decile	Upper Quartile	Lower Quartile		Upper Quartile		Upper Quartile	Lower Decile	Lower Quartile			Lower Quartile
674	ENSG00000065361.10	ERBB3 (ENSG00000065361.10)	ERBB3	Lower Quartile	Upper Decile	Upper Decile	Upper Quartile	Upper Quartile	Upper Decile	Upper Quartile	Upper Quartile	Upper Quartile		Upper Quartile		Lower Decile	Lower Quartile		Lower Decile		Lower Decile	Upper Decile		Upper Decile	Upper Quartile
675	ENSG00000065427.10	KARS (ENSG00000065427.10)	KARS	Lower Decile	Lower Decile						Lower Decile									Lower Quartile				Lower Quartile
676	ENSG00000065457.6	ADAT1 (ENSG00000065457.6)	ADAT1				Upper Quartile		Lower Quartile					Lower Quartile					Lower Decile		Lower Decile		Upper Quartile	Lower Quartile		Upper Quartile
677	ENSG00000065485.13	PDIA5 (ENSG00000065485.13)	PDIA5		Lower Decile	Lower Decile				Upper Quartile	Lower Quartile	Upper Decile	Lower Quartile		Lower Quartile			Upper Decile		Lower Quartile		Lower Quartile	Lower Quartile	Lower Decile
678	ENSG00000065491.8	TBC1D22B (ENSG00000065491.8)	TBC1D22B	Upper Decile		Upper Quartile		Lower Quartile		Lower Quartile			Lower Quartile	Lower Quartile		Lower Quartile	Upper Quartile	Lower Decile			Lower Quartile	Upper Quartile	Upper Quartile		Lower Quartile
679	ENSG00000065518.7	NDUFB4 (ENSG00000065518.7)	NDUFB4	Lower Quartile	Lower Quartile						Lower Decile	Upper Quartile	Lower Quartile	Upper Quartile		Lower Quartile				Lower Decile			Upper Quartile	Lower Quartile
680	ENSG00000065526.6	SPEN (ENSG00000065526.6)	SPEN	Upper Quartile	Upper Quartile	Lower Decile			Lower Quartile								Lower Quartile			Lower Quartile		Lower Quartile		Lower Decile	Lower Quartile
681	ENSG00000065534.14	MYLK (ENSG00000065534.14)	MYLK	Lower Decile	Lower Quartile	Lower Decile			Upper Decile		Lower Quartile					Upper Quartile		Upper Decile		Lower Quartile	Upper Decile		Lower Decile	Lower Quartile	Lower Quartile	Lower Quartile
682	ENSG00000065548.13	ZC3H15 (ENSG00000065548.13)	ZC3H15	Lower Decile			Upper Quartile	Upper Quartile			Lower Decile		Lower Quartile			Lower Decile	Upper Quartile				Lower Decile		Upper Quartile		Lower Quartile	Lower Quartile
683	ENSG00000065559.10	MAP2K4 (ENSG00000065559.10)	MAP2K4	Lower Decile	Lower Quartile		Upper Quartile	Lower Quartile				Upper Quartile	Lower Decile	Upper Quartile		Upper Quartile				Lower Quartile					Upper Quartile	Upper Quartile
684	ENSG00000065600.8	TMEM206 (ENSG00000065600.8)	TMEM206	Lower Decile	Lower Quartile			Lower Quartile	Lower Quartile					Upper Quartile	Upper Quartile	Lower Decile		Lower Quartile	Lower Quartile	Lower Quartile	Lower Decile	Upper Quartile			Lower Quartile
685	ENSG00000065613.9	SLK (ENSG00000065613.9)	SLK		Upper Quartile			Upper Decile		Upper Decile		Upper Quartile			Upper Decile			Lower Quartile		Upper Quartile					Lower Quartile
686	ENSG00000065615.9	CYB5R4 (ENSG00000065615.9)	CYB5R4		Lower Decile	Lower Decile		Lower Decile	Lower Decile	Lower Quartile		Lower Quartile							Upper Quartile					Lower Quartile	Lower Decile
687	ENSG00000065621.10	GSTO2 (ENSG00000065621.10)	GSTO2		Upper Quartile	Upper Quartile				Lower Quartile		Upper Quartile		Lower Quartile	Upper Quartile	Lower Decile		Lower Decile	Lower Quartile	Upper Decile			Upper Decile		Upper Quartile	Upper Quartile
688	ENSG00000065665.16	SEC61A2 (ENSG00000065665.16)	SEC61A2	Upper Decile	Upper Decile		Lower Quartile			Lower Quartile	Upper Decile		Upper Decile	Lower Quartile	Upper Decile		Upper Quartile	Upper Quartile	Lower Decile		Lower Quartile
689	ENSG00000065717.10	TLE2 (ENSG00000065717.10)	TLE2	Upper Decile	Upper Quartile	Lower Quartile	Lower Decile	Upper Decile	Upper Decile	Lower Decile	Upper Quartile			Lower Quartile		Upper Quartile		Lower Decile	Upper Quartile	Upper Decile			Upper Decile
690	ENSG00000065802.7	ASB1 (ENSG00000065802.7)	ASB1					Lower Quartile	Upper Quartile		Upper Quartile		Lower Quartile	Lower Quartile			Upper Quartile			Upper Decile			Lower Quartile		Lower Quartile
691	ENSG00000065809.9	FAM107B (ENSG00000065809.9)	FAM107B	Lower Decile	Lower Quartile	Lower Decile			Lower Quartile		Lower Quartile			Lower Quartile	Lower Quartile	Lower Quartile	Lower Quartile	Upper Decile	Upper Quartile			Lower Quartile	Upper Decile			Lower Quartile
692	ENSG00000065833.7	ME1 (ENSG00000065833.7)	ME1	Lower Decile	Lower Decile	Lower Decile	Lower Quartile		Upper Quartile	Upper Quartile	Lower Quartile	Lower Quartile	Upper Quartile	Lower Quartile		Lower Quartile	Upper Quartile			Lower Quartile	Upper Decile	Lower Decile	Lower Quartile		Lower Quartile
693	ENSG00000065882.11	TBC1D1 (ENSG00000065882.11)	TBC1D1	Lower Quartile		Lower Decile	Lower Quartile	Lower Quartile		Upper Decile				Lower Quartile		Upper Quartile	Lower Quartile	Upper Decile	Upper Decile							Lower Decile
694	ENSG00000065883.10	CDK13 (ENSG00000065883.10)	CDK13			Upper Decile	Upper Decile				Upper Quartile							Lower Quartile	Lower Decile	Upper Quartile					Upper Quartile
695	ENSG00000065911.7	MTHFD2 (ENSG00000065911.7)	MTHFD2	Lower Decile		Lower Decile	Lower Decile		Upper Decile		Lower Decile			Lower Quartile	Upper Quartile	Lower Quartile	Upper Quartile	Lower Decile	Lower Quartile		Lower Quartile			Lower Quartile		Lower Decile
696	ENSG00000065970.4	FOXJ2 (ENSG00000065970.4)	FOXJ2	Lower Quartile					Upper Quartile			Lower Decile			Upper Quartile					Upper Quartile	Upper Decile	Upper Quartile	Lower Quartile	Upper Decile
697	ENSG00000065978.13	YBX1 (ENSG00000065978.13)	YBX1	Lower Decile	Lower Decile	Lower Decile	Lower Decile		Upper Quartile	Upper Quartile	Lower Decile	Lower Quartile					Lower Quartile		Upper Quartile	Lower Quartile	Upper Quartile	Lower Decile	Lower Quartile	Lower Quartile	Lower Quartile	Lower Quartile
698	ENSG00000065989.11	PDE4A (ENSG00000065989.11)	PDE4A			Upper Decile	Upper Decile	Lower Quartile	Lower Quartile		Upper Decile	Lower Decile	Lower Quartile			Upper Quartile							Upper Decile
699	ENSG00000066027.7	PPP2R5A (ENSG00000066027.7)	PPP2R5A		Upper Quartile				Lower Quartile	Lower Quartile							Lower Quartile				Upper Quartile	Upper Decile	Upper Decile		Upper Quartile
700	ENSG00000066044.9	ELAVL1 (ENSG00000066044.9)	ELAVL1		Lower Quartile	Lower Quartile					Lower Decile							Lower Decile	Lower Decile		Lower Quartile			Upper Quartile	Lower Quartile
701	ENSG00000066056.9	TIE1 (ENSG00000066056.9)	TIE1			Lower Decile	Lower Quartile	Lower Quartile			Lower Quartile	Lower Quartile	Lower Quartile		Upper Quartile	Upper Decile			Upper Quartile	Upper Decile	Upper Decile		Lower Quartile
702	ENSG00000066084.8	DIP2B (ENSG00000066084.8)	DIP2B	Lower Quartile	Upper Decile		Lower Quartile	Upper Quartile			Upper Decile			Upper Quartile	Lower Decile	Lower Quartile	Upper Decile				Lower Decile		Lower Quartile	Lower Quartile	Lower Quartile	Lower Quartile
703	ENSG00000066117.10	SMARCD1 (ENSG00000066117.10)	SMARCD1	Upper Quartile	Upper Quartile	Upper Quartile		Lower Decile	Lower Quartile	Lower Quartile						Lower Quartile		Lower Quartile							Lower Quartile
704	ENSG00000066135.8	KDM4A (ENSG00000066135.8)	KDM4A	Upper Quartile	Upper Decile	Upper Quartile		Lower Quartile	Lower Quartile							Lower Decile	Upper Quartile	Lower Quartile		Upper Decile	Lower Quartile					Lower Quartile
705	ENSG00000066136.15	NFYC (ENSG00000066136.15)	NFYC		Upper Decile	Lower Quartile					Lower Quartile				Upper Quartile							Lower Quartile	Upper Decile			Lower Quartile
706	ENSG00000066279.12	ASPM (ENSG00000066279.12)	ASPM	Upper Decile		Lower Quartile		Upper Quartile				Upper Quartile			Upper Decile						Lower Quartile	Upper Decile			Lower Quartile
707	ENSG00000066294.10	CD84 (ENSG00000066294.10)	CD84			Lower Decile		Lower Quartile	Lower Quartile			Lower Quartile			Lower Quartile			Upper Quartile		Lower Quartile	Lower Quartile		Lower Quartile	Lower Quartile	Lower Quartile	Lower Quartile
708	ENSG00000066322.8	ELOVL1 (ENSG00000066322.8)	ELOVL1	Lower Decile	Lower Quartile	Lower Quartile		Upper Quartile	Upper Quartile		Lower Decile			Upper Quartile		Lower Quartile		Lower Quartile		Lower Quartile					Lower Quartile
709	ENSG00000066336.7	SPI1 (ENSG00000066336.7)	SPI1	Upper Quartile		Lower Decile		Lower Quartile	Lower Decile			Lower Quartile			Lower Quartile			Upper Decile	Upper Decile	Lower Quartile	Lower Quartile		Lower Quartile	Lower Quartile	Lower Decile	Lower Quartile
710	ENSG00000066379.10	ZNRD1 (ENSG00000066379.10)	ZNRD1		Lower Quartile	Upper Decile					Lower Decile				Upper Quartile			Lower Quartile	Lower Quartile	Upper Quartile				Upper Quartile	Lower Quartile
711	ENSG00000066422.4	ZBTB11 (ENSG00000066422.4)	ZBTB11	Upper Decile		Lower Quartile			Lower Quartile		Upper Quartile				Upper Quartile		Upper Decile	Lower Quartile	Lower Quartile				Upper Quartile		Lower Quartile
712	ENSG00000066427.17	ATXN3 (ENSG00000066427.17)	ATXN3		Lower Quartile	Lower Decile				Upper Decile	Lower Quartile			Lower Quartile		Upper Quartile	Upper Decile		Lower Quartile			Upper Decile	Lower Quartile		Lower Quartile	Lower Quartile
713	ENSG00000066455.8	GOLGA5 (ENSG00000066455.8)	GOLGA5	Lower Decile	Lower Decile	Lower Decile				Upper Decile		Upper Decile					Upper Quartile			Upper Decile	Lower Quartile	Upper Quartile
714	ENSG00000066468.16	FGFR2 (ENSG00000066468.16)	FGFR2		Upper Quartile	Lower Quartile					Upper Quartile	Upper Quartile	Lower Quartile					Upper Quartile	Lower Quartile			Lower Quartile	Upper Quartile	Upper Quartile	Upper Quartile	Upper Quartile
715	ENSG00000066557.5	LRRC40 (ENSG00000066557.5)	LRRC40	Lower Quartile		Lower Decile			Lower Decile	Lower Quartile	Lower Decile		Upper Decile			Lower Quartile	Upper Quartile	Lower Quartile		Upper Decile				Lower Quartile		Upper Quartile
716	ENSG00000066583.7	ISOC1 (ENSG00000066583.7)	ISOC1	Lower Decile		Upper Quartile	Upper Quartile	Upper Quartile			Lower Decile		Upper Quartile		Upper Decile		Lower Quartile			Upper Quartile					Lower Quartile	Lower Quartile
717	ENSG00000066629.12	EML1 (ENSG00000066629.12)	EML1	Lower Quartile	Lower Quartile			Lower Quartile	Lower Quartile			Lower Quartile		Lower Quartile		Upper Decile			Upper Decile	Upper Decile				Upper Quartile	Lower Quartile
718	ENSG00000066651.13	TRMT11 (ENSG00000066651.13)	TRMT11		Lower Decile	Lower Decile			Lower Decile	Lower Decile				Lower Quartile									Upper Quartile		Lower Quartile
719	ENSG00000066654.8	THUMPD1 (ENSG00000066654.8)	THUMPD1	Upper Decile		Upper Decile	Upper Decile	Upper Quartile	Lower Quartile		Upper Quartile	Lower Quartile	Upper Quartile	Upper Quartile				Lower Decile	Lower Quartile	Lower Quartile			Lower Quartile
720	ENSG00000066697.10	MSANTD3 (ENSG00000066697.10)	MSANTD3		Lower Quartile	Lower Decile	Lower Quartile	Lower Quartile				Lower Quartile		Lower Quartile	Upper Quartile	Upper Decile	Upper Decile				Lower Quartile	Lower Quartile		Lower Quartile	Lower Decile
721	ENSG00000066739.7	ATG2B (ENSG00000066739.7)	ATG2B		Upper Decile	Lower Decile		Lower Quartile	Lower Quartile		Upper Quartile			Lower Quartile	Upper Quartile	Upper Quartile		Upper Quartile	Lower Quartile				Lower Quartile			Upper Decile
722	ENSG00000066777.4	ARFGEF1 (ENSG00000066777.4)	ARFGEF1		Upper Quartile	Lower Quartile		Upper Decile	Upper Quartile					Upper Quartile		Lower Quartile		Lower Quartile	Lower Quartile
723	ENSG00000066827.11	ZFAT (ENSG00000066827.11)	ZFAT	Upper Quartile	Upper Quartile	Lower Quartile	Upper Quartile				Upper Quartile	Upper Quartile		Upper Quartile		Lower Quartile	Lower Quartile	Lower Decile	Lower Quartile	Upper Decile				Lower Decile
724	ENSG00000066855.11	MTFR1 (ENSG00000066855.11)	MTFR1			Lower Quartile					Lower Quartile			Upper Quartile	Lower Quartile	Lower Decile					Lower Quartile		Lower Quartile
725	ENSG00000066926.6	FECH (ENSG00000066926.6)	FECH		Upper Decile	Upper Decile			Lower Decile	Upper Quartile			Upper Decile		Upper Decile	Lower Quartile	Upper Quartile			Lower Quartile					Lower Decile
726	ENSG00000066933.11	MYO9A (ENSG00000066933.11)	MYO9A	Lower Quartile		Upper Quartile		Upper Decile	Upper Decile	Lower Quartile		Lower Quartile								Upper Quartile			Upper Quartile	Lower Quartile	Lower Quartile
727	ENSG00000067057.12	PFKP (ENSG00000067057.12)	PFKP		Lower Decile	Lower Decile	Lower Quartile		Upper Decile		Upper Quartile						Upper Quartile	Lower Quartile		Lower Decile		Lower Quartile	Lower Quartile	Lower Quartile	Lower Quartile
728	ENSG00000067064.6	IDI1 (ENSG00000067064.6)	IDI1	Lower Decile	Lower Decile	Lower Decile	Lower Quartile	Upper Quartile	Upper Quartile		Lower Decile	Upper Quartile				Upper Quartile	Upper Quartile	Lower Decile	Lower Decile	Lower Quartile	Lower Decile	Upper Quartile		Lower Quartile	Lower Decile	Lower Quartile
729	ENSG00000067066.12	SP100 (ENSG00000067066.12)	SP100	Upper Decile	Lower Quartile	Lower Quartile		Lower Quartile		Lower Quartile			Lower Decile	Lower Quartile	Upper Quartile			Upper Decile		Lower Decile		Upper Quartile	Lower Decile			Lower Decile
730	ENSG00000067082.10	KLF6 (ENSG00000067082.10)	KLF6	Lower Quartile		Lower Decile		Lower Quartile		Lower Decile		Lower Quartile				Upper Quartile	Upper Quartile				Upper Quartile				Lower Decile
731	ENSG00000067113.12	PPAP2A (ENSG00000067113.12)	PPAP2A		Lower Quartile	Lower Decile					Lower Decile	Lower Quartile				Upper Decile		Upper Decile	Upper Decile	Upper Quartile	Upper Decile		Lower Decile
732	ENSG00000067141.12	NEO1 (ENSG00000067141.12)	NEO1		Upper Quartile	Upper Decile		Upper Decile	Upper Decile	Upper Decile		Lower Decile		Upper Decile	Lower Quartile		Lower Quartile	Lower Quartile	Lower Quartile	Upper Quartile	Lower Quartile
733	ENSG00000067167.3	TRAM1 (ENSG00000067167.3)	TRAM1	Lower Decile	Lower Quartile	Lower Decile		Upper Decile			Lower Decile	Lower Decile		Upper Decile								Lower Quartile			Lower Decile
734	ENSG00000067177.10	PHKA1 (ENSG00000067177.10)	PHKA1	Lower Quartile		Upper Decile	Upper Quartile	Upper Quartile			Upper Quartile					Lower Quartile		Lower Decile	Lower Decile	Upper Quartile						Upper Decile
735	ENSG00000067182.3	TNFRSF1A (ENSG00000067182.3)	TNFRSF1A	Lower Quartile		Lower Quartile		Upper Quartile	Upper Decile	Lower Quartile	Lower Decile		Lower Quartile	Upper Quartile	Lower Quartile	Upper Quartile		Upper Decile	Upper Quartile	Lower Quartile	Upper Quartile		Lower Decile	Lower Quartile
736	ENSG00000067191.11	CACNB1 (ENSG00000067191.11)	CACNB1		Upper Quartile	Lower Quartile	Lower Quartile	Lower Quartile	Upper Decile		Upper Quartile	Lower Quartile		Upper Quartile			Lower Quartile	Lower Quartile	Lower Quartile	Upper Decile			Lower Quartile	Lower Quartile	Lower Quartile	Upper Quartile
737	ENSG00000067208.10	EVI5 (ENSG00000067208.10)	EVI5		Lower Quartile	Lower Decile								Lower Quartile		Upper Decile		Upper Decile		Upper Quartile		Lower Quartile		Lower Quartile	Lower Decile	Upper Quartile
738	ENSG00000067225.13	PKM (ENSG00000067225.13)	PKM	Lower Quartile	Lower Quartile	Upper Decile	Lower Quartile	Upper Quartile	Upper Decile	Upper Quartile	Lower Quartile		Lower Quartile	Upper Quartile	Lower Quartile	Lower Quartile		Lower Decile	Lower Quartile	Lower Decile	Lower Decile	Lower Quartile		Lower Quartile
739	ENSG00000067248.5	DHX29 (ENSG00000067248.5)	DHX29				Upper Quartile	Upper Decile	Lower Quartile	Lower Quartile			Upper Decile			Upper Decile		Lower Quartile	Lower Quartile	Upper Quartile	Lower Quartile		Upper Decile			Upper Quartile
740	ENSG00000067334.9	DNTTIP2 (ENSG00000067334.9)	DNTTIP2		Lower Decile	Lower Quartile		Upper Quartile	Upper Decile		Lower Decile		Upper Quartile		Upper Quartile		Lower Quartile	Lower Quartile	Lower Quartile			Lower Quartile		Lower Quartile	Upper Quartile	Lower Quartile
741	ENSG00000067365.10	METTL22 (ENSG00000067365.10)	METTL22	Upper Decile	Upper Decile	Upper Decile		Lower Decile		Lower Quartile	Upper Quartile			Lower Quartile	Lower Quartile	Lower Decile	Upper Decile	Lower Quartile		Upper Quartile			Lower Quartile	Upper Quartile
742	ENSG00000067369.9	TP53BP1 (ENSG00000067369.9)	TP53BP1		Upper Decile	Upper Decile					Upper Quartile		Upper Quartile					Lower Quartile		Upper Decile	Lower Quartile		Upper Decile
743	ENSG00000067445.16	TRO (ENSG00000067445.16)	TRO	Upper Quartile		Lower Quartile					Upper Quartile			Lower Quartile		Upper Decile							Lower Decile
744	ENSG00000067533.5	RRP15 (ENSG00000067533.5)	RRP15						Lower Quartile		Lower Quartile		Upper Quartile	Upper Quartile		Lower Quartile		Lower Quartile		Lower Decile		Upper Decile			Lower Quartile
745	ENSG00000067560.6	RHOA (ENSG00000067560.6)	RHOA	Lower Decile		Upper Decile		Upper Quartile		Upper Decile			Lower Quartile	Upper Quartile			Lower Decile		Upper Quartile	Lower Quartile			Upper Quartile		Lower Quartile
746	ENSG00000067596.6	DHX8 (ENSG00000067596.6)	DHX8	Upper Quartile	Upper Quartile	Lower Decile						Upper Quartile				Upper Quartile		Lower Decile			Lower Quartile		Upper Quartile	Upper Quartile
747	ENSG00000067606.11	PRKCZ (ENSG00000067606.11)	PRKCZ			Upper Quartile									Lower Quartile						Lower Quartile					Lower Quartile
748	ENSG00000067704.8	IARS2 (ENSG00000067704.8)	IARS2		Upper Quartile	Upper Decile	Upper Quartile					Upper Quartile		Upper Quartile		Lower Decile		Upper Quartile				Upper Decile		Upper Quartile
749	ENSG00000067798.9	NAV3 (ENSG00000067798.9)	NAV3			Lower Decile					Upper Quartile	Lower Quartile		Lower Quartile		Upper Decile	Lower Quartile			Upper Quartile		Upper Decile
750	ENSG00000067829.14	IDH3G (ENSG00000067829.14)	IDH3G	Upper Decile		Upper Decile	Lower Quartile		Lower Quartile		Upper Quartile		Lower Quartile	Lower Quartile		Upper Quartile	Upper Quartile	Lower Quartile						Lower Quartile	Lower Quartile	Upper Decile
751	ENSG00000067836.8	ROGDI (ENSG00000067836.8)	ROGDI	Upper Decile	Upper Decile	Upper Decile	Upper Quartile	Upper Decile			Upper Decile		Upper Quartile		Upper Quartile		Upper Quartile	Lower Quartile	Lower Quartile		Lower Decile	Upper Quartile	Upper Quartile	Upper Decile
752	ENSG00000067900.6	ROCK1 (ENSG00000067900.6)	ROCK1	Upper Quartile		Lower Decile			Lower Quartile	Lower Quartile			Upper Quartile	Lower Quartile		Upper Decile					Upper Quartile			Lower Quartile	Lower Quartile
753	ENSG00000067955.9	CBFB (ENSG00000067955.9)	CBFB	Lower Decile	Lower Quartile			Lower Decile	Lower Decile	Upper Decile	Lower Decile			Lower Quartile		Lower Decile				Lower Decile	Lower Quartile					Upper Quartile
754	ENSG00000067992.8	PDK3 (ENSG00000067992.8)	PDK3			Upper Quartile	Upper Decile		Upper Quartile				Lower Quartile	Lower Quartile	Lower Quartile	Lower Decile		Lower Quartile	Lower Quartile		Lower Quartile	Upper Quartile				Upper Decile
755	ENSG00000068001.9	HYAL2 (ENSG00000068001.9)	HYAL2			Upper Decile			Lower Quartile			Lower Quartile	Lower Quartile		Upper Quartile	Upper Decile	Lower Quartile			Upper Quartile	Upper Decile			Lower Quartile	Lower Quartile	Upper Quartile
756	ENSG00000068024.12	HDAC4 (ENSG00000068024.12)	HDAC4					Lower Quartile		Lower Quartile						Upper Quartile	Upper Quartile		Upper Quartile	Lower Quartile			Lower Quartile
757	ENSG00000068028.13	RASSF1 (ENSG00000068028.13)	RASSF1		Lower Quartile			Lower Decile							Upper Quartile	Upper Decile		Lower Decile	Upper Quartile		Upper Quartile		Upper Decile	Lower Quartile	Lower Decile
758	ENSG00000068078.13	FGFR3 (ENSG00000068078.13)	FGFR3	Upper Quartile	Upper Decile	Upper Decile	Upper Quartile		Lower Decile	Upper Quartile	Upper Quartile		Upper Quartile	Lower Quartile	Upper Quartile		Upper Quartile	Upper Quartile	Lower Quartile				Lower Decile	Upper Quartile	Upper Quartile	Upper Quartile
759	ENSG00000068079.3	IFI35 (ENSG00000068079.3)	IFI35	Upper Decile				Lower Quartile	Lower Decile		Upper Quartile	Upper Quartile	Lower Quartile	Lower Decile	Upper Quartile							Upper Decile			Lower Quartile
760	ENSG00000068097.10	HEATR6 (ENSG00000068097.10)	HEATR6	Upper Quartile		Lower Quartile		Lower Decile	Lower Quartile	Upper Decile			Upper Quartile		Upper Quartile	Upper Decile	Upper Quartile		Lower Decile		Lower Quartile	Upper Quartile		Upper Quartile
761	ENSG00000068120.10	COASY (ENSG00000068120.10)	COASY	Upper Decile	Upper Quartile	Upper Decile		Upper Decile	Upper Decile	Upper Quartile			Upper Quartile			Lower Quartile	Upper Quartile		Lower Decile	Lower Quartile	Lower Quartile	Lower Quartile			Upper Quartile
762	ENSG00000068137.10	PLEKHH3 (ENSG00000068137.10)	PLEKHH3	Upper Decile		Upper Decile				Upper Quartile	Upper Quartile		Upper Quartile	Upper Quartile			Upper Decile	Lower Decile	Lower Quartile						Upper Decile
763	ENSG00000068305.13	MEF2A (ENSG00000068305.13)	MEF2A	Lower Quartile		Lower Decile		Lower Quartile	Lower Quartile	Upper Decile	Upper Decile	Lower Quartile				Upper Decile	Lower Quartile			Upper Quartile				Upper Quartile
764	ENSG00000068308.9	OTUD5 (ENSG00000068308.9)	OTUD5	Upper Quartile	Upper Quartile	Upper Decile	Upper Quartile				Upper Quartile	Lower Quartile	Lower Quartile	Lower Quartile		Lower Quartile	Lower Quartile	Lower Quartile	Lower Quartile		Upper Quartile	Upper Quartile	Lower Quartile			Upper Quartile
765	ENSG00000068323.12	TFE3 (ENSG00000068323.12)	TFE3	Upper Quartile	Lower Decile	Upper Quartile		Lower Decile	Lower Quartile	Upper Quartile		Lower Decile	Lower Quartile	Lower Quartile		Upper Decile		Lower Quartile		Lower Decile	Upper Quartile				Lower Decile	Upper Quartile
766	ENSG00000068354.11	TBC1D25 (ENSG00000068354.11)	TBC1D25	Lower Quartile		Upper Quartile	Upper Quartile	Lower Quartile			Lower Decile	Lower Decile	Lower Quartile	Lower Decile		Lower Quartile		Lower Quartile			Upper Quartile			Lower Quartile	Lower Decile	Upper Decile
767	ENSG00000068366.15	ACSL4 (ENSG00000068366.15)	ACSL4		Lower Quartile	Lower Decile		Lower Quartile			Lower Decile			Upper Quartile	Upper Quartile	Upper Quartile		Upper Quartile	Upper Quartile		Upper Decile		Lower Decile	Lower Decile	Lower Decile
768	ENSG00000068383.14	INPP5A (ENSG00000068383.14)	INPP5A	Lower Quartile	Lower Quartile	Lower Quartile	Lower Quartile						Upper Quartile			Upper Quartile			Upper Quartile	Upper Quartile	Upper Decile		Upper Decile		Lower Quartile
769	ENSG00000068394.9	GPKOW (ENSG00000068394.9)	GPKOW			Upper Decile	Upper Quartile		Lower Quartile	Upper Decile	Upper Decile					Lower Quartile		Lower Decile		Lower Quartile		Upper Quartile			Lower Quartile	Upper Quartile
770	ENSG00000068400.9	GRIPAP1 (ENSG00000068400.9)	GRIPAP1	Upper Decile		Upper Decile	Upper Decile			Upper Quartile	Upper Decile			Lower Quartile		Lower Quartile	Lower Quartile		Lower Decile		Lower Quartile	Upper Quartile				Upper Quartile
771	ENSG00000068438.10	FTSJ1 (ENSG00000068438.10)	FTSJ1	Lower Quartile				Lower Decile		Upper Quartile	Upper Quartile	Lower Quartile						Lower Decile		Lower Quartile	Lower Quartile				Lower Quartile	Upper Quartile
772	ENSG00000068650.14	ATP11A (ENSG00000068650.14)	ATP11A			Lower Decile	Lower Quartile	Lower Quartile	Lower Quartile	Lower Quartile	Lower Decile	Lower Quartile	Lower Quartile	Lower Quartile	Lower Decile	Upper Quartile	Upper Decile	Upper Quartile	Upper Quartile	Lower Quartile		Lower Decile
773	ENSG00000068654.11	POLR1A (ENSG00000068654.11)	POLR1A			Upper Quartile				Upper Quartile		Lower Quartile							Lower Quartile	Upper Quartile	Lower Quartile
774	ENSG00000068697.6	LAPTM4A (ENSG00000068697.6)	LAPTM4A	Lower Decile						Upper Decile	Lower Decile									Lower Decile					Upper Quartile
775	ENSG00000068724.11	TTC7A (ENSG00000068724.11)	TTC7A		Lower Decile	Lower Quartile		Lower Quartile				Lower Quartile			Lower Decile	Upper Quartile	Upper Quartile		Upper Quartile	Upper Quartile				Lower Decile	Lower Decile
776	ENSG00000068745.10	IP6K2 (ENSG00000068745.10)	IP6K2			Upper Decile	Upper Quartile	Lower Quartile	Lower Decile		Upper Decile	Upper Quartile					Lower Decile	Lower Quartile	Lower Quartile			Upper Quartile	Upper Quartile			Upper Quartile
777	ENSG00000068784.8	SRBD1 (ENSG00000068784.8)	SRBD1	Upper Quartile	Upper Decile	Lower Decile	Upper Quartile		Lower Decile		Upper Quartile		Upper Quartile	Upper Quartile			Upper Quartile	Lower Quartile				Upper Quartile	Upper Quartile
778	ENSG00000068793.13	CYFIP1 (ENSG00000068793.13)	CYFIP1		Lower Quartile			Upper Quartile			Upper Quartile	Lower Quartile		Upper Decile	Lower Decile		Lower Quartile	Lower Quartile		Lower Decile		Lower Quartile	Upper Quartile		Lower Quartile	Lower Quartile
779	ENSG00000068796.12	KIF2A (ENSG00000068796.12)	KIF2A	Lower Quartile	Lower Decile	Lower Decile			Lower Quartile	Lower Quartile	Lower Decile			Lower Quartile		Lower Decile			Upper Quartile			Lower Quartile	Upper Quartile	Lower Quartile	Lower Decile
780	ENSG00000068878.10	PSME4 (ENSG00000068878.10)	PSME4	Lower Decile		Lower Quartile			Upper Quartile	Lower Quartile		Upper Quartile		Upper Quartile	Lower Decile	Lower Quartile				Lower Decile	Lower Decile	Upper Quartile	Upper Quartile	Lower Decile	Upper Quartile	Lower Quartile
781	ENSG00000068885.10	IFT80 (ENSG00000068885.10)	IFT80	Upper Decile	Upper Quartile				Lower Decile	Lower Quartile	Upper Quartile	Lower Quartile		Lower Decile	Upper Quartile		Upper Quartile	Lower Quartile				Lower Quartile	Upper Decile	Lower Quartile		Upper Quartile
782	ENSG00000068903.15	SIRT2 (ENSG00000068903.15)	SIRT2	Lower Quartile	Upper Decile	Lower Quartile	Lower Quartile		Upper Decile	Lower Quartile		Lower Quartile	Upper Quartile	Lower Decile					Upper Quartile		Upper Quartile	Lower Quartile
783	ENSG00000068912.9	ERLEC1 (ENSG00000068912.9)	ERLEC1	Lower Quartile					Lower Quartile		Lower Quartile	Lower Decile			Upper Quartile						Lower Quartile		Upper Quartile		Lower Quartile
784	ENSG00000068971.9	PPP2R5B (ENSG00000068971.9)	PPP2R5B	Upper Quartile	Upper Decile	Lower Quartile	Lower Quartile	Lower Decile			Upper Quartile				Upper Quartile	Upper Quartile	Upper Quartile	Lower Quartile		Lower Decile		Upper Quartile	Upper Quartile	Lower Quartile		Upper Quartile
785	ENSG00000069011.11	PITX1 (ENSG00000069011.11)	PITX1			Upper Quartile										Lower Quartile	Upper Quartile	Lower Decile			Lower Decile		Lower Quartile	Lower Quartile	Upper Decile	Lower Quartile
786	ENSG00000069020.14	MAST4 (ENSG00000069020.14)	MAST4	Upper Decile	Upper Quartile	Upper Quartile					Upper Decile				Upper Decile	Upper Decile	Lower Decile						Upper Decile	Upper Decile
787	ENSG00000069122.14	GPR116 (ENSG00000069122.14)	GPR116			Lower Decile	Lower Quartile				Upper Quartile	Lower Decile	Lower Quartile	Lower Quartile	Upper Quartile	Upper Decile				Upper Quartile	Upper Decile		Lower Quartile
788	ENSG00000069248.9	NUP133 (ENSG00000069248.9)	NUP133		Upper Quartile					Lower Quartile						Lower Decile		Lower Decile	Upper Quartile	Lower Decile		Upper Quartile	Lower Quartile	Upper Quartile		Upper Quartile
789	ENSG00000069275.12	NUCKS1 (ENSG00000069275.12)	NUCKS1	Lower Quartile			Upper Quartile		Lower Decile			Upper Quartile				Lower Quartile				Lower Decile		Upper Quartile	Lower Decile		Upper Decile	Upper Quartile
790	ENSG00000069329.11	VPS35 (ENSG00000069329.11)	VPS35	Lower Decile		Lower Quartile					Lower Decile					Lower Quartile		Lower Quartile	Upper Decile	Lower Quartile
791	ENSG00000069345.7	DNAJA2 (ENSG00000069345.7)	DNAJA2	Lower Quartile	Lower Quartile	Lower Quartile			Lower Quartile	Upper Quartile	Lower Quartile			Lower Quartile	Upper Quartile	Lower Quartile		Lower Quartile		Lower Decile				Lower Quartile		Upper Quartile
792	ENSG00000069399.8	BCL3 (ENSG00000069399.8)	BCL3					Upper Decile	Upper Decile								Lower Quartile			Lower Quartile	Lower Quartile		Upper Decile
793	ENSG00000069424.10	KCNAB2 (ENSG00000069424.10)	KCNAB2		Lower Decile	Lower Quartile		Lower Decile	Lower Quartile			Lower Decile						Upper Quartile	Upper Quartile	Lower Quartile	Lower Quartile		Lower Quartile		Lower Decile
794	ENSG00000069431.6	ABCC9 (ENSG00000069431.6)	ABCC9			Lower Decile			Lower Quartile			Upper Quartile	Lower Quartile	Lower Quartile	Lower Quartile	Upper Decile		Upper Decile	Upper Decile		Upper Decile	Lower Quartile	Lower Quartile		Upper Quartile
795	ENSG00000069493.10	CLEC2D (ENSG00000069493.10)	CLEC2D			Lower Decile		Lower Decile		Lower Decile		Lower Quartile		Lower Quartile	Lower Quartile				Upper Quartile			Upper Quartile	Lower Decile		Lower Quartile
796	ENSG00000069509.5	FUNDC1 (ENSG00000069509.5)	FUNDC1	Upper Quartile			Upper Quartile		Lower Decile	Upper Quartile	Lower Decile	Upper Decile						Lower Decile			Lower Quartile	Upper Quartile	Upper Quartile			Upper Quartile
797	ENSG00000069535.12	MAOB (ENSG00000069535.12)	MAOB			Lower Decile		Upper Decile	Upper Decile	Lower Decile		Upper Quartile		Upper Quartile	Lower Quartile		Lower Decile	Upper Decile		Upper Decile	Upper Quartile		Lower Decile		Upper Quartile	Upper Decile
798	ENSG00000069667.11	RORA (ENSG00000069667.11)	RORA	Lower Quartile	Lower Decile	Lower Quartile		Lower Decile	Lower Decile	Lower Quartile		Upper Decile		Lower Decile	Lower Decile	Upper Decile		Upper Decile	Lower Quartile							Upper Decile
799	ENSG00000069702.6	TGFBR3 (ENSG00000069702.6)	TGFBR3		Lower Quartile	Lower Decile				Lower Decile			Lower Quartile			Upper Decile	Lower Quartile		Upper Decile		Upper Decile		Lower Quartile
800	ENSG00000069712.9	KIAA1107 (ENSG00000069712.9)	KIAA1107	Upper Decile		Lower Quartile		Upper Quartile		Lower Quartile	Upper Decile		Upper Decile					Lower Quartile	Lower Quartile	Upper Decile	Upper Quartile			Upper Quartile
801	ENSG00000069849.6	ATP1B3 (ENSG00000069849.6)	ATP1B3	Lower Decile		Lower Decile		Lower Decile			Lower Quartile	Lower Quartile				Upper Quartile		Lower Quartile		Lower Decile					Lower Decile	Upper Quartile
802	ENSG00000069869.11	NEDD4 (ENSG00000069869.11)	NEDD4			Lower Quartile	Upper Decile	Upper Decile					Lower Quartile				Upper Quartile	Upper Quartile	Lower Quartile							Upper Quartile
803	ENSG00000069943.5	PIGB (ENSG00000069943.5)	PIGB	Upper Quartile	Upper Quartile	Lower Quartile	Upper Quartile		Upper Quartile	Lower Decile	Upper Decile	Upper Quartile	Lower Decile	Upper Quartile				Lower Quartile	Lower Quartile	Upper Quartile		Lower Quartile	Upper Decile		Upper Quartile	Upper Quartile
804	ENSG00000069956.7	MAPK6 (ENSG00000069956.7)	MAPK6	Upper Quartile	Lower Quartile			Upper Quartile		Upper Decile			Lower Quartile	Upper Quartile		Upper Quartile	Upper Quartile		Lower Quartile	Upper Quartile	Lower Quartile		Upper Quartile		Lower Decile
805	ENSG00000069966.14	GNB5 (ENSG00000069966.14)	GNB5	Upper Quartile	Lower Decile					Upper Quartile		Lower Quartile			Upper Quartile	Upper Decile			Upper Quartile				Upper Decile	Lower Quartile
806	ENSG00000069974.11	RAB27A (ENSG00000069974.11)	RAB27A		Lower Quartile		Upper Decile	Upper Quartile			Lower Quartile	Upper Decile	Lower Decile		Lower Quartile			Upper Quartile		Lower Quartile			Upper Decile		Lower Quartile	Upper Quartile
807	ENSG00000069998.8	CECR5 (ENSG00000069998.8)	CECR5			Lower Decile			Upper Quartile	Upper Quartile			Upper Quartile	Upper Quartile		Lower Decile				Upper Quartile		Lower Quartile	Lower Quartile	Lower Decile
808	ENSG00000070010.14	UFD1L (ENSG00000070010.14)	UFD1L	Lower Decile		Lower Decile	Lower Quartile		Upper Quartile	Upper Decile	Lower Decile				Upper Quartile	Lower Quartile	Upper Quartile	Lower Quartile	Lower Quartile	Upper Quartile	Lower Quartile	Upper Quartile	Lower Quartile	Lower Quartile	Lower Decile
809	ENSG00000070018.4	LRP6 (ENSG00000070018.4)	LRP6	Upper Decile	Upper Quartile		Upper Quartile	Upper Quartile	Upper Quartile	Lower Quartile			Lower Quartile	Upper Quartile		Upper Decile		Upper Decile		Upper Decile		Upper Quartile	Lower Quartile		Upper Quartile
810	ENSG00000070047.7	PHRF1 (ENSG00000070047.7)	PHRF1	Upper Decile				Lower Decile	Lower Quartile		Upper Decile		Upper Decile		Upper Quartile					Upper Quartile
811	ENSG00000070061.10	IKBKAP (ENSG00000070061.10)	IKBKAP	Upper Decile	Upper Decile	Lower Decile		Upper Decile						Lower Decile					Lower Quartile				Upper Quartile
812	ENSG00000070081.11	NUCB2 (ENSG00000070081.11)	NUCB2	Lower Decile		Upper Quartile	Upper Quartile		Lower Quartile		Lower Decile				Upper Quartile						Lower Quartile		Upper Quartile		Upper Decile
813	ENSG00000070087.9	PFN2 (ENSG00000070087.9)	PFN2		Lower Decile			Lower Quartile	Lower Decile	Upper Decile				Lower Quartile			Upper Quartile	Lower Decile	Lower Quartile		Lower Quartile				Lower Quartile	Upper Decile
814	ENSG00000070159.9	PTPN3 (ENSG00000070159.9)	PTPN3		Upper Decile		Upper Quartile	Upper Decile	Upper Quartile		Upper Quartile	Upper Decile	Lower Quartile		Lower Decile	Lower Decile		Upper Decile	Lower Decile				Upper Quartile		Upper Quartile
815	ENSG00000070182.13	SPTB (ENSG00000070182.13)	SPTB	Lower Quartile		Upper Quartile	Lower Quartile				Lower Decile					Upper Quartile			Upper Quartile	Upper Decile	Upper Decile				Lower Quartile	Upper Quartile
816	ENSG00000070190.8	DAPP1 (ENSG00000070190.8)	DAPP1		Lower Quartile				Lower Quartile	Lower Quartile		Lower Quartile					Upper Quartile	Lower Quartile		Lower Decile	Lower Quartile	Upper Quartile	Lower Decile		Lower Decile
817	ENSG00000070214.11	SLC44A1 (ENSG00000070214.11)	SLC44A1	Lower Quartile	Upper Quartile			Upper Quartile		Upper Decile				Lower Decile		Upper Quartile		Upper Quartile		Upper Quartile			Lower Quartile	Upper Quartile	Upper Quartile	Upper Decile
818	ENSG00000070269.9	TMEM260 (ENSG00000070269.9)	TMEM260	Lower Decile		Lower Decile	Lower Quartile	Upper Quartile		Lower Decile	Upper Quartile			Lower Quartile		Upper Quartile				Upper Quartile		Upper Quartile			Upper Quartile
819	ENSG00000070366.9	SMG6 (ENSG00000070366.9)	SMG6	Upper Decile					Lower Quartile		Upper Decile								Upper Decile		Upper Quartile
820	ENSG00000070367.11	EXOC5 (ENSG00000070367.11)	EXOC5		Lower Quartile	Lower Decile			Lower Decile	Lower Decile	Lower Quartile	Lower Quartile	Lower Quartile	Lower Quartile	Upper Quartile	Upper Quartile	Upper Decile	Lower Quartile		Upper Quartile			Lower Quartile		Lower Quartile
821	ENSG00000070413.14	DGCR2 (ENSG00000070413.14)	DGCR2	Lower Decile	Upper Quartile	Lower Decile	Lower Quartile				Lower Decile	Lower Quartile			Upper Quartile				Lower Quartile	Lower Decile			Lower Quartile	Lower Quartile
822	ENSG00000070423.13	RNF126 (ENSG00000070423.13)	RNF126					Lower Quartile					Upper Quartile		Upper Decile									Lower Quartile	Lower Quartile
823	ENSG00000070444.10	MNT (ENSG00000070444.10)	MNT	Upper Decile	Upper Quartile	Upper Quartile				Upper Quartile	Upper Decile	Lower Quartile	Upper Quartile			Upper Quartile	Upper Quartile	Lower Decile						Upper Quartile	Lower Quartile	Upper Quartile
824	ENSG00000070476.10	ZXDC (ENSG00000070476.10)	ZXDC	Upper Decile							Upper Decile	Lower Quartile		Lower Decile			Upper Quartile		Lower Decile	Upper Quartile				Lower Quartile		Upper Quartile
825	ENSG00000070495.10	JMJD6 (ENSG00000070495.10)	JMJD6					Lower Decile		Upper Decile				Lower Quartile	Upper Quartile		Upper Quartile		Lower Decile	Lower Quartile				Upper Decile		Lower Quartile
826	ENSG00000070501.7	POLB (ENSG00000070501.7)	POLB							Lower Quartile			Lower Decile			Lower Decile	Lower Quartile	Lower Quartile
827	ENSG00000070540.8	WIPI1 (ENSG00000070540.8)	WIPI1		Upper Decile	Lower Decile			Lower Decile	Lower Decile		Lower Quartile			Lower Quartile				Upper Quartile	Upper Quartile		Upper Quartile	Upper Quartile	Upper Decile		Lower Quartile
828	ENSG00000070610.10	GBA2 (ENSG00000070610.10)	GBA2		Upper Decile			Upper Quartile	Upper Quartile	Lower Quartile				Upper Quartile		Lower Quartile	Lower Quartile		Lower Decile	Upper Decile		Upper Quartile	Upper Decile		Upper Quartile
829	ENSG00000070614.10	NDST1 (ENSG00000070614.10)	NDST1												Lower Quartile	Upper Quartile		Upper Decile		Upper Decile		Upper Quartile
830	ENSG00000070669.12	ASNS (ENSG00000070669.12)	ASNS		Lower Quartile	Upper Decile		Upper Quartile	Upper Decile	Lower Decile	Upper Quartile		Upper Quartile		Upper Quartile			Lower Decile	Lower Decile	Upper Quartile			Upper Decile	Lower Quartile	Upper Quartile
831	ENSG00000070718.7	AP3M2 (ENSG00000070718.7)	AP3M2			Upper Quartile		Lower Quartile		Lower Decile		Lower Quartile	Lower Quartile		Upper Quartile	Lower Decile	Lower Quartile	Lower Quartile		Upper Quartile				Upper Quartile
832	ENSG00000070731.5	ST6GALNAC2 (ENSG00000070731.5)	ST6GALNAC2		Upper Quartile	Upper Quartile			Lower Decile	Lower Quartile			Lower Quartile			Lower Quartile	Upper Quartile	Lower Quartile	Lower Quartile	Upper Quartile			Upper Quartile	Upper Decile
833	ENSG00000070756.9	PABPC1 (ENSG00000070756.9)	PABPC1	Lower Decile	Lower Decile	Lower Decile	Lower Decile	Upper Decile	Upper Decile	Lower Quartile	Lower Decile		Lower Quartile	Upper Decile	Lower Decile	Lower Decile	Lower Decile	Upper Quartile				Lower Decile	Lower Decile	Lower Decile	Upper Quartile	Lower Quartile
834	ENSG00000070759.12	TESK2 (ENSG00000070759.12)	TESK2		Upper Decile					Upper Quartile	Upper Quartile		Upper Decile	Lower Quartile	Lower Quartile	Lower Quartile		Lower Quartile	Upper Decile			Lower Quartile		Lower Quartile
835	ENSG00000070761.3	C16orf80 (ENSG00000070761.3)	C16orf80	Lower Decile	Lower Quartile				Lower Decile	Upper Quartile	Lower Decile			Lower Quartile	Upper Quartile	Lower Quartile	Upper Quartile
836	ENSG00000070770.4	CSNK2A2 (ENSG00000070770.4)	CSNK2A2	Upper Quartile	Lower Decile	Lower Decile		Lower Quartile	Lower Quartile	Upper Quartile				Lower Decile	Upper Quartile				Upper Quartile		Upper Decile					Upper Quartile
837	ENSG00000070778.8	PTPN21 (ENSG00000070778.8)	PTPN21		Lower Quartile	Lower Decile								Upper Quartile		Upper Decile	Upper Decile		Upper Quartile		Upper Quartile		Lower Decile
838	ENSG00000070785.12	EIF2B3 (ENSG00000070785.12)	EIF2B3			Lower Decile	Lower Quartile			Lower Decile	Upper Quartile		Upper Decile	Lower Quartile				Lower Decile		Upper Quartile	Upper Quartile	Lower Quartile	Upper Quartile	Lower Decile	Lower Quartile	Upper Quartile
839	ENSG00000070814.13	TCOF1 (ENSG00000070814.13)	TCOF1				Lower Decile	Upper Decile	Upper Decile	Upper Quartile				Lower Quartile			Lower Decile	Upper Decile			Lower Quartile				Upper Decile
840	ENSG00000070831.11	CDC42 (ENSG00000070831.11)	CDC42	Lower Decile	Lower Quartile				Upper Quartile		Lower Decile						Lower Quartile		Upper Quartile	Lower Decile			Upper Quartile
841	ENSG00000070882.8	OSBPL3 (ENSG00000070882.8)	OSBPL3		Lower Quartile	Lower Quartile		Upper Quartile			Upper Quartile	Lower Decile		Lower Quartile			Lower Quartile				Lower Quartile	Lower Quartile	Lower Quartile	Lower Decile	Lower Decile	Upper Quartile
842	ENSG00000070950.5	RAD18 (ENSG00000070950.5)	RAD18	Upper Quartile						Lower Decile						Lower Quartile	Upper Quartile	Lower Quartile	Lower Quartile						Lower Decile	Upper Decile
843	ENSG00000070961.10	ATP2B1 (ENSG00000070961.10)	ATP2B1		Lower Quartile	Lower Decile		Upper Decile	Upper Decile	Upper Decile	Lower Decile	Lower Quartile			Lower Quartile	Upper Quartile	Upper Decile			Upper Decile			Lower Decile
844	ENSG00000071051.9	NCK2 (ENSG00000071051.9)	NCK2	Lower Decile	Lower Decile				Upper Quartile	Upper Decile	Upper Quartile	Lower Decile	Lower Quartile	Upper Quartile							Upper Quartile		Lower Decile
845	ENSG00000071054.11	MAP4K4 (ENSG00000071054.11)	MAP4K4	Lower Decile		Lower Decile		Lower Decile		Upper Decile				Upper Quartile		Upper Decile		Upper Decile	Upper Decile	Lower Decile		Lower Quartile	Lower Decile		Lower Quartile
846	ENSG00000071073.8	MGAT4A (ENSG00000071073.8)	MGAT4A	Upper Quartile		Lower Decile	Lower Quartile	Upper Decile	Upper Quartile	Lower Decile	Lower Quartile	Lower Quartile		Upper Decile	Upper Quartile		Lower Quartile	Lower Quartile	Lower Quartile	Upper Quartile	Lower Quartile		Upper Decile		Lower Quartile	Upper Quartile
847	ENSG00000071082.6	RPL31 (ENSG00000071082.6)	RPL31	Lower Decile	Lower Decile		Lower Quartile		Upper Decile		Lower Decile		Lower Decile	Upper Quartile			Lower Quartile	Upper Quartile	Upper Decile		Upper Quartile	Lower Quartile			Upper Decile
848	ENSG00000071127.12	WDR1 (ENSG00000071127.12)	WDR1	Lower Decile				Upper Quartile	Upper Decile		Lower Quartile			Upper Quartile						Lower Decile
849	ENSG00000071189.17	SNX13 (ENSG00000071189.17)	SNX13	Upper Quartile	Upper Quartile		Upper Decile										Upper Quartile			Upper Decile				Lower Quartile
850	ENSG00000071205.7	ARHGAP10 (ENSG00000071205.7)	ARHGAP10		Lower Decile	Lower Decile	Lower Quartile	Upper Decile	Upper Decile	Upper Quartile		Upper Decile		Upper Quartile	Lower Decile	Upper Decile			Upper Quartile		Upper Decile		Lower Decile			Lower Decile
851	ENSG00000071242.7	RPS6KA2 (ENSG00000071242.7)	RPS6KA2					Lower Quartile				Lower Quartile	Lower Quartile	Upper Quartile		Upper Decile	Lower Decile	Lower Quartile	Upper Quartile		Upper Decile	Lower Quartile	Upper Decile		Upper Decile
852	ENSG00000071243.11	ING3 (ENSG00000071243.11)	ING3	Upper Quartile		Lower Quartile			Lower Quartile		Lower Decile	Upper Quartile	Upper Decile	Lower Quartile				Lower Quartile	Upper Decile	Upper Decile	Upper Quartile		Upper Quartile	Upper Quartile	Lower Quartile
853	ENSG00000071246.6	VASH1 (ENSG00000071246.6)	VASH1	Upper Quartile		Lower Quartile		Lower Quartile		Upper Quartile	Upper Decile	Lower Quartile				Upper Quartile							Lower Quartile		Lower Quartile
854	ENSG00000071282.7	LMCD1 (ENSG00000071282.7)	LMCD1	Upper Decile							Upper Decile	Lower Quartile			Upper Quartile	Upper Decile		Lower Quartile		Upper Decile	Upper Quartile		Lower Quartile		Lower Quartile	Upper Decile
855	ENSG00000071462.7	WBSCR22 (ENSG00000071462.7)	WBSCR22	Lower Decile		Upper Decile		Lower Quartile		Upper Quartile	Lower Quartile				Upper Decile	Lower Decile	Lower Quartile	Lower Decile	Lower Decile		Lower Quartile			Upper Quartile	Upper Quartile
856	ENSG00000071537.9	SEL1L (ENSG00000071537.9)	SEL1L	Lower Decile	Upper Decile			Upper Quartile	Lower Decile					Lower Quartile	Upper Quartile			Upper Decile					Lower Decile			Upper Quartile
857	ENSG00000071539.9	TRIP13 (ENSG00000071539.9)	TRIP13	Lower Quartile		Lower Quartile					Lower Quartile		Upper Decile					Lower Quartile			Lower Quartile				Lower Decile
858	ENSG00000071553.12	ATP6AP1 (ENSG00000071553.12)	ATP6AP1	Lower Decile		Upper Decile									Upper Quartile	Lower Quartile		Lower Quartile	Lower Quartile		Lower Quartile		Upper Quartile	Upper Quartile
859	ENSG00000071564.10	TCF3 (ENSG00000071564.10)	TCF3	Upper Quartile	Lower Quartile	Lower Quartile	Lower Quartile							Upper Quartile	Lower Quartile			Lower Decile		Lower Quartile	Lower Quartile	Upper Decile	Lower Quartile	Lower Decile
860	ENSG00000071575.7	TRIB2 (ENSG00000071575.7)	TRIB2		Upper Decile	Lower Decile	Lower Quartile	Upper Decile	Upper Decile	Upper Decile		Lower Quartile	Lower Quartile	Upper Decile	Lower Quartile							Upper Quartile	Lower Decile		Lower Quartile	Upper Decile
861	ENSG00000071626.12	DAZAP1 (ENSG00000071626.12)	DAZAP1	Lower Quartile	Lower Quartile			Lower Quartile	Upper Quartile	Lower Quartile						Lower Decile		Lower Quartile
862	ENSG00000071794.11	HLTF (ENSG00000071794.11)	HLTF			Lower Quartile			Lower Quartile				Upper Quartile				Upper Decile	Lower Quartile	Lower Quartile						Lower Quartile
863	ENSG00000071859.10	FAM50A (ENSG00000071859.10)	FAM50A			Upper Decile			Upper Quartile	Upper Decile						Lower Quartile		Lower Quartile
864	ENSG00000071889.12	FAM3A (ENSG00000071889.12)	FAM3A	Upper Decile		Upper Decile	Upper Decile			Upper Quartile	Upper Decile		Lower Quartile				Upper Decile		Lower Decile	Upper Decile						Upper Quartile
865	ENSG00000071894.10	CPSF1 (ENSG00000071894.10)	CPSF1	Upper Quartile	Upper Quartile	Upper Quartile		Upper Quartile	Upper Decile					Upper Quartile		Upper Quartile	Lower Quartile		Lower Decile	Upper Quartile				Lower Quartile	Upper Decile	Lower Quartile
866	ENSG00000071967.7	CYBRD1 (ENSG00000071967.7)	CYBRD1	Lower Quartile	Upper Quartile	Lower Decile	Lower Quartile				Lower Quartile		Lower Quartile		Lower Quartile	Upper Quartile			Upper Decile		Upper Quartile
867	ENSG00000071994.6	PDCD2 (ENSG00000071994.6)	PDCD2	Lower Decile	Lower Quartile	Lower Decile			Lower Decile		Lower Quartile	Lower Quartile	Lower Quartile	Upper Quartile				Lower Quartile					Upper Decile
868	ENSG00000072042.8	RDH11 (ENSG00000072042.8)	RDH11	Lower Quartile				Upper Quartile			Lower Quartile	Upper Quartile	Lower Quartile				Upper Quartile	Lower Quartile	Lower Quartile	Lower Quartile	Lower Quartile	Upper Decile
869	ENSG00000072062.9	PRKACA (ENSG00000072062.9)	PRKACA	Lower Decile	Lower Decile				Lower Quartile		Lower Decile				Upper Quartile	Upper Quartile			Upper Quartile				Upper Quartile	Lower Quartile
870	ENSG00000072071.12	LPHN1 (ENSG00000072071.12)	LPHN1	Upper Decile	Upper Quartile			Lower Quartile			Upper Decile		Upper Quartile	Lower Quartile	Upper Quartile			Lower Decile		Upper Decile				Lower Quartile	Lower Quartile	Upper Quartile
871	ENSG00000072110.9	ACTN1 (ENSG00000072110.9)	ACTN1	Lower Decile	Lower Decile	Lower Quartile	Lower Quartile		Upper Decile			Lower Quartile	Lower Decile	Upper Decile						Lower Decile				Lower Decile	Lower Decile
872	ENSG00000072121.11	ZFYVE26 (ENSG00000072121.11)	ZFYVE26	Upper Decile	Upper Decile								Lower Decile		Lower Quartile	Upper Decile				Upper Decile		Upper Decile	Lower Quartile	Upper Quartile		Upper Quartile
873	ENSG00000072134.11	EPN2 (ENSG00000072134.11)	EPN2	Upper Decile	Upper Decile			Lower Quartile		Lower Quartile	Upper Decile				Lower Quartile		Upper Quartile	Lower Quartile	Lower Quartile		Upper Quartile	Upper Quartile	Lower Quartile			Upper Quartile
874	ENSG00000072135.8	PTPN18 (ENSG00000072135.8)	PTPN18	Upper Quartile	Upper Decile	Upper Decile		Lower Decile	Lower Decile		Upper Quartile		Lower Quartile	Lower Quartile	Lower Quartile			Lower Quartile		Upper Decile	Upper Quartile		Upper Decile	Upper Quartile
875	ENSG00000072163.14	LIMS2 (ENSG00000072163.14)	LIMS2	Lower Quartile	Lower Quartile	Lower Quartile		Lower Quartile	Upper Decile	Lower Quartile			Lower Quartile			Upper Decile		Upper Quartile	Upper Quartile		Upper Decile	Lower Quartile	Lower Quartile		Upper Quartile
876	ENSG00000072195.10	SPEG (ENSG00000072195.10)	SPEG	Upper Quartile		Upper Quartile		Upper Quartile	Upper Decile		Upper Decile	Lower Quartile		Upper Quartile		Upper Quartile		Lower Quartile	Lower Decile		Upper Quartile		Lower Decile	Upper Quartile	Upper Quartile
877	ENSG00000072201.9	LNX1 (ENSG00000072201.9)	LNX1				Upper Quartile	Upper Decile		Lower Quartile	Upper Quartile		Upper Quartile	Lower Decile			Upper Quartile	Lower Decile
878	ENSG00000072210.14	ALDH3A2 (ENSG00000072210.14)	ALDH3A2	Upper Quartile			Upper Quartile	Lower Decile	Lower Decile		Lower Quartile	Upper Decile		Upper Quartile	Lower Decile			Upper Decile		Lower Quartile			Lower Quartile	Lower Decile	Upper Decile
879	ENSG00000072274.8	TFRC (ENSG00000072274.8)	TFRC	Lower Quartile	Lower Decile			Upper Decile	Upper Decile	Upper Quartile	Lower Decile	Lower Quartile									Lower Decile		Lower Decile	Lower Decile	Lower Quartile
880	ENSG00000072310.12	SREBF1 (ENSG00000072310.12)	SREBF1		Lower Quartile	Upper Decile	Upper Quartile			Lower Quartile		Lower Quartile				Lower Quartile				Lower Quartile
881	ENSG00000072364.8	AFF4 (ENSG00000072364.8)	AFF4	Upper Decile				Upper Decile	Lower Quartile	Lower Quartile			Upper Quartile						Lower Decile	Lower Quartile	Lower Quartile	Lower Quartile	Upper Quartile			Upper Quartile
882	ENSG00000072401.10	UBE2D1 (ENSG00000072401.10)	UBE2D1	Lower Quartile	Lower Quartile	Lower Decile			Lower Quartile	Lower Quartile	Lower Quartile	Lower Quartile				Upper Quartile	Upper Quartile	Lower Quartile	Lower Quartile	Lower Quartile		Upper Quartile	Lower Quartile		Lower Quartile	Upper Quartile
883	ENSG00000072415.4	MPP5 (ENSG00000072415.4)	MPP5	Upper Quartile					Lower Decile		Upper Decile						Upper Quartile	Lower Decile		Upper Decile		Upper Quartile	Upper Quartile
884	ENSG00000072422.12	RHOBTB1 (ENSG00000072422.12)	RHOBTB1		Upper Decile	Lower Quartile		Upper Decile		Upper Quartile			Upper Decile	Lower Quartile					Upper Decile				Lower Decile			Upper Quartile
885	ENSG00000072501.13	SMC1A (ENSG00000072501.13)	SMC1A	Lower Quartile	Lower Decile			Lower Quartile	Lower Decile		Upper Quartile	Upper Quartile			Upper Quartile	Lower Decile	Lower Quartile		Lower Quartile		Lower Decile			Lower Decile	Lower Quartile
886	ENSG00000072506.8	HSD17B10 (ENSG00000072506.8)	HSD17B10	Lower Decile	Lower Quartile	Upper Quartile	Upper Quartile		Lower Quartile			Upper Quartile				Lower Decile	Lower Quartile	Upper Quartile		Lower Quartile				Lower Quartile	Upper Quartile	Upper Quartile
887	ENSG00000072518.16	MARK2 (ENSG00000072518.16)	MARK2		Lower Quartile				Upper Quartile	Lower Quartile					Lower Quartile		Upper Quartile	Lower Quartile		Lower Quartile	Lower Quartile
888	ENSG00000072571.15	HMMR (ENSG00000072571.15)	HMMR						Lower Quartile	Upper Decile			Upper Decile		Upper Quartile	Lower Quartile		Lower Quartile			Lower Decile	Upper Quartile	Upper Quartile		Lower Quartile
889	ENSG00000072609.13	CHFR (ENSG00000072609.13)	CHFR	Upper Quartile	Upper Quartile			Lower Quartile	Lower Decile		Upper Decile		Lower Quartile		Upper Quartile				Lower Decile	Lower Quartile	Lower Quartile	Upper Quartile			Upper Quartile
890	ENSG00000072682.14	P4HA2 (ENSG00000072682.14)	P4HA2						Upper Quartile	Upper Decile		Lower Quartile	Upper Quartile			Upper Quartile		Lower Quartile			Lower Quartile
891	ENSG00000072694.14	FCGR2B (ENSG00000072694.14)	FCGR2B			Lower Decile			Lower Decile		Upper Quartile			Lower Quartile	Lower Quartile			Upper Quartile	Upper Quartile		Lower Quartile	Lower Quartile	Lower Decile
892	ENSG00000072736.14	NFATC3 (ENSG00000072736.14)	NFATC3		Lower Quartile	Lower Decile		Lower Quartile	Lower Quartile	Lower Quartile	Lower Quartile			Lower Decile			Upper Quartile	Upper Quartile	Upper Quartile	Lower Quartile		Lower Quartile			Upper Quartile	Upper Quartile
893	ENSG00000072756.12	TRNT1 (ENSG00000072756.12)	TRNT1							Lower Quartile	Upper Decile					Lower Decile		Lower Quartile	Lower Decile			Upper Quartile			Lower Quartile	Upper Quartile
894	ENSG00000072778.15	ACADVL (ENSG00000072778.15)	ACADVL			Upper Quartile		Lower Decile	Upper Quartile			Upper Decile	Lower Decile		Lower Decile		Lower Decile	Upper Decile		Lower Decile	Upper Quartile	Lower Decile	Lower Quartile	Lower Quartile	Upper Decile	Lower Decile
895	ENSG00000072786.8	STK10 (ENSG00000072786.8)	STK10		Lower Quartile	Lower Quartile		Lower Decile				Lower Decile		Lower Quartile		Upper Quartile
896	ENSG00000072803.13	FBXW11 (ENSG00000072803.13)	FBXW11		Lower Quartile				Lower Decile											Upper Quartile		Lower Quartile	Upper Quartile		Lower Quartile
897	ENSG00000072818.7	ACAP1 (ENSG00000072818.7)	ACAP1			Lower Quartile	Lower Quartile	Lower Decile		Lower Quartile		Lower Quartile		Lower Quartile	Lower Decile			Upper Quartile	Upper Decile	Lower Quartile			Lower Quartile	Lower Quartile
898	ENSG00000072840.8	EVC (ENSG00000072840.8)	EVC			Lower Quartile		Lower Quartile				Lower Quartile			Lower Quartile	Upper Decile				Upper Decile		Lower Quartile				Upper Quartile
899	ENSG00000072849.6	DERL2 (ENSG00000072849.6)	DERL2	Lower Quartile		Lower Quartile	Upper Quartile	Lower Quartile	Lower Quartile		Lower Decile	Upper Quartile				Lower Quartile		Upper Quartile		Lower Decile			Lower Quartile	Lower Quartile	Upper Decile
900	ENSG00000072858.6	SIDT1 (ENSG00000072858.6)	SIDT1	Upper Decile	Upper Decile						Upper Decile					Lower Quartile	Upper Decile	Lower Quartile		Upper Decile	Lower Quartile		Lower Quartile			Upper Quartile
901	ENSG00000072864.8	NDE1 (ENSG00000072864.8)	NDE1	Upper Decile		Upper Decile	Upper Quartile			Upper Quartile	Upper Decile					Lower Decile					Lower Quartile		Upper Quartile		Lower Decile
902	ENSG00000072952.14	MRVI1 (ENSG00000072952.14)	MRVI1	Lower Quartile	Lower Decile	Lower Decile			Upper Decile	Lower Quartile		Lower Quartile		Lower Quartile	Lower Quartile	Upper Decile	Lower Quartile			Lower Quartile	Upper Decile		Lower Quartile	Lower Quartile	Lower Quartile
903	ENSG00000072958.4	AP1M1 (ENSG00000072958.4)	AP1M1			Lower Quartile				Upper Quartile			Lower Quartile			Upper Quartile		Upper Quartile		Lower Quartile	Upper Quartile
904	ENSG00000073008.10	PVR (ENSG00000073008.10)	PVR		Lower Quartile	Lower Quartile		Lower Decile	Lower Quartile	Upper Quartile	Lower Quartile		Upper Quartile					Upper Quartile	Lower Quartile		Lower Quartile	Lower Quartile
905	ENSG00000073009.8	IKBKG (ENSG00000073009.8)	IKBKG		Upper Decile	Upper Decile		Lower Quartile	Lower Quartile		Upper Decile			Lower Quartile			Upper Decile									Upper Quartile
906	ENSG00000073050.7	XRCC1 (ENSG00000073050.7)	XRCC1	Upper Decile	Upper Quartile	Upper Quartile		Upper Quartile	Upper Quartile		Upper Quartile		Upper Quartile		Upper Quartile			Lower Decile		Lower Decile		Upper Quartile
907	ENSG00000073060.11	SCARB1 (ENSG00000073060.11)	SCARB1				Upper Quartile	Lower Quartile	Lower Decile	Lower Quartile		Upper Decile		Lower Quartile	Lower Quartile			Upper Decile	Lower Decile		Upper Quartile				Upper Decile	Lower Decile
908	ENSG00000073111.9	MCM2 (ENSG00000073111.9)	MCM2	Upper Quartile						Upper Decile								Lower Decile	Lower Quartile	Upper Quartile	Lower Quartile		Upper Quartile	Lower Quartile	Lower Decile	Upper Quartile
909	ENSG00000073169.9	(ENSG00000073169.9)		Upper Quartile	Lower Quartile	Lower Decile	Lower Quartile	Lower Quartile		Upper Quartile	Upper Quartile		Lower Quartile	Lower Decile	Upper Quartile	Upper Quartile	Lower Decile	Upper Decile		Upper Decile		Lower Quartile	Upper Decile		Upper Quartile	Lower Quartile
910	ENSG00000073331.13	ALPK1 (ENSG00000073331.13)	ALPK1		Upper Quartile	Upper Decile	Upper Quartile			Lower Quartile	Upper Quartile			Upper Quartile				Lower Quartile	Lower Quartile			Upper Quartile	Lower Decile		Upper Decile	Upper Decile
911	ENSG00000073350.9	LLGL2 (ENSG00000073350.9)	LLGL2	Upper Decile				Lower Decile		Upper Decile	Upper Decile					Lower Quartile	Upper Quartile		Lower Decile		Lower Decile		Upper Quartile	Upper Quartile
912	ENSG00000073417.10	PDE8A (ENSG00000073417.10)	PDE8A			Lower Decile		Lower Decile		Lower Quartile			Lower Decile	Lower Quartile		Upper Decile	Lower Decile	Upper Decile			Upper Quartile		Upper Quartile		Upper Quartile
913	ENSG00000073536.13	NLE1 (ENSG00000073536.13)	NLE1			Lower Quartile			Upper Quartile		Lower Quartile		Lower Quartile		Upper Quartile		Lower Decile	Lower Quartile				Upper Quartile		Lower Quartile	Lower Decile
914	ENSG00000073578.12	SDHA (ENSG00000073578.12)	SDHA	Lower Decile							Lower Decile	Upper Decile	Upper Quartile		Lower Decile	Lower Quartile		Upper Decile		Lower Quartile		Lower Decile			Upper Decile	Lower Decile
915	ENSG00000073584.14	SMARCE1 (ENSG00000073584.14)	SMARCE1	Upper Quartile				Upper Decile	Upper Quartile	Upper Quartile			Lower Decile			Upper Quartile	Upper Decile	Lower Quartile		Lower Quartile		Upper Decile				Lower Quartile
916	ENSG00000073605.14	GSDMB (ENSG00000073605.14)	GSDMB	Upper Quartile				Upper Quartile	Upper Quartile					Lower Decile	Lower Quartile			Upper Decile	Lower Quartile		Upper Quartile	Upper Quartile	Lower Quartile		Upper Decile
917	ENSG00000073614.7	KDM5A (ENSG00000073614.7)	KDM5A		Upper Quartile			Upper Quartile	Upper Decile	Lower Quartile	Upper Decile		Lower Decile	Upper Quartile		Lower Decile		Upper Decile	Lower Quartile	Lower Quartile		Upper Quartile	Lower Decile		Lower Quartile	Lower Quartile
918	ENSG00000073711.6	PPP2R3A (ENSG00000073711.6)	PPP2R3A	Upper Decile								Lower Quartile		Upper Quartile	Lower Decile		Upper Quartile	Lower Quartile		Upper Decile			Lower Quartile			Upper Quartile
919	ENSG00000073712.9	FERMT2 (ENSG00000073712.9)	FERMT2		Lower Quartile	Lower Decile										Upper Decile			Upper Decile		Upper Decile		Lower Quartile
920	ENSG00000073803.9	MAP3K13 (ENSG00000073803.9)	MAP3K13	Upper Quartile			Upper Quartile	Lower Quartile	Lower Decile	Lower Decile			Lower Quartile			Lower Decile	Upper Quartile	Lower Quartile	Lower Decile				Upper Quartile		Lower Quartile	Upper Quartile
921	ENSG00000073849.10	ST6GAL1 (ENSG00000073849.10)	ST6GAL1			Lower Decile	Upper Quartile					Upper Decile	Lower Decile	Upper Decile	Lower Decile	Upper Quartile		Upper Decile				Lower Decile	Lower Decile	Lower Decile	Upper Decile
922	ENSG00000073910.15	FRY (ENSG00000073910.15)	FRY		Lower Quartile		Lower Quartile	Lower Quartile								Upper Decile	Lower Decile			Upper Quartile	Upper Decile	Lower Quartile	Upper Decile	Upper Quartile	Lower Quartile
923	ENSG00000073921.13	PICALM (ENSG00000073921.13)	PICALM	Lower Decile		Lower Decile	Lower Quartile			Upper Quartile	Lower Decile		Lower Decile			Upper Quartile				Lower Decile	Upper Quartile			Lower Quartile
924	ENSG00000073969.14	NSF (ENSG00000073969.14)	NSF		Upper Decile	Lower Decile			Lower Quartile	Lower Quartile					Upper Quartile				Lower Quartile	Upper Quartile	Lower Decile		Upper Decile
925	ENSG00000074054.13	CLASP1 (ENSG00000074054.13)	CLASP1	Upper Quartile	Upper Quartile					Lower Quartile	Upper Quartile			Lower Quartile		Upper Decile	Upper Quartile		Lower Decile		Upper Quartile		Lower Quartile
926	ENSG00000074071.9	MRPS34 (ENSG00000074071.9)	MRPS34			Upper Decile	Upper Quartile			Upper Decile		Upper Quartile	Upper Decile			Lower Decile		Lower Quartile	Lower Quartile	Lower Quartile	Lower Quartile				Upper Quartile	Lower Quartile
927	ENSG00000074181.4	NOTCH3 (ENSG00000074181.4)	NOTCH3	Lower Quartile		Lower Decile	Lower Quartile		Upper Decile	Upper Decile	Lower Decile	Lower Quartile				Upper Decile			Lower Quartile	Lower Quartile	Upper Decile		Lower Decile		Lower Quartile
928	ENSG00000074201.4	CLNS1A (ENSG00000074201.4)	CLNS1A	Lower Decile	Lower Quartile	Lower Decile					Lower Decile					Upper Quartile	Upper Decile			Upper Decile	Lower Decile					Lower Quartile
929	ENSG00000074219.9	TEAD2 (ENSG00000074219.9)	TEAD2	Lower Quartile		Upper Quartile		Upper Quartile	Upper Quartile		Lower Quartile	Upper Quartile		Upper Quartile	Lower Quartile	Lower Quartile		Lower Quartile		Lower Decile		Upper Quartile	Lower Decile
930	ENSG00000074266.13	EED (ENSG00000074266.13)	EED						Lower Quartile		Upper Decile	Upper Quartile	Lower Decile			Lower Quartile		Lower Decile		Lower Decile		Upper Decile
931	ENSG00000074319.8	TSG101 (ENSG00000074319.8)	TSG101	Lower Quartile		Lower Decile			Lower Quartile		Lower Quartile		Upper Quartile										Upper Quartile
932	ENSG00000074356.12	C17orf85 (ENSG00000074356.12)	C17orf85	Upper Decile	Upper Quartile				Lower Decile	Upper Quartile	Upper Decile			Lower Decile	Lower Decile	Lower Quartile			Lower Decile	Lower Decile	Lower Quartile	Upper Quartile		Upper Quartile
933	ENSG00000074370.13	ATP2A3 (ENSG00000074370.13)	ATP2A3	Lower Decile	Lower Quartile	Lower Quartile		Lower Quartile										Lower Quartile					Upper Decile		Lower Quartile	Lower Decile
934	ENSG00000074410.9	CA12 (ENSG00000074410.9)	CA12	Upper Decile	Upper Decile	Upper Decile	Upper Quartile	Upper Quartile	Upper Quartile		Upper Quartile		Upper Quartile				Lower Quartile	Lower Quartile			Lower Quartile		Upper Decile		Upper Quartile	Upper Quartile
935	ENSG00000074416.9	MGLL (ENSG00000074416.9)	MGLL	Lower Decile		Lower Decile	Lower Quartile	Upper Quartile			Lower Decile		Lower Quartile			Upper Quartile	Lower Quartile	Upper Quartile	Upper Quartile		Upper Decile		Upper Decile
936	ENSG00000074527.7	NTN4 (ENSG00000074527.7)	NTN4			Upper Quartile		Upper Decile	Upper Decile	Lower Quartile				Upper Decile	Lower Quartile		Lower Quartile	Lower Quartile				Upper Quartile				Upper Quartile
937	ENSG00000074582.8	BCS1L (ENSG00000074582.8)	BCS1L	Upper Quartile				Lower Quartile	Upper Quartile				Lower Quartile						Lower Decile				Lower Decile	Lower Quartile
938	ENSG00000074590.9	NUAK1 (ENSG00000074590.9)	NUAK1			Lower Decile	Lower Quartile				Lower Quartile	Lower Quartile	Upper Quartile								Upper Decile		Lower Decile		Lower Quartile	Upper Quartile
939	ENSG00000074603.14	DPP8 (ENSG00000074603.14)	DPP8					Upper Quartile	Upper Quartile			Lower Decile				Upper Quartile		Lower Decile	Upper Quartile	Upper Decile	Upper Quartile		Upper Decile
940	ENSG00000074621.9	SLC24A1 (ENSG00000074621.9)	SLC24A1	Upper Decile		Upper Decile	Upper Decile	Upper Quartile		Upper Decile	Upper Decile	Lower Quartile				Lower Decile		Lower Decile	Upper Decile	Upper Decile				Upper Decile	Lower Quartile
941	ENSG00000074657.9	ZNF532 (ENSG00000074657.9)	ZNF532	Upper Quartile	Lower Quartile	Lower Decile	Lower Quartile	Lower Decile	Upper Quartile		Upper Quartile	Lower Quartile		Upper Quartile								Lower Decile	Lower Decile	Lower Decile	Lower Decile
942	ENSG00000074660.11	SCARF1 (ENSG00000074660.11)	SCARF1	Upper Decile	Upper Quartile	Lower Quartile			Lower Quartile			Lower Decile				Upper Decile			Upper Quartile		Upper Decile
943	ENSG00000074695.5	LMAN1 (ENSG00000074695.5)	LMAN1	Lower Decile		Lower Quartile		Upper Quartile		Upper Decile			Upper Decile	Lower Quartile	Upper Decile	Upper Quartile		Upper Decile	Lower Decile	Upper Quartile	Lower Quartile	Lower Quartile
944	ENSG00000074696.8	PTPLAD1 (ENSG00000074696.8)	PTPLAD1	Lower Decile		Upper Decile	Upper Quartile	Upper Decile	Upper Decile		Lower Decile			Upper Quartile				Lower Quartile	Lower Decile		Lower Decile		Upper Quartile	Upper Decile
945	ENSG00000074755.10	ZZEF1 (ENSG00000074755.10)	ZZEF1	Upper Decile					Lower Quartile		Upper Decile					Upper Quartile	Upper Quartile
946	ENSG00000074800.9	ENO1 (ENSG00000074800.9)	ENO1	Lower Decile	Lower Decile	Lower Decile	Lower Quartile		Upper Decile	Upper Decile	Lower Decile			Upper Quartile	Lower Quartile	Lower Decile				Lower Decile	Lower Quartile		Lower Quartile	Lower Decile	Lower Quartile
947	ENSG00000074842.3	C19orf10 (ENSG00000074842.3)	C19orf10	Upper Quartile					Lower Quartile	Upper Quartile	Lower Decile		Upper Quartile			Lower Quartile	Lower Quartile	Upper Quartile	Lower Quartile	Lower Quartile	Lower Quartile			Lower Decile	Upper Decile	Lower Quartile
948	ENSG00000074855.6	ANO8 (ENSG00000074855.6)	ANO8	Upper Decile	Upper Quartile	Upper Decile					Upper Decile			Upper Quartile	Upper Quartile		Upper Quartile	Lower Quartile	Lower Decile			Upper Decile
949	ENSG00000074935.9	TUBE1 (ENSG00000074935.9)	TUBE1	Lower Quartile				Upper Quartile		Lower Quartile		Upper Quartile		Lower Decile	Lower Quartile	Lower Quartile	Upper Quartile	Upper Quartile	Lower Decile	Lower Quartile	Upper Decile		Upper Quartile	Upper Quartile	Upper Quartile
950	ENSG00000074964.12	ARHGEF10L (ENSG00000074964.12)	ARHGEF10L	Upper Quartile	Upper Quartile	Upper Quartile		Upper Quartile	Upper Decile	Upper Quartile	Upper Decile	Upper Quartile	Lower Decile	Lower Quartile	Upper Quartile	Upper Quartile	Lower Decile	Upper Decile		Lower Quartile		Lower Decile	Lower Decile	Lower Quartile	Upper Decile
951	ENSG00000075089.5	ACTR6 (ENSG00000075089.5)	ACTR6	Lower Decile	Lower Decile			Upper Quartile				Lower Quartile	Upper Quartile				Upper Quartile	Lower Decile		Lower Quartile					Lower Quartile
952	ENSG00000075131.5	TIPIN (ENSG00000075131.5)	TIPIN	Upper Quartile	Lower Quartile	Upper Quartile		Upper Quartile			Upper Quartile	Lower Quartile	Upper Decile	Lower Quartile	Upper Quartile	Lower Decile	Lower Quartile	Lower Decile			Lower Quartile		Upper Decile
953	ENSG00000075142.9	SRI (ENSG00000075142.9)	SRI	Lower Decile			Lower Quartile				Lower Decile				Lower Quartile		Lower Quartile	Lower Quartile	Upper Quartile	Upper Quartile		Lower Quartile	Upper Decile		Lower Quartile
954	ENSG00000075151.15	EIF4G3 (ENSG00000075151.15)	EIF4G3	Upper Quartile		Lower Quartile		Upper Decile		Upper Quartile	Upper Quartile		Upper Quartile			Upper Quartile	Lower Quartile			Lower Quartile	Lower Quartile		Upper Quartile	Lower Decile
955	ENSG00000075188.4	NUP37 (ENSG00000075188.4)	NUP37	Lower Quartile							Lower Decile					Lower Decile		Lower Decile		Lower Quartile		Upper Quartile			Lower Quartile
956	ENSG00000075223.9	SEMA3C (ENSG00000075223.9)	SEMA3C		Lower Quartile								Upper Quartile	Upper Quartile		Upper Quartile		Lower Quartile	Upper Quartile				Lower Quartile		Lower Quartile
957	ENSG00000075234.12	TTC38 (ENSG00000075234.12)	TTC38	Lower Decile	Upper Quartile	Lower Decile	Upper Quartile	Lower Decile	Lower Quartile			Upper Decile			Lower Quartile	Upper Quartile	Lower Decile	Upper Decile			Upper Quartile	Lower Quartile			Upper Decile	Lower Quartile
958	ENSG00000075239.9	ACAT1 (ENSG00000075239.9)	ACAT1	Lower Decile	Lower Quartile	Upper Quartile	Upper Decile		Lower Quartile	Lower Quartile		Upper Decile	Lower Decile		Lower Quartile		Lower Decile	Upper Decile		Lower Quartile	Upper Quartile	Lower Decile			Upper Decile	Lower Quartile
959	ENSG00000075240.12	GRAMD4 (ENSG00000075240.12)	GRAMD4		Lower Quartile	Lower Quartile	Lower Quartile	Upper Quartile			Lower Quartile			Upper Quartile	Upper Quartile	Upper Quartile				Upper Decile		Upper Quartile			Lower Quartile
960	ENSG00000075275.12	CELSR1 (ENSG00000075275.12)	CELSR1	Upper Decile						Lower Quartile	Upper Decile		Upper Quartile		Upper Quartile			Lower Decile	Lower Decile	Upper Decile
961	ENSG00000075292.14	ZNF638 (ENSG00000075292.14)	ZNF638	Upper Quartile				Lower Quartile	Upper Quartile	Lower Decile	Upper Quartile	Upper Decile	Lower Quartile					Upper Decile	Lower Decile		Lower Decile		Upper Quartile		Upper Decile	Lower Decile
962	ENSG00000075303.8	SLC25A40 (ENSG00000075303.8)	SLC25A40	Upper Quartile			Upper Quartile	Upper Quartile	Lower Quartile				Upper Quartile	Lower Quartile		Lower Decile		Lower Quartile		Upper Quartile					Lower Quartile	Upper Quartile
963	ENSG00000075336.7	TIMM21 (ENSG00000075336.7)	TIMM21		Upper Decile					Upper Decile			Upper Decile			Upper Quartile		Lower Quartile		Lower Quartile		Lower Quartile	Lower Quartile		Lower Quartile
964	ENSG00000075391.12	RASAL2 (ENSG00000075391.12)	RASAL2							Upper Quartile		Lower Quartile			Lower Quartile	Upper Decile			Lower Quartile	Upper Decile	Upper Decile	Lower Quartile	Lower Decile			Upper Quartile
965	ENSG00000075399.8	VPS9D1 (ENSG00000075399.8)	VPS9D1			Upper Quartile					Upper Quartile			Lower Decile		Upper Decile				Lower Quartile				Lower Quartile	Upper Decile	Upper Quartile
966	ENSG00000075407.13	ZNF37A (ENSG00000075407.13)	ZNF37A	Upper Decile	Upper Decile			Lower Quartile		Lower Quartile	Upper Quartile		Upper Decile	Lower Quartile	Upper Quartile	Lower Quartile	Upper Quartile	Lower Quartile	Lower Quartile			Upper Quartile
967	ENSG00000075413.13	MARK3 (ENSG00000075413.13)	MARK3	Upper Quartile		Upper Quartile		Lower Decile	Upper Quartile					Lower Quartile		Upper Quartile		Upper Quartile	Lower Quartile	Upper Quartile
968	ENSG00000075415.8	SLC25A3 (ENSG00000075415.8)	SLC25A3	Lower Decile	Lower Decile	Lower Quartile		Upper Quartile	Upper Decile	Lower Decile	Lower Decile			Upper Decile	Lower Quartile		Lower Decile	Upper Quartile	Upper Quartile	Lower Decile	Upper Quartile	Lower Quartile		Lower Quartile	Upper Quartile	Lower Quartile
969	ENSG00000075420.8	FNDC3B (ENSG00000075420.8)	FNDC3B	Lower Quartile	Lower Decile	Lower Decile	Lower Quartile	Lower Quartile			Lower Quartile	Lower Quartile	Lower Quartile	Upper Quartile	Lower Decile	Upper Decile	Upper Quartile	Upper Decile	Upper Quartile	Lower Quartile		Lower Decile		Lower Quartile
970	ENSG00000075426.7	FOSL2 (ENSG00000075426.7)	FOSL2	Lower Decile			Upper Quartile		Upper Quartile		Lower Quartile	Lower Quartile			Lower Quartile	Upper Decile				Lower Quartile			Lower Decile	Upper Quartile		Upper Quartile
971	ENSG00000075539.9	FRYL (ENSG00000075539.9)	FRYL	Upper Quartile		Lower Quartile		Upper Quartile	Lower Decile	Lower Decile
972	ENSG00000075568.12	TMEM131 (ENSG00000075568.12)	TMEM131			Lower Quartile		Upper Decile		Lower Quartile	Lower Quartile	Lower Quartile					Upper Decile				Lower Quartile		Lower Quartile
973	ENSG00000075618.13	FSCN1 (ENSG00000075618.13)	FSCN1			Lower Decile		Lower Quartile		Upper Quartile		Lower Quartile								Lower Quartile			Lower Quartile		Lower Decile	Upper Quartile
974	ENSG00000075624.9	ACTB (ENSG00000075624.9)	ACTB	Lower Decile	Lower Quartile	Upper Quartile			Upper Decile		Lower Decile	Upper Quartile	Lower Decile	Upper Quartile	Lower Decile		Lower Quartile	Upper Decile	Upper Quartile	Lower Decile			Lower Quartile	Lower Quartile	Upper Quartile	Lower Quartile
975	ENSG00000075643.5	MOCOS (ENSG00000075643.5)	MOCOS	Lower Quartile	Lower Quartile		Upper Quartile	Lower Quartile	Lower Quartile				Upper Quartile	Lower Quartile		Lower Decile		Upper Decile			Lower Quartile				Upper Decile
976	ENSG00000075651.11	PLD1 (ENSG00000075651.11)	PLD1		Lower Decile	Lower Decile	Lower Quartile	Lower Quartile	Lower Quartile	Lower Quartile		Upper Quartile	Lower Decile	Lower Quartile	Lower Decile	Upper Quartile		Upper Decile		Lower Quartile	Upper Quartile	Lower Quartile	Lower Quartile	Lower Quartile	Upper Quartile	Upper Quartile
977	ENSG00000075702.12	WDR62 (ENSG00000075702.12)	WDR62	Upper Decile											Upper Quartile	Lower Decile	Upper Quartile	Lower Quartile	Lower Quartile		Lower Quartile				Lower Quartile
978	ENSG00000075711.16	DLG1 (ENSG00000075711.16)	DLG1	Upper Quartile				Upper Decile	Upper Decile		Upper Quartile	Lower Quartile	Lower Quartile						Lower Decile	Upper Quartile				Lower Quartile	Upper Decile	Upper Decile
979	ENSG00000075785.8	RAB7A (ENSG00000075785.8)	RAB7A	Lower Decile	Lower Decile	Lower Decile					Lower Quartile		Lower Quartile					Upper Quartile		Lower Quartile		Lower Decile			Lower Quartile
980	ENSG00000075790.6	BCAP29 (ENSG00000075790.6)	BCAP29			Lower Quartile				Lower Quartile		Upper Decile		Upper Decile	Lower Quartile		Lower Quartile	Lower Quartile						Lower Quartile
981	ENSG00000075826.12	SEC31B (ENSG00000075826.12)	SEC31B	Upper Quartile						Lower Decile	Upper Quartile			Lower Decile			Lower Decile		Lower Quartile	Upper Quartile			Upper Decile		Upper Quartile
982	ENSG00000075856.7	SART3 (ENSG00000075856.7)	SART3	Upper Decile		Upper Decile		Lower Quartile	Lower Decile	Upper Quartile	Upper Decile								Lower Quartile	Upper Quartile		Upper Quartile			Lower Quartile
983	ENSG00000075884.8	ARHGAP15 (ENSG00000075884.8)	ARHGAP15			Lower Decile				Lower Decile		Lower Quartile	Lower Quartile			Upper Quartile	Lower Quartile	Upper Decile	Upper Decile				Lower Decile	Lower Quartile		Lower Quartile
984	ENSG00000075914.8	EXOSC7 (ENSG00000075914.8)	EXOSC7	Lower Quartile		Upper Decile		Lower Quartile	Lower Quartile	Upper Quartile						Upper Decile	Upper Quartile	Lower Quartile		Lower Quartile		Upper Quartile		Lower Quartile	Lower Quartile	Upper Decile
985	ENSG00000075945.8	KIFAP3 (ENSG00000075945.8)	KIFAP3	Lower Decile		Lower Quartile	Upper Quartile		Lower Quartile		Lower Quartile		Upper Quartile		Upper Quartile	Upper Quartile	Upper Quartile	Lower Quartile				Lower Quartile			Upper Decile
986	ENSG00000075975.11	MKRN2 (ENSG00000075975.11)	MKRN2	Upper Decile	Upper Quartile				Lower Quartile		Upper Quartile	Lower Quartile	Upper Quartile	Lower Quartile		Upper Quartile		Lower Quartile			Upper Quartile				Lower Quartile	Upper Quartile
987	ENSG00000076003.4	MCM6 (ENSG00000076003.4)	MCM6			Lower Decile												Lower Decile			Lower Quartile				Lower Decile
988	ENSG00000076043.5	REXO2 (ENSG00000076043.5)	REXO2	Lower Decile		Lower Decile	Lower Quartile			Lower Quartile	Lower Quartile	Lower Decile	Lower Quartile	Upper Decile					Upper Decile	Lower Quartile		Lower Quartile		Lower Quartile		Upper Quartile
989	ENSG00000076053.6	RBM7 (ENSG00000076053.6)	RBM7	Lower Quartile		Lower Quartile			Lower Decile	Lower Quartile		Lower Quartile	Lower Decile		Upper Decile	Upper Quartile				Lower Decile					Lower Quartile
990	ENSG00000076067.7	RBMS2 (ENSG00000076067.7)	RBMS2	Lower Quartile		Lower Decile		Lower Quartile	Lower Quartile			Lower Quartile				Upper Decile			Upper Decile		Upper Decile	Upper Quartile	Lower Quartile		Lower Quartile
991	ENSG00000076108.7	BAZ2A (ENSG00000076108.7)	BAZ2A	Lower Quartile	Upper Decile			Upper Decile		Upper Quartile				Lower Quartile		Lower Decile										Lower Quartile
992	ENSG00000076201.10	PTPN23 (ENSG00000076201.10)	PTPN23	Upper Decile	Upper Quartile						Upper Decile			Upper Quartile			Lower Quartile							Lower Quartile		Upper Quartile
993	ENSG00000076242.10	MLH1 (ENSG00000076242.10)	MLH1	Upper Quartile	Lower Decile			Lower Decile	Lower Decile				Lower Quartile			Lower Decile				Lower Quartile				Lower Decile	Lower Quartile
994	ENSG00000076248.6	UNG (ENSG00000076248.6)	UNG						Lower Quartile							Lower Quartile		Lower Quartile	Lower Quartile						Lower Quartile
995	ENSG00000076258.5	FMO4 (ENSG00000076258.5)	FMO4	Upper Quartile	Upper Quartile		Upper Quartile		Lower Decile		Upper Quartile	Upper Decile						Upper Decile	Upper Quartile		Lower Quartile		Lower Quartile	Upper Quartile	Upper Decile
996	ENSG00000076321.6	KLHL20 (ENSG00000076321.6)	KLHL20	Upper Decile				Lower Quartile	Lower Decile		Upper Decile				Upper Decile	Upper Decile		Upper Quartile	Upper Decile	Upper Decile	Upper Quartile			Upper Decile	Lower Quartile
997	ENSG00000076344.11	RGS11 (ENSG00000076344.11)	RGS11	Upper Decile	Upper Decile	Upper Decile	Upper Quartile		Upper Quartile	Upper Quartile	Upper Quartile	Lower Decile		Lower Quartile	Upper Decile	Upper Quartile		Lower Quartile	Lower Quartile	Upper Quartile		Upper Quartile		Upper Quartile	Upper Quartile
998	ENSG00000076351.8	SLC46A1 (ENSG00000076351.8)	SLC46A1	Upper Decile	Upper Quartile		Upper Quartile		Upper Quartile	Lower Quartile			Lower Quartile	Lower Quartile		Lower Quartile		Upper Quartile	Lower Quartile			Upper Quartile	Upper Quartile
999	ENSG00000076356.6	PLXNA2 (ENSG00000076356.6)	PLXNA2		Upper Quartile		Lower Quartile		Lower Quartile	Upper Quartile			Lower Decile	Lower Quartile	Upper Quartile	Upper Quartile		Upper Quartile		Upper Decile	Upper Quartile		Upper Quartile			Upper Quartile
1000	ENSG00000076382.12	SPAG5 (ENSG00000076382.12)	SPAG5	Upper Decile		Lower Quartile		Upper Decile	Upper Decile			Upper Decile							Lower Quartile		Lower Quartile	Upper Decile				Lower Quartile
1001	ENSG00000076513.12	ANKRD13A (ENSG00000076513.12)	ANKRD13A		Lower Decile	Lower Decile		Lower Decile	Lower Decile	Lower Decile	Upper Quartile	Lower Decile				Lower Decile			Upper Quartile	Lower Decile				Lower Quartile
1002	ENSG00000076554.11	TPD52 (ENSG00000076554.11)	TPD52	Lower Decile				Upper Quartile	Upper Decile	Upper Decile				Upper Quartile	Upper Quartile	Lower Decile		Lower Decile	Lower Decile		Lower Quartile				Lower Quartile
1003	ENSG00000076555.11	ACACB (ENSG00000076555.11)	ACACB		Upper Quartile							Upper Quartile		Lower Decile	Lower Quartile	Upper Decile	Lower Quartile	Upper Decile	Upper Decile	Upper Quartile	Upper Decile			Upper Quartile	Upper Decile
1004	ENSG00000076604.10	TRAF4 (ENSG00000076604.10)	TRAF4		Upper Quartile				Upper Decile				Lower Quartile	Upper Quartile		Lower Decile		Lower Quartile	Lower Decile		Lower Decile	Upper Decile			Upper Quartile
1005	ENSG00000076641.4	PAG1 (ENSG00000076641.4)	PAG1	Lower Quartile		Lower Quartile		Lower Quartile	Lower Quartile	Upper Quartile	Lower Quartile	Lower Quartile								Lower Quartile	Lower Quartile				Lower Quartile	Upper Quartile
1006	ENSG00000076650.2	GPATCH1 (ENSG00000076650.2)	GPATCH1			Lower Decile	Lower Quartile	Lower Quartile		Lower Decile		Lower Quartile	Upper Quartile	Lower Quartile		Lower Quartile		Lower Quartile	Lower Quartile	Upper Quartile			Lower Quartile			Lower Quartile
1007	ENSG00000076662.5	ICAM3 (ENSG00000076662.5)	ICAM3		Upper Quartile			Lower Quartile			Lower Quartile			Lower Quartile	Lower Quartile			Upper Decile	Upper Decile						Upper Quartile	Lower Quartile
1008	ENSG00000076685.14	NT5C2 (ENSG00000076685.14)	NT5C2	Lower Decile		Lower Decile	Lower Quartile		Lower Quartile	Lower Decile	Lower Quartile		Lower Quartile	Upper Quartile			Upper Quartile			Lower Decile		Lower Quartile			Lower Decile	Lower Decile
1009	ENSG00000076706.10	MCAM (ENSG00000076706.10)	MCAM			Lower Decile	Lower Decile			Upper Decile		Lower Decile		Lower Quartile		Upper Decile			Upper Decile	Lower Quartile	Upper Decile		Lower Quartile		Lower Quartile
1010	ENSG00000076716.7	GPC4 (ENSG00000076716.7)	GPC4		Upper Decile	Lower Decile	Lower Quartile	Upper Decile		Upper Quartile								Lower Quartile					Lower Decile			Upper Decile
1011	ENSG00000076770.10	MBNL3 (ENSG00000076770.10)	MBNL3		Upper Quartile	Upper Decile	Upper Quartile	Upper Decile	Lower Decile	Upper Quartile	Upper Quartile	Upper Decile	Lower Quartile			Upper Quartile		Upper Decile	Upper Decile						Upper Quartile
1012	ENSG00000076826.5	CAMSAP3 (ENSG00000076826.5)	CAMSAP3	Upper Decile	Upper Quartile	Upper Decile			Upper Decile					Lower Quartile		Lower Decile			Lower Decile	Upper Decile		Upper Quartile		Upper Decile	Upper Decile	Lower Quartile
1013	ENSG00000076864.15	RAP1GAP (ENSG00000076864.15)	RAP1GAP		Upper Decile			Upper Decile	Upper Quartile					Upper Quartile	Upper Decile	Lower Decile	Lower Quartile		Lower Decile		Lower Quartile		Upper Quartile		Lower Quartile
1014	ENSG00000076924.7	XAB2 (ENSG00000076924.7)	XAB2	Upper Quartile	Upper Decile	Upper Decile		Lower Quartile			Lower Decile				Upper Quartile			Lower Decile			Upper Quartile		Upper Decile	Upper Decile
1015	ENSG00000076928.13	ARHGEF1 (ENSG00000076928.13)	ARHGEF1			Lower Quartile	Lower Decile		Upper Quartile					Lower Quartile		Lower Quartile	Lower Quartile	Upper Decile	Upper Decile	Lower Quartile					Upper Quartile
1016	ENSG00000076944.10	STXBP2 (ENSG00000076944.10)	STXBP2	Upper Quartile	Upper Quartile	Upper Decile		Lower Quartile								Lower Decile		Lower Quartile	Lower Quartile		Lower Quartile		Upper Decile	Upper Decile	Upper Quartile
1017	ENSG00000076984.13	MAP2K7 (ENSG00000076984.13)	MAP2K7	Upper Decile	Upper Decile		Lower Quartile	Lower Quartile	Lower Quartile	Lower Quartile		Lower Quartile			Upper Decile			Lower Quartile		Upper Quartile	Upper Quartile	Upper Quartile		Upper Quartile
1018	ENSG00000077044.5	DGKD (ENSG00000077044.5)	DGKD		Upper Decile	Upper Quartile			Upper Decile		Upper Decile	Upper Quartile	Lower Quartile		Lower Quartile		Upper Quartile	Lower Quartile					Lower Decile
1019	ENSG00000077097.9	TOP2B (ENSG00000077097.9)	TOP2B	Lower Decile			Upper Quartile		Lower Quartile				Lower Quartile
1020	ENSG00000077147.10	TM9SF3 (ENSG00000077147.10)	TM9SF3	Lower Decile		Lower Decile		Upper Decile	Upper Quartile		Lower Decile			Upper Quartile	Upper Quartile			Lower Quartile	Lower Quartile					Upper Quartile	Lower Quartile
1021	ENSG00000077150.13	NFKB2 (ENSG00000077150.13)	NFKB2		Upper Quartile					Lower Quartile	Upper Quartile	Upper Decile										Upper Decile			Lower Decile
1022	ENSG00000077152.5	UBE2T (ENSG00000077152.5)	UBE2T								Lower Decile	Upper Decile				Lower Decile		Lower Decile	Lower Quartile	Lower Quartile	Lower Decile	Upper Quartile
1023	ENSG00000077157.16	PPP1R12B (ENSG00000077157.16)	PPP1R12B	Upper Decile	Upper Quartile		Lower Quartile				Upper Quartile	Lower Quartile	Lower Quartile	Lower Quartile	Lower Quartile		Lower Quartile	Upper Quartile		Upper Quartile	Upper Decile		Lower Decile
1024	ENSG00000077232.12	DNAJC10 (ENSG00000077232.12)	DNAJC10	Lower Quartile		Upper Quartile					Lower Quartile			Lower Quartile			Upper Decile		Lower Quartile		Lower Quartile					Lower Quartile
1025	ENSG00000077235.13	GTF3C1 (ENSG00000077235.13)	GTF3C1		Upper Quartile	Upper Decile			Upper Quartile					Upper Decile		Lower Quartile		Lower Quartile	Lower Quartile		Lower Decile
1026	ENSG00000077238.9	IL4R (ENSG00000077238.9)	IL4R					Upper Quartile	Upper Quartile				Lower Quartile	Upper Quartile	Lower Quartile	Upper Quartile		Upper Decile	Upper Quartile	Lower Quartile		Upper Quartile	Lower Decile
1027	ENSG00000077254.10	USP33 (ENSG00000077254.10)	USP33			Lower Decile	Lower Quartile		Lower Quartile	Lower Decile				Lower Quartile			Lower Quartile	Lower Quartile				Lower Quartile	Upper Quartile
1028	ENSG00000077312.4	SNRPA (ENSG00000077312.4)	SNRPA			Lower Quartile	Lower Decile		Upper Decile	Lower Quartile	Lower Decile		Upper Quartile			Lower Quartile		Lower Decile	Lower Quartile	Lower Decile	Upper Quartile				Upper Quartile	Lower Decile
1029	ENSG00000077380.11	DYNC1I2 (ENSG00000077380.11)	DYNC1I2	Lower Decile	Lower Quartile					Upper Quartile	Lower Quartile	Lower Quartile	Lower Quartile			Lower Decile		Lower Quartile		Lower Quartile
1030	ENSG00000077420.11	APBB1IP (ENSG00000077420.11)	APBB1IP			Lower Decile		Lower Quartile	Lower Quartile						Lower Quartile			Upper Decile	Upper Decile	Lower Quartile	Upper Decile		Lower Quartile		Lower Quartile	Lower Quartile
1031	ENSG00000077454.11	LRCH4 (ENSG00000077454.11)	LRCH4	Upper Decile	Upper Quartile	Upper Decile	Upper Quartile			Lower Quartile			Upper Quartile						Upper Quartile	Upper Quartile
1032	ENSG00000077458.8	FAM76B (ENSG00000077458.8)	FAM76B		Upper Quartile	Lower Decile		Lower Quartile	Lower Decile				Upper Decile	Lower Quartile	Upper Quartile	Lower Quartile			Lower Quartile	Lower Decile
1033	ENSG00000077514.4	POLD3 (ENSG00000077514.4)	POLD3			Lower Decile				Upper Quartile	Lower Decile		Upper Quartile	Lower Quartile		Upper Quartile		Lower Decile		Lower Quartile		Upper Quartile			Lower Decile
1034	ENSG00000077549.13	CAPZB (ENSG00000077549.13)	CAPZB	Lower Decile	Lower Quartile	Lower Decile	Lower Quartile				Lower Decile					Upper Decile				Lower Decile		Lower Quartile	Upper Quartile	Lower Quartile	Lower Quartile
1035	ENSG00000077585.9	GPR137B (ENSG00000077585.9)	GPR137B		Lower Quartile	Lower Quartile		Upper Decile	Upper Decile	Upper Quartile				Upper Decile		Lower Quartile		Lower Quartile		Lower Decile	Lower Decile	Upper Quartile				Lower Quartile
1036	ENSG00000077684.11	JADE1 (ENSG00000077684.11)	JADE1	Upper Decile		Lower Quartile								Lower Quartile		Upper Decile		Lower Quartile		Upper Decile	Upper Decile				Lower Quartile
1037	ENSG00000077713.14	SLC25A43 (ENSG00000077713.14)	SLC25A43	Lower Quartile		Lower Quartile		Upper Quartile	Upper Quartile			Lower Quartile			Lower Quartile		Upper Decile	Lower Quartile		Upper Decile	Lower Quartile	Upper Decile				Upper Quartile
1038	ENSG00000077721.11	UBE2A (ENSG00000077721.11)	UBE2A	Lower Decile	Lower Decile	Lower Quartile		Upper Quartile		Lower Quartile	Lower Quartile	Lower Quartile	Lower Quartile					Lower Quartile			Lower Quartile					Upper Quartile
1039	ENSG00000077782.15	FGFR1 (ENSG00000077782.15)	FGFR1	Lower Quartile		Lower Quartile	Lower Quartile	Upper Quartile	Upper Quartile	Upper Decile		Upper Quartile	Upper Quartile	Lower Quartile		Upper Quartile	Lower Quartile	Lower Quartile	Upper Decile	Upper Decile	Upper Quartile		Lower Quartile			Upper Quartile
1040	ENSG00000077809.8	GTF2I (ENSG00000077809.8)	GTF2I	Upper Quartile				Lower Quartile		Lower Quartile	Upper Quartile	Upper Quartile	Lower Quartile		Upper Decile	Lower Decile	Lower Decile	Upper Quartile				Lower Quartile			Upper Quartile
1041	ENSG00000077942.13	FBLN1 (ENSG00000077942.13)	FBLN1	Lower Decile	Lower Quartile	Lower Decile	Lower Decile			Lower Quartile	Lower Quartile	Lower Quartile			Lower Quartile	Upper Decile		Upper Quartile	Upper Decile		Upper Quartile		Lower Decile		Upper Decile	Upper Quartile
1042	ENSG00000078018.15	MAP2 (ENSG00000078018.15)	MAP2	Lower Quartile		Lower Quartile					Lower Decile	Lower Quartile				Upper Quartile	Upper Decile		Lower Decile	Upper Quartile					Lower Quartile
1043	ENSG00000078043.11	PIAS2 (ENSG00000078043.11)	PIAS2		Upper Quartile	Lower Decile				Lower Quartile	Upper Quartile		Upper Decile		Upper Quartile							Lower Decile	Upper Quartile	Lower Quartile
1044	ENSG00000078061.8	ARAF (ENSG00000078061.8)	ARAF		Upper Decile	Upper Decile	Upper Quartile	Lower Decile				Upper Quartile	Lower Quartile	Lower Decile			Lower Decile	Upper Decile			Lower Quartile	Upper Quartile			Upper Decile
1045	ENSG00000078070.7	MCCC1 (ENSG00000078070.7)	MCCC1	Lower Decile			Upper Quartile	Lower Decile				Upper Decile		Upper Quartile	Lower Decile	Lower Decile		Upper Decile		Lower Quartile	Upper Quartile	Lower Decile	Lower Quartile	Lower Decile	Upper Decile
1046	ENSG00000078098.9	FAP (ENSG00000078098.9)	FAP		Lower Quartile	Lower Decile	Lower Quartile		Upper Quartile		Upper Quartile	Lower Quartile	Upper Quartile			Upper Quartile					Lower Quartile		Lower Decile		Lower Decile	Upper Decile
1047	ENSG00000078114.14	NEBL (ENSG00000078114.14)	NEBL	Upper Decile				Upper Decile	Upper Quartile	Upper Quartile	Upper Decile				Upper Quartile	Lower Decile	Upper Decile	Lower Decile	Lower Decile				Upper Quartile		Lower Quartile
1048	ENSG00000078124.7	ACER3 (ENSG00000078124.7)	ACER3	Lower Quartile	Lower Quartile	Lower Decile	Lower Quartile	Upper Quartile		Lower Quartile		Lower Quartile				Upper Decile	Upper Decile			Upper Decile	Upper Quartile				Lower Quartile	Upper Quartile
1049	ENSG00000078140.9	UBE2K (ENSG00000078140.9)	UBE2K	Lower Quartile		Upper Decile	Upper Decile	Upper Quartile	Upper Quartile	Upper Decile	Lower Decile							Lower Decile			Lower Decile
1050	ENSG00000078142.7	PIK3C3 (ENSG00000078142.7)	PIK3C3	Lower Decile											Upper Quartile			Upper Quartile	Lower Quartile		Lower Decile		Upper Decile	Lower Quartile	Lower Quartile
1051	ENSG00000078177.9	N4BP2 (ENSG00000078177.9)	N4BP2	Upper Decile		Lower Quartile			Lower Quartile	Upper Quartile			Upper Quartile	Lower Decile	Upper Decile		Upper Quartile		Lower Quartile	Upper Quartile	Lower Quartile		Lower Quartile	Upper Quartile
1052	ENSG00000078237.4	C12orf5 (ENSG00000078237.4)	C12orf5	Upper Quartile	Lower Quartile	Lower Quartile						Lower Quartile	Lower Quartile	Upper Quartile	Upper Quartile			Lower Quartile		Upper Decile	Lower Decile	Upper Quartile		Lower Quartile	Lower Decile
1053	ENSG00000078246.11	TULP3 (ENSG00000078246.11)	TULP3	Lower Quartile	Upper Quartile			Upper Quartile	Upper Quartile	Lower Quartile		Lower Quartile	Lower Quartile			Upper Decile	Upper Quartile				Upper Quartile		Lower Decile		Lower Quartile
1054	ENSG00000078269.9	SYNJ2 (ENSG00000078269.9)	SYNJ2		Upper Quartile			Lower Decile					Upper Decile		Upper Quartile									Upper Quartile
1055	ENSG00000078304.15	PPP2R5C (ENSG00000078304.15)	PPP2R5C		Lower Quartile	Lower Quartile			Upper Quartile	Upper Quartile		Upper Quartile	Lower Decile		Lower Quartile	Lower Quartile				Lower Quartile	Lower Quartile	Upper Quartile		Lower Quartile		Upper Quartile
1056	ENSG00000078369.13	GNB1 (ENSG00000078369.13)	GNB1	Lower Quartile			Lower Quartile			Upper Decile		Lower Quartile			Lower Quartile	Upper Quartile				Lower Decile		Lower Quartile	Upper Decile		Lower Quartile	Lower Quartile
1057	ENSG00000078401.6	EDN1 (ENSG00000078401.6)	EDN1	Upper Decile		Lower Decile	Lower Quartile	Lower Quartile	Lower Quartile	Upper Quartile			Lower Quartile	Upper Quartile		Upper Decile	Upper Quartile	Lower Quartile		Lower Decile	Upper Decile				Lower Quartile
1058	ENSG00000078403.12	MLLT10 (ENSG00000078403.12)	MLLT10								Upper Decile			Lower Quartile		Lower Quartile	Upper Quartile		Lower Quartile					Lower Quartile	Upper Quartile	Lower Quartile
1059	ENSG00000078487.13	ZCWPW1 (ENSG00000078487.13)	ZCWPW1	Upper Decile				Lower Decile	Lower Quartile	Lower Quartile	Upper Quartile		Upper Quartile		Lower Decile	Upper Decile		Upper Quartile	Upper Quartile		Upper Quartile	Upper Decile	Lower Decile		Upper Quartile
1060	ENSG00000078596.6	ITM2A (ENSG00000078596.6)	ITM2A	Lower Decile	Lower Quartile	Lower Decile				Lower Quartile	Lower Quartile	Lower Quartile				Upper Decile			Upper Decile	Lower Quartile	Upper Decile		Lower Quartile
1061	ENSG00000078618.15	NRD1 (ENSG00000078618.15)	NRD1	Lower Quartile	Lower Decile	Lower Quartile			Upper Decile		Lower Decile	Upper Quartile	Upper Quartile	Lower Quartile				Upper Decile		Lower Quartile	Lower Quartile	Lower Quartile		Lower Decile	Upper Decile	Lower Decile
1062	ENSG00000078668.9	VDAC3 (ENSG00000078668.9)	VDAC3	Lower Decile	Lower Quartile	Lower Quartile				Lower Quartile	Lower Decile		Lower Decile	Upper Quartile		Lower Quartile				Lower Quartile
1063	ENSG00000078674.13	PCM1 (ENSG00000078674.13)	PCM1			Upper Quartile	Upper Quartile		Upper Quartile			Upper Quartile	Lower Quartile		Lower Quartile		Lower Decile	Upper Decile					Upper Quartile		Upper Decile
1064	ENSG00000078687.12	TNRC6C (ENSG00000078687.12)	TNRC6C	Upper Quartile	Upper Quartile			Lower Decile	Lower Quartile	Upper Decile			Upper Quartile						Upper Quartile	Upper Decile	Upper Quartile			Upper Decile
1065	ENSG00000078699.17	CBFA2T2 (ENSG00000078699.17)	CBFA2T2							Lower Decile	Upper Decile			Lower Quartile		Lower Quartile		Lower Quartile		Upper Decile		Upper Quartile		Upper Quartile
1066	ENSG00000078747.8	ITCH (ENSG00000078747.8)	ITCH	Lower Decile	Lower Decile	Lower Decile			Lower Quartile	Lower Decile		Upper Quartile	Lower Decile	Lower Quartile				Upper Decile	Lower Quartile	Upper Decile	Lower Quartile			Lower Quartile	Upper Decile
1067	ENSG00000078804.8	TP53INP2 (ENSG00000078804.8)	TP53INP2					Upper Quartile					Lower Quartile			Upper Decile		Lower Decile		Upper Decile		Upper Decile	Upper Quartile		Lower Decile
1068	ENSG00000078808.12	SDF4 (ENSG00000078808.12)	SDF4	Lower Quartile	Upper Quartile				Lower Quartile	Upper Decile			Upper Quartile			Upper Decile				Lower Decile
1069	ENSG00000078902.11	TOLLIP (ENSG00000078902.11)	TOLLIP			Upper Decile		Lower Quartile	Lower Quartile	Upper Quartile	Lower Decile							Upper Quartile					Upper Decile	Upper Decile
1070	ENSG00000078967.8	UBE2D4 (ENSG00000078967.8)	UBE2D4		Upper Decile	Upper Quartile	Upper Decile		Lower Quartile		Lower Quartile			Lower Quartile		Upper Decile				Upper Quartile		Lower Quartile	Upper Decile
1071	ENSG00000079134.7	THOC1 (ENSG00000079134.7)	THOC1	Upper Decile	Upper Quartile	Lower Quartile			Upper Quartile		Upper Quartile		Upper Decile	Lower Quartile	Lower Decile	Lower Quartile			Lower Decile
1072	ENSG00000079150.13	FKBP7 (ENSG00000079150.13)	FKBP7	Lower Decile		Lower Quartile			Lower Quartile	Upper Decile	Lower Quartile	Lower Quartile	Upper Quartile	Lower Quartile		Upper Decile				Lower Quartile			Lower Quartile		Lower Quartile	Upper Quartile
1073	ENSG00000079156.12	OSBPL6 (ENSG00000079156.12)	OSBPL6	Upper Quartile	Upper Decile			Upper Decile	Upper Decile	Lower Quartile							Upper Quartile		Lower Quartile	Upper Decile		Upper Decile		Upper Quartile		Upper Quartile
1074	ENSG00000079215.9	SLC1A3 (ENSG00000079215.9)	SLC1A3		Upper Decile	Lower Decile		Lower Quartile	Lower Decile			Lower Quartile			Lower Quartile	Upper Quartile		Upper Quartile	Upper Quartile	Lower Quartile	Upper Decile	Lower Quartile	Lower Decile		Lower Decile
1075	ENSG00000079246.11	XRCC5 (ENSG00000079246.11)	XRCC5	Lower Decile	Lower Decile				Upper Quartile		Lower Decile	Upper Quartile	Lower Quartile	Upper Quartile				Upper Decile		Lower Decile	Lower Quartile		Lower Decile
1076	ENSG00000079257.3	LXN (ENSG00000079257.3)	LXN		Lower Quartile	Lower Quartile			Lower Quartile	Lower Quartile		Lower Quartile				Upper Quartile		Lower Quartile	Lower Quartile					Lower Quartile	Lower Quartile	Upper Decile
1077	ENSG00000079277.15	MKNK1 (ENSG00000079277.15)	MKNK1		Upper Decile	Lower Quartile		Lower Decile	Lower Quartile				Upper Quartile		Lower Quartile				Lower Quartile	Lower Decile	Upper Quartile				Upper Quartile
1078	ENSG00000079308.12	TNS1 (ENSG00000079308.12)	TNS1			Lower Decile	Lower Quartile		Upper Quartile	Lower Quartile	Lower Quartile		Lower Quartile	Lower Quartile		Upper Decile		Upper Decile	Upper Decile		Upper Decile	Lower Quartile	Lower Decile
1079	ENSG00000079313.7	REXO1 (ENSG00000079313.7)	REXO1	Upper Decile			Lower Quartile		Upper Decile		Upper Decile	Lower Quartile			Upper Quartile				Upper Decile					Lower Decile	Lower Quartile
1080	ENSG00000079332.10	SAR1A (ENSG00000079332.10)	SAR1A	Lower Decile		Lower Decile	Lower Quartile	Upper Quartile			Lower Decile	Upper Quartile	Lower Decile	Lower Quartile			Upper Decile			Lower Quartile			Upper Decile	Upper Quartile	Lower Quartile	Lower Quartile
1081	ENSG00000079335.13	CDC14A (ENSG00000079335.13)	CDC14A	Upper Decile		Lower Decile	Lower Quartile	Lower Quartile		Lower Quartile	Upper Quartile	Lower Quartile			Upper Decile		Lower Quartile		Upper Decile			Lower Quartile		Lower Quartile
1082	ENSG00000079337.11	RAPGEF3 (ENSG00000079337.11)	RAPGEF3		Upper Quartile					Lower Decile	Upper Quartile			Lower Quartile	Lower Quartile	Upper Decile				Lower Quartile	Upper Decile	Upper Quartile
1083	ENSG00000079385.17	CEACAM1 (ENSG00000079385.17)	CEACAM1					Upper Decile		Lower Decile			Lower Quartile	Upper Quartile	Lower Quartile	Lower Quartile	Lower Quartile	Upper Decile	Lower Quartile	Upper Quartile			Lower Quartile		Upper Decile	Upper Decile
1084	ENSG00000079387.9	SENP1 (ENSG00000079387.9)	SENP1							Lower Decile								Lower Quartile		Lower Quartile	Lower Quartile	Upper Quartile		Lower Quartile	Lower Quartile
1085	ENSG00000079432.3	CIC (ENSG00000079432.3)	CIC				Lower Quartile	Lower Quartile	Upper Quartile			Lower Quartile	Upper Quartile		Upper Quartile	Lower Quartile	Lower Quartile			Upper Quartile				Lower Decile
1086	ENSG00000079435.5	LIPE (ENSG00000079435.5)	LIPE	Upper Quartile	Lower Quartile		Lower Quartile			Lower Decile									Upper Decile		Upper Decile			Upper Quartile
1087	ENSG00000079459.8	FDFT1 (ENSG00000079459.8)	FDFT1	Lower Decile	Lower Decile	Upper Decile		Upper Quartile	Upper Decile		Lower Decile		Lower Decile			Lower Decile		Lower Quartile				Upper Quartile	Upper Quartile			Upper Quartile
1088	ENSG00000079462.3	PAFAH1B3 (ENSG00000079462.3)	PAFAH1B3	Lower Quartile				Upper Decile	Upper Quartile			Upper Quartile	Upper Quartile		Upper Quartile	Upper Quartile		Lower Decile	Lower Decile		Lower Decile
1089	ENSG00000079482.11	OPHN1 (ENSG00000079482.11)	OPHN1	Upper Quartile		Upper Quartile	Upper Quartile			Lower Decile	Upper Quartile					Upper Quartile		Lower Quartile	Upper Decile		Upper Quartile					Upper Quartile
1090	ENSG00000079616.8	KIF22 (ENSG00000079616.8)	KIF22	Upper Decile		Upper Decile	Upper Decile			Upper Quartile	Upper Quartile	Upper Quartile	Upper Quartile			Lower Decile			Lower Quartile	Upper Decile	Lower Quartile			Upper Quartile	Upper Quartile	Lower Quartile
1091	ENSG00000079691.15	LRRC16A (ENSG00000079691.15)	LRRC16A			Lower Decile	Lower Decile	Upper Decile	Upper Decile	Lower Quartile			Lower Decile			Upper Decile		Lower Decile		Upper Decile		Upper Decile			Upper Quartile
1092	ENSG00000079739.11	PGM1 (ENSG00000079739.11)	PGM1	Lower Quartile	Lower Quartile	Lower Quartile						Upper Decile		Lower Quartile	Lower Decile			Upper Decile	Upper Quartile		Upper Decile	Lower Quartile			Upper Decile	Lower Quartile
1093	ENSG00000079785.10	DDX1 (ENSG00000079785.10)	DDX1	Lower Quartile		Lower Quartile					Lower Decile					Lower Quartile
1094	ENSG00000079805.12	DNM2 (ENSG00000079805.12)	DNM2		Lower Quartile	Lower Quartile	Lower Quartile	Lower Decile		Lower Quartile								Upper Quartile					Upper Quartile
1095	ENSG00000079819.12	EPB41L2 (ENSG00000079819.12)	EPB41L2			Lower Decile				Upper Quartile	Upper Quartile		Lower Quartile			Upper Decile	Lower Quartile		Upper Decile		Upper Decile				Lower Quartile
1096	ENSG00000079950.9	STX7 (ENSG00000079950.9)	STX7	Lower Decile	Lower Decile	Lower Decile	Lower Quartile	Lower Quartile	Lower Quartile	Lower Quartile	Lower Quartile	Lower Quartile			Upper Quartile				Upper Decile	Lower Decile	Upper Quartile	Lower Quartile			Lower Decile	Lower Quartile
1097	ENSG00000079974.13	RABL2B (ENSG00000079974.13)	RABL2B		Upper Quartile	Upper Quartile	Lower Quartile	Lower Quartile							Upper Decile	Lower Quartile	Lower Quartile	Lower Decile					Upper Decile	Lower Quartile
1098	ENSG00000079999.9	KEAP1 (ENSG00000079999.9)	KEAP1		Upper Decile	Upper Quartile			Lower Quartile	Upper Quartile	Upper Quartile	Upper Quartile		Lower Decile	Upper Decile	Upper Quartile		Lower Quartile		Upper Quartile			Upper Decile		Upper Quartile
1099	ENSG00000080189.10	SLC35C2 (ENSG00000080189.10)	SLC35C2	Upper Quartile		Upper Quartile											Upper Quartile	Lower Decile	Lower Quartile			Upper Quartile		Lower Quartile		Upper Quartile
1100	ENSG00000080200.5	CRYBG3 (ENSG00000080200.5)	CRYBG3		Lower Quartile	Lower Decile			Lower Quartile			Lower Decile			Lower Quartile	Upper Decile	Upper Quartile		Upper Quartile		Upper Decile
1101	ENSG00000080298.11	RFX3 (ENSG00000080298.11)	RFX3	Upper Decile	Upper Decile					Lower Quartile	Upper Quartile	Lower Quartile	Upper Decile		Upper Quartile	Upper Decile		Lower Quartile		Upper Decile
1102	ENSG00000080345.13	RIF1 (ENSG00000080345.13)	RIF1			Lower Decile		Lower Quartile		Lower Quartile							Upper Quartile		Lower Quartile	Upper Quartile					Lower Quartile
1103	ENSG00000080371.4	RAB21 (ENSG00000080371.4)	RAB21	Lower Decile						Upper Quartile	Lower Quartile					Upper Decile	Upper Decile		Upper Quartile						Lower Quartile	Lower Quartile
1104	ENSG00000080503.15	SMARCA2 (ENSG00000080503.15)	SMARCA2			Lower Decile		Upper Quartile		Lower Quartile			Lower Quartile	Upper Decile			Lower Decile		Upper Quartile	Lower Quartile	Upper Quartile	Upper Quartile	Upper Decile		Upper Quartile
1105	ENSG00000080546.9	SESN1 (ENSG00000080546.9)	SESN1					Upper Decile	Upper Decile	Lower Quartile			Lower Quartile		Lower Quartile	Upper Decile				Lower Quartile			Lower Quartile		Lower Quartile	Upper Quartile
1106	ENSG00000080561.9	MID2 (ENSG00000080561.9)	MID2	Lower Quartile	Lower Quartile	Upper Quartile	Upper Decile	Lower Quartile	Lower Quartile	Lower Quartile	Upper Quartile	Upper Quartile	Lower Decile			Upper Quartile				Upper Decile			Lower Quartile	Upper Decile	Upper Quartile	Upper Decile
1107	ENSG00000080573.6	COL5A3 (ENSG00000080573.6)	COL5A3			Lower Decile				Upper Decile			Upper Decile			Upper Decile	Upper Quartile				Upper Decile					Upper Decile
1108	ENSG00000080603.12	SRCAP (ENSG00000080603.12)	SRCAP	Upper Decile	Upper Decile	Upper Decile	Upper Decile			Upper Quartile	Upper Quartile			Upper Quartile		Lower Decile					Lower Quartile			Upper Decile
1109	ENSG00000080608.9	KIAA0020 (ENSG00000080608.9)	KIAA0020			Lower Decile	Lower Quartile	Upper Decile	Upper Quartile					Upper Decile		Lower Quartile	Lower Decile	Lower Quartile	Upper Quartile
1110	ENSG00000080802.14	CNOT4 (ENSG00000080802.14)	CNOT4			Lower Quartile	Upper Quartile		Lower Quartile	Lower Decile			Upper Quartile		Lower Quartile			Lower Quartile	Lower Quartile	Upper Decile			Upper Quartile			Upper Decile
1111	ENSG00000080815.14	PSEN1 (ENSG00000080815.14)	PSEN1	Upper Quartile		Lower Quartile					Upper Quartile		Lower Quartile				Upper Quartile				Lower Quartile		Lower Decile
1112	ENSG00000080819.2	CPOX (ENSG00000080819.2)	CPOX	Lower Decile		Upper Quartile	Upper Quartile	Lower Quartile	Lower Decile					Lower Quartile			Upper Quartile									Upper Decile
1113	ENSG00000080822.12	CLDND1 (ENSG00000080822.12)	CLDND1	Lower Decile	Upper Quartile	Lower Quartile		Lower Decile			Lower Decile	Lower Quartile		Lower Quartile	Upper Quartile	Lower Quartile			Upper Decile	Lower Quartile	Upper Quartile	Lower Quartile		Upper Decile	Lower Quartile
1114	ENSG00000080823.17	MOK (ENSG00000080823.17)	MOK	Upper Decile	Upper Quartile	Upper Decile					Upper Quartile			Lower Quartile	Upper Quartile	Upper Quartile		Lower Decile		Upper Decile
1115	ENSG00000080824.14	HSP90AA1 (ENSG00000080824.14)	HSP90AA1	Lower Decile	Lower Quartile	Upper Decile				Upper Quartile	Lower Decile					Lower Quartile				Lower Decile	Lower Decile			Upper Decile
1116	ENSG00000080839.7	RBL1 (ENSG00000080839.7)	RBL1	Upper Quartile		Lower Decile				Lower Quartile								Lower Quartile		Upper Quartile		Upper Quartile		Lower Quartile	Lower Quartile	Upper Quartile
1117	ENSG00000080845.13	DLGAP4 (ENSG00000080845.13)	DLGAP4			Upper Quartile			Upper Quartile	Upper Quartile	Upper Decile	Lower Quartile	Lower Quartile			Upper Decile				Upper Decile					Lower Quartile
1118	ENSG00000080986.8	NDC80 (ENSG00000080986.8)	NDC80	Upper Quartile		Lower Decile				Upper Quartile		Upper Quartile	Upper Quartile					Lower Quartile			Lower Decile	Upper Quartile	Upper Quartile	Lower Quartile	Lower Decile
1119	ENSG00000081014.6	AP4E1 (ENSG00000081014.6)	AP4E1	Upper Decile		Lower Quartile					Upper Decile				Upper Decile	Upper Decile		Lower Quartile	Upper Quartile	Upper Decile			Upper Decile		Lower Decile
1120	ENSG00000081019.9	RSBN1 (ENSG00000081019.9)	RSBN1			Lower Decile			Lower Decile	Lower Decile		Lower Quartile	Upper Quartile		Upper Quartile	Lower Quartile		Lower Decile			Upper Quartile
1121	ENSG00000081026.14	MAGI3 (ENSG00000081026.14)	MAGI3	Upper Decile			Upper Quartile	Upper Quartile		Lower Quartile	Upper Quartile		Upper Quartile	Upper Quartile								Upper Quartile	Lower Decile			Upper Quartile
1122	ENSG00000081059.15	TCF7 (ENSG00000081059.15)	TCF7			Lower Quartile				Lower Quartile				Upper Quartile	Lower Quartile				Upper Decile							Upper Quartile
1123	ENSG00000081087.10	OSTM1 (ENSG00000081087.10)	OSTM1	Lower Decile	Lower Quartile	Lower Decile		Upper Decile			Lower Decile	Lower Quartile				Upper Quartile			Upper Decile	Lower Quartile	Upper Quartile		Lower Quartile		Lower Quartile
1124	ENSG00000081154.7	PCNP (ENSG00000081154.7)	PCNP		Lower Quartile						Lower Quartile	Lower Quartile				Upper Quartile			Upper Quartile	Lower Quartile	Upper Quartile	Lower Quartile	Upper Quartile
1125	ENSG00000081177.14	EXD2 (ENSG00000081177.14)	EXD2	Upper Decile				Lower Quartile		Lower Quartile	Upper Quartile	Lower Quartile	Upper Quartile			Lower Decile	Upper Quartile	Lower Decile		Upper Decile		Upper Quartile	Lower Quartile	Upper Quartile	Lower Quartile	Upper Quartile
1126	ENSG00000081189.9	MEF2C (ENSG00000081189.9)	MEF2C			Lower Decile				Upper Decile		Lower Quartile		Lower Quartile		Upper Quartile	Lower Quartile		Upper Decile	Upper Decile	Upper Decile		Lower Quartile
1127	ENSG00000081237.14	PTPRC (ENSG00000081237.14)	PTPRC		Lower Quartile	Lower Decile			Lower Quartile			Lower Quartile			Lower Quartile			Upper Decile	Upper Decile		Lower Quartile		Lower Quartile		Lower Quartile	Lower Quartile
1128	ENSG00000081307.8	UBA5 (ENSG00000081307.8)	UBA5			Lower Quartile					Upper Quartile						Upper Quartile		Upper Quartile			Lower Quartile		Lower Quartile		Upper Decile
1129	ENSG00000081320.6	STK17B (ENSG00000081320.6)	STK17B	Lower Decile		Lower Decile	Lower Quartile		Upper Quartile		Lower Quartile	Lower Quartile				Upper Decile			Upper Quartile					Lower Quartile	Lower Decile	Upper Quartile
1130	ENSG00000081377.12	CDC14B (ENSG00000081377.12)	CDC14B			Lower Quartile	Upper Quartile	Lower Quartile			Lower Quartile	Upper Decile	Lower Quartile	Lower Quartile	Lower Quartile	Upper Decile	Lower Quartile	Upper Decile			Upper Decile	Lower Quartile	Lower Decile		Upper Decile	Upper Quartile
1131	ENSG00000081386.8	ZNF510 (ENSG00000081386.8)	ZNF510			Lower Quartile			Lower Decile	Lower Decile				Lower Decile	Upper Decile	Lower Decile	Upper Quartile	Lower Quartile							Lower Quartile
1132	ENSG00000081479.8	LRP2 (ENSG00000081479.8)	LRP2		Upper Quartile	Lower Quartile		Upper Quartile		Lower Quartile			Upper Quartile	Lower Quartile	Upper Decile	Lower Quartile	Lower Quartile		Lower Quartile	Upper Quartile		Lower Quartile	Upper Decile			Upper Quartile
1133	ENSG00000081665.9	ZNF506 (ENSG00000081665.9)	ZNF506	Upper Decile		Lower Quartile			Lower Decile	Lower Decile	Upper Quartile	Lower Decile		Lower Decile	Upper Quartile		Upper Decile	Lower Quartile		Upper Quartile		Lower Quartile	Upper Quartile	Upper Decile	Upper Quartile	Lower Quartile
1134	ENSG00000081692.8	JMJD4 (ENSG00000081692.8)	JMJD4			Upper Quartile	Upper Quartile						Lower Quartile	Upper Decile		Lower Decile		Lower Quartile	Lower Quartile			Upper Decile				Upper Quartile
1135	ENSG00000081721.7	DUSP12 (ENSG00000081721.7)	DUSP12	Upper Decile	Upper Decile	Upper Quartile		Lower Quartile	Lower Decile		Upper Decile		Upper Quartile	Upper Quartile	Upper Quartile	Lower Quartile		Lower Decile						Upper Quartile	Upper Quartile
1136	ENSG00000081760.12	AACS (ENSG00000081760.12)	AACS	Upper Quartile				Lower Decile	Lower Quartile	Upper Quartile	Upper Quartile					Lower Quartile	Upper Quartile	Lower Decile	Lower Decile					Lower Quartile
1137	ENSG00000081791.4	KIAA0141 (ENSG00000081791.4)	KIAA0141	Upper Quartile		Upper Quartile					Upper Quartile	Upper Decile		Lower Quartile		Upper Quartile	Lower Quartile		Upper Quartile	Upper Quartile		Lower Quartile				Upper Quartile
1138	ENSG00000081803.11	CADPS2 (ENSG00000081803.11)	CADPS2	Lower Decile	Upper Quartile			Upper Decile		Lower Decile				Upper Decile	Lower Quartile	Upper Quartile		Lower Quartile		Upper Quartile					Lower Quartile	Upper Decile
1139	ENSG00000081870.7	HSPB11 (ENSG00000081870.7)	HSPB11	Lower Quartile		Lower Quartile			Lower Quartile	Upper Quartile	Lower Decile		Upper Decile			Lower Quartile		Lower Quartile	Lower Quartile	Lower Quartile	Lower Quartile		Upper Quartile	Lower Quartile
1140	ENSG00000081913.9	PHLPP1 (ENSG00000081913.9)	PHLPP1		Upper Quartile	Lower Quartile		Upper Quartile		Lower Decile	Upper Quartile	Upper Quartile	Upper Quartile	Lower Decile	Upper Quartile	Upper Decile			Lower Quartile	Upper Decile	Upper Quartile
1141	ENSG00000081923.6	ATP8B1 (ENSG00000081923.6)	ATP8B1					Upper Quartile	Upper Quartile	Lower Quartile			Upper Decile	Upper Quartile	Upper Quartile			Lower Quartile	Lower Decile		Lower Quartile		Upper Quartile			Lower Quartile
1142	ENSG00000082014.12	SMARCD3 (ENSG00000082014.12)	SMARCD3	Upper Decile	Upper Decile	Upper Decile		Lower Quartile	Upper Decile		Upper Decile	Lower Quartile	Upper Decile		Upper Decile	Upper Decile	Lower Decile	Lower Quartile		Upper Decile	Upper Quartile					Upper Decile
1143	ENSG00000082068.4	WDR70 (ENSG00000082068.4)	WDR70	Upper Decile	Upper Quartile			Upper Quartile	Upper Decile	Upper Quartile	Upper Decile			Lower Decile	Lower Decile	Upper Decile		Upper Quartile		Upper Quartile					Upper Decile
1144	ENSG00000082074.11	FYB (ENSG00000082074.11)	FYB		Lower Quartile	Lower Decile				Lower Quartile		Lower Quartile			Lower Quartile			Upper Decile	Upper Decile	Lower Decile	Lower Decile		Lower Quartile	Lower Quartile	Lower Quartile	Lower Decile
1145	ENSG00000082146.8	STRADB (ENSG00000082146.8)	STRADB		Upper Quartile	Upper Decile	Upper Decile		Lower Quartile		Upper Quartile	Upper Decile		Lower Quartile		Lower Quartile	Lower Quartile	Upper Decile	Upper Quartile		Upper Decile	Lower Quartile	Lower Decile		Upper Quartile
1146	ENSG00000082153.13	BZW1 (ENSG00000082153.13)	BZW1	Lower Decile	Lower Decile	Upper Decile	Upper Quartile				Lower Decile					Lower Decile	Lower Quartile	Upper Quartile			Lower Quartile		Upper Decile	Upper Quartile
1147	ENSG00000082175.10	PGR (ENSG00000082175.10)	PGR	Upper Decile	Upper Quartile	Upper Decile	Upper Decile				Upper Quartile	Upper Quartile	Upper Quartile							Upper Quartile			Upper Quartile		Upper Decile
1148	ENSG00000082196.16	C1QTNF3 (ENSG00000082196.16)	C1QTNF3			Upper Quartile						Lower Quartile	Upper Quartile		Lower Quartile	Upper Decile	Upper Quartile	Lower Quartile	Upper Decile	Upper Quartile						Upper Decile
1149	ENSG00000082212.7	ME2 (ENSG00000082212.7)	ME2			Lower Quartile		Lower Quartile	Lower Quartile	Lower Decile									Lower Quartile	Lower Decile			Upper Quartile		Lower Decile	Lower Quartile
1150	ENSG00000082213.13	C5orf22 (ENSG00000082213.13)	C5orf22			Upper Quartile	Upper Quartile		Lower Quartile		Lower Quartile	Lower Quartile				Lower Quartile		Lower Quartile		Lower Quartile	Lower Quartile		Upper Quartile
1151	ENSG00000082258.8	CCNT2 (ENSG00000082258.8)	CCNT2	Upper Decile				Lower Quartile	Lower Decile	Lower Decile	Upper Decile	Lower Quartile					Upper Quartile		Lower Quartile	Upper Quartile				Upper Quartile
1152	ENSG00000082269.12	FAM135A (ENSG00000082269.12)	FAM135A			Lower Decile		Lower Quartile	Lower Decile	Lower Decile		Lower Quartile	Upper Quartile	Lower Quartile	Upper Quartile	Upper Quartile	Lower Quartile		Lower Quartile		Upper Quartile		Upper Quartile	Upper Decile		Upper Quartile
1153	ENSG00000082397.11	EPB41L3 (ENSG00000082397.11)	EPB41L3	Lower Quartile	Lower Decile	Lower Decile			Lower Quartile	Lower Decile	Lower Quartile	Lower Decile	Upper Quartile	Lower Decile	Upper Quartile		Lower Quartile	Lower Quartile	Upper Decile	Upper Quartile		Lower Quartile	Lower Decile		Lower Quartile	Lower Quartile
1154	ENSG00000082438.11	COBLL1 (ENSG00000082438.11)	COBLL1	Lower Quartile	Lower Quartile			Lower Quartile	Lower Quartile	Lower Decile		Upper Quartile	Lower Quartile					Upper Decile			Upper Quartile		Lower Decile		Upper Decile
1155	ENSG00000082458.7	DLG3 (ENSG00000082458.7)	DLG3	Lower Decile		Upper Quartile	Upper Quartile	Upper Quartile		Upper Quartile			Lower Quartile			Lower Decile		Lower Decile	Lower Quartile		Lower Decile	Upper Quartile	Upper Quartile
1156	ENSG00000082497.7	SERTAD4 (ENSG00000082497.7)	SERTAD4		Upper Quartile			Upper Decile			Lower Quartile	Lower Decile		Upper Decile				Lower Quartile		Upper Quartile		Upper Decile	Lower Decile		Lower Quartile	Upper Quartile
1157	ENSG00000082512.10	TRAF5 (ENSG00000082512.10)	TRAF5	Upper Quartile	Upper Quartile			Lower Quartile	Lower Quartile	Lower Decile	Upper Quartile				Upper Quartile			Lower Quartile		Upper Quartile		Upper Decile	Lower Decile	Upper Quartile	Upper Decile	Upper Quartile
1158	ENSG00000082515.12	MRPL22 (ENSG00000082515.12)	MRPL22		Lower Quartile				Upper Quartile		Upper Quartile	Upper Quartile				Lower Decile		Lower Quartile	Lower Quartile	Lower Quartile	Lower Quartile
1159	ENSG00000082516.8	GEMIN5 (ENSG00000082516.8)	GEMIN5		Upper Decile		Upper Quartile	Upper Quartile					Upper Decile	Lower Quartile				Lower Quartile	Lower Quartile	Upper Quartile						Upper Quartile
1160	ENSG00000082641.11	NFE2L1 (ENSG00000082641.11)	NFE2L1		Lower Quartile	Upper Quartile		Lower Decile	Lower Decile	Upper Decile				Lower Quartile	Upper Quartile		Upper Quartile	Upper Quartile				Lower Quartile				Lower Decile
1161	ENSG00000082701.10	GSK3B (ENSG00000082701.10)	GSK3B			Lower Quartile			Upper Quartile			Upper Quartile				Lower Quartile	Upper Decile		Lower Decile		Lower Decile			Lower Decile	Upper Quartile
1162	ENSG00000082781.7	ITGB5 (ENSG00000082781.7)	ITGB5	Lower Quartile	Upper Decile	Lower Decile	Lower Quartile	Upper Quartile	Upper Quartile	Upper Decile				Upper Quartile	Lower Quartile	Upper Decile			Upper Quartile	Upper Decile			Upper Decile		Lower Quartile	Upper Quartile
1163	ENSG00000082805.15	ERC1 (ENSG00000082805.15)	ERC1	Upper Decile	Upper Decile			Lower Quartile		Upper Decile	Upper Decile		Lower Decile					Upper Quartile		Upper Quartile				Lower Quartile	Lower Quartile	Upper Quartile
1164	ENSG00000082898.12	XPO1 (ENSG00000082898.12)	XPO1													Lower Quartile	Upper Quartile		Lower Quartile	Lower Decile					Upper Quartile
1165	ENSG00000082996.15	RNF13 (ENSG00000082996.15)	RNF13	Lower Quartile	Lower Quartile	Lower Quartile		Lower Quartile	Lower Decile	Lower Quartile	Lower Quartile	Lower Quartile	Lower Quartile	Upper Quartile				Upper Quartile	Upper Quartile		Upper Quartile	Lower Quartile				Lower Quartile
1166	ENSG00000083093.5	PALB2 (ENSG00000083093.5)	PALB2	Upper Decile			Upper Quartile			Lower Decile						Lower Decile	Lower Quartile		Lower Decile		Lower Decile	Upper Quartile	Lower Quartile		Upper Quartile
1167	ENSG00000083097.10	DOPEY1 (ENSG00000083097.10)	DOPEY1	Lower Quartile		Lower Decile		Lower Quartile	Lower Quartile	Lower Decile				Lower Quartile	Lower Quartile		Upper Quartile						Lower Decile
1168	ENSG00000083099.6	LYRM2 (ENSG00000083099.6)	LYRM2		Lower Quartile	Lower Quartile			Lower Quartile		Lower Quartile	Lower Quartile	Upper Quartile			Lower Quartile	Upper Decile	Lower Quartile	Lower Quartile	Lower Quartile					Lower Quartile	Upper Quartile
1169	ENSG00000083123.10	BCKDHB (ENSG00000083123.10)	BCKDHB	Upper Quartile					Lower Decile	Lower Quartile		Upper Decile		Upper Quartile	Lower Decile			Upper Decile		Upper Decile			Lower Quartile		Upper Decile
1170	ENSG00000083168.5	KAT6A (ENSG00000083168.5)	KAT6A		Lower Quartile				Lower Decile	Lower Quartile	Upper Decile	Upper Decile	Lower Decile	Upper Decile	Upper Quartile	Upper Quartile	Lower Quartile	Lower Quartile		Upper Quartile				Upper Quartile
1171	ENSG00000083223.13	ZCCHC6 (ENSG00000083223.13)	ZCCHC6		Upper Quartile			Upper Quartile			Upper Quartile		Upper Decile	Lower Decile	Lower Quartile	Lower Quartile		Upper Quartile			Lower Quartile				Upper Quartile
1172	ENSG00000083290.15	ULK2 (ENSG00000083290.15)	ULK2	Upper Quartile	Upper Decile	Lower Decile		Lower Decile		Lower Quartile	Upper Quartile		Upper Quartile							Upper Decile	Upper Quartile				Lower Quartile
1173	ENSG00000083307.6	GRHL2 (ENSG00000083307.6)	GRHL2			Upper Decile								Upper Quartile		Lower Decile		Lower Decile	Lower Decile		Lower Decile
1174	ENSG00000083312.13	TNPO1 (ENSG00000083312.13)	TNPO1	Lower Decile	Lower Quartile		Upper Quartile	Lower Decile			Lower Quartile			Upper Quartile		Lower Decile	Lower Quartile	Upper Decile		Lower Quartile	Lower Decile	Lower Quartile	Upper Quartile			Lower Quartile
1175	ENSG00000083444.12	PLOD1 (ENSG00000083444.12)	PLOD1						Upper Decile	Upper Decile								Upper Quartile	Lower Decile	Lower Decile	Lower Quartile
1176	ENSG00000083457.7	ITGAE (ENSG00000083457.7)	ITGAE		Upper Decile	Lower Quartile	Lower Quartile	Lower Quartile	Lower Decile		Lower Decile							Lower Quartile		Lower Quartile	Upper Quartile		Upper Decile		Lower Quartile	Upper Quartile
1177	ENSG00000083520.10	DIS3 (ENSG00000083520.10)	DIS3	Lower Decile	Lower Decile	Lower Decile			Lower Decile	Lower Decile	Lower Quartile	Lower Quartile	Lower Decile	Upper Decile	Upper Quartile	Lower Quartile	Upper Quartile			Lower Quartile				Upper Quartile	Lower Quartile
1178	ENSG00000083535.11	PIBF1 (ENSG00000083535.11)	PIBF1	Upper Decile	Lower Decile	Lower Quartile	Lower Quartile		Lower Decile	Lower Decile	Upper Decile				Upper Quartile		Lower Quartile	Lower Quartile				Lower Quartile		Upper Quartile
1179	ENSG00000083544.9	TDRD3 (ENSG00000083544.9)	TDRD3		Lower Decile	Lower Quartile		Lower Decile	Lower Decile	Lower Quartile	Upper Quartile		Upper Quartile		Upper Decile	Upper Decile			Lower Quartile						Upper Quartile
1180	ENSG00000083635.7	NUFIP1 (ENSG00000083635.7)	NUFIP1	Lower Quartile	Upper Quartile	Lower Decile			Lower Decile				Upper Quartile	Upper Quartile		Upper Quartile	Upper Quartile	Lower Quartile	Lower Quartile	Upper Quartile		Upper Decile		Upper Quartile	Lower Decile	Upper Decile
1181	ENSG00000083642.14	PDS5B (ENSG00000083642.14)	PDS5B		Lower Quartile	Lower Decile	Upper Quartile				Lower Quartile			Upper Quartile						Upper Quartile
1182	ENSG00000083720.8	OXCT1 (ENSG00000083720.8)	OXCT1	Lower Quartile	Lower Quartile	Lower Quartile		Lower Quartile	Lower Decile	Upper Quartile	Lower Decile	Lower Quartile	Upper Decile			Upper Quartile	Upper Quartile	Lower Quartile			Upper Quartile		Upper Decile	Upper Quartile	Lower Quartile
1183	ENSG00000083750.8	RRAGB (ENSG00000083750.8)	RRAGB	Upper Decile		Upper Quartile		Lower Quartile	Lower Quartile		Upper Quartile	Lower Decile	Lower Decile	Lower Quartile	Upper Quartile			Lower Quartile	Upper Quartile	Upper Decile	Upper Quartile	Lower Quartile		Upper Quartile	Lower Quartile	Upper Decile
1184	ENSG00000083799.13	CYLD (ENSG00000083799.13)	CYLD	Upper Quartile	Lower Decile	Lower Quartile		Lower Decile	Lower Quartile	Lower Quartile	Upper Quartile		Lower Quartile	Lower Quartile		Upper Quartile		Upper Quartile		Lower Decile	Lower Quartile		Upper Quartile	Lower Quartile	Upper Decile
1185	ENSG00000083812.7	ZNF324 (ENSG00000083812.7)	ZNF324	Upper Decile				Lower Decile	Lower Decile		Upper Quartile	Lower Quartile	Upper Quartile					Lower Decile	Lower Quartile	Upper Decile	Upper Quartile			Lower Quartile
1186	ENSG00000083814.8	ZNF671 (ENSG00000083814.8)	ZNF671	Upper Decile				Lower Decile			Upper Quartile	Lower Quartile	Lower Decile	Lower Decile					Upper Quartile	Upper Quartile	Upper Quartile	Lower Quartile	Upper Quartile
1187	ENSG00000083817.8	ZNF416 (ENSG00000083817.8)	ZNF416	Upper Quartile		Lower Quartile		Lower Decile	Lower Decile	Lower Quartile	Upper Quartile	Lower Decile		Lower Quartile	Upper Quartile	Upper Quartile		Lower Decile	Upper Quartile	Upper Quartile	Upper Quartile		Upper Quartile		Lower Decile
1188	ENSG00000083828.11	ZNF586 (ENSG00000083828.11)	ZNF586	Upper Decile	Upper Quartile	Upper Quartile	Upper Quartile	Lower Quartile	Lower Decile		Upper Decile			Lower Quartile			Lower Quartile						Upper Quartile		Upper Quartile
1189	ENSG00000083838.11	ZNF446 (ENSG00000083838.11)	ZNF446	Upper Decile	Upper Decile	Upper Quartile		Lower Quartile	Lower Decile	Upper Quartile	Upper Decile		Upper Decile		Upper Quartile		Lower Quartile	Lower Decile	Lower Decile	Upper Decile	Upper Decile	Upper Quartile	Upper Quartile		Upper Quartile
1190	ENSG00000083845.4	RPS5 (ENSG00000083845.4)	RPS5	Lower Decile	Lower Decile	Lower Decile	Lower Decile	Lower Decile	Upper Decile		Lower Decile						Lower Decile	Upper Quartile			Upper Quartile	Lower Decile	Lower Quartile			Lower Quartile
1191	ENSG00000083857.9	FAT1 (ENSG00000083857.9)	FAT1	Lower Quartile		Lower Decile	Lower Quartile	Upper Decile		Upper Decile	Lower Quartile	Lower Decile		Upper Decile		Upper Quartile									Lower Quartile
1192	ENSG00000083896.8	YTHDC1 (ENSG00000083896.8)	YTHDC1	Lower Quartile				Upper Quartile			Lower Decile					Lower Quartile		Lower Quartile
1193	ENSG00000083937.4	CHMP2B (ENSG00000083937.4)	CHMP2B	Lower Decile	Lower Decile		Upper Quartile			Lower Decile	Lower Decile				Upper Quartile			Lower Quartile	Lower Quartile	Lower Decile					Lower Decile
1194	ENSG00000084070.7	SMAP2 (ENSG00000084070.7)	SMAP2	Lower Quartile		Lower Decile			Lower Quartile					Lower Quartile		Upper Quartile		Upper Quartile	Upper Quartile		Lower Quartile	Lower Quartile	Upper Decile	Lower Quartile	Lower Quartile
1195	ENSG00000084072.12	PPIE (ENSG00000084072.12)	PPIE					Lower Decile	Lower Quartile		Lower Quartile			Lower Decile		Lower Decile							Lower Decile
1196	ENSG00000084073.4	ZMPSTE24 (ENSG00000084073.4)	ZMPSTE24	Lower Quartile	Lower Quartile	Lower Quartile					Lower Decile					Lower Quartile		Lower Quartile	Lower Quartile		Lower Quartile		Upper Decile		Lower Quartile
1197	ENSG00000084090.9	STARD7 (ENSG00000084090.9)	STARD7	Lower Quartile	Upper Quartile		Upper Quartile	Upper Quartile			Lower Decile					Lower Quartile		Lower Quartile
1198	ENSG00000084092.6	NOA1 (ENSG00000084092.6)	NOA1					Upper Quartile					Lower Quartile			Lower Decile		Lower Decile		Upper Quartile				Upper Quartile	Lower Quartile
1199	ENSG00000084093.11	REST (ENSG00000084093.11)	REST				Upper Quartile	Upper Quartile	Lower Quartile	Lower Decile			Lower Quartile			Lower Quartile	Upper Quartile	Lower Quartile	Lower Quartile	Upper Quartile				Upper Quartile	Lower Quartile	Upper Quartile
1200	ENSG00000084112.10	SSH1 (ENSG00000084112.10)	SSH1			Lower Quartile			Lower Quartile	Upper Quartile	Upper Quartile	Lower Quartile				Upper Decile					Lower Quartile		Lower Decile	Lower Quartile	Lower Quartile
1201	ENSG00000084207.11	GSTP1 (ENSG00000084207.11)	GSTP1	Lower Decile	Lower Quartile	Lower Decile	Lower Quartile	Lower Quartile		Upper Decile	Lower Decile		Lower Quartile	Upper Quartile	Lower Quartile	Upper Quartile		Upper Quartile	Upper Decile	Lower Quartile			Lower Decile		Lower Quartile
1202	ENSG00000084234.12	APLP2 (ENSG00000084234.12)	APLP2	Lower Decile	Lower Decile	Upper Decile			Lower Decile	Upper Decile	Lower Decile	Lower Quartile	Lower Decile		Lower Decile	Lower Quartile		Upper Quartile		Lower Decile		Lower Quartile
1203	ENSG00000084444.9	KIAA1467 (ENSG00000084444.9)	KIAA1467		Upper Decile	Upper Decile	Upper Decile	Upper Quartile			Upper Decile		Upper Quartile	Upper Quartile				Lower Quartile		Upper Quartile		Upper Quartile		Upper Decile		Upper Quartile
1204	ENSG00000084463.3	WBP11 (ENSG00000084463.3)	WBP11				Upper Quartile	Upper Decile				Lower Quartile			Upper Quartile			Lower Quartile	Lower Quartile	Lower Quartile		Upper Quartile	Lower Quartile
1205	ENSG00000084623.7	EIF3I (ENSG00000084623.7)	EIF3I	Lower Decile	Lower Decile			Lower Quartile		Upper Quartile	Lower Decile		Upper Quartile					Lower Quartile		Lower Decile		Lower Quartile	Upper Quartile		Lower Quartile
1206	ENSG00000084636.13	COL16A1 (ENSG00000084636.13)	COL16A1			Lower Decile	Lower Quartile		Upper Quartile	Upper Decile	Upper Quartile	Lower Quartile		Lower Quartile		Upper Decile			Upper Quartile	Upper Quartile	Upper Quartile		Lower Quartile		Lower Decile	Upper Decile
1207	ENSG00000084652.11	TXLNA (ENSG00000084652.11)	TXLNA	Upper Decile				Upper Quartile		Upper Decile	Upper Quartile	Lower Quartile	Upper Quartile		Upper Quartile			Lower Quartile	Lower Quartile	Upper Decile			Upper Quartile		Lower Decile	Upper Quartile
1208	ENSG00000084676.11	NCOA1 (ENSG00000084676.11)	NCOA1			Lower Quartile						Lower Quartile				Upper Quartile										Upper Quartile
1209	ENSG00000084693.11	AGBL5 (ENSG00000084693.11)	AGBL5	Upper Decile		Upper Quartile		Upper Quartile			Upper Decile			Lower Decile	Upper Quartile	Lower Quartile		Lower Decile	Lower Quartile	Upper Decile	Upper Quartile		Upper Decile	Lower Quartile		Upper Quartile
1210	ENSG00000084731.9	KIF3C (ENSG00000084731.9)	KIF3C		Lower Quartile	Lower Decile	Lower Quartile	Lower Decile	Lower Quartile			Lower Decile		Lower Quartile	Upper Quartile			Lower Decile		Upper Quartile		Lower Quartile	Upper Decile	Lower Quartile	Lower Decile
1211	ENSG00000084733.6	RAB10 (ENSG00000084733.6)	RAB10	Lower Quartile	Lower Quartile	Upper Quartile	Upper Quartile		Lower Quartile							Lower Decile		Lower Quartile		Lower Decile	Lower Decile		Upper Decile		Lower Quartile	Lower Quartile
1212	ENSG00000084754.6	HADHA (ENSG00000084754.6)	HADHA	Lower Decile	Lower Decile		Upper Quartile				Lower Decile	Upper Quartile			Lower Decile		Lower Quartile	Upper Decile		Lower Decile	Upper Decile	Lower Decile		Lower Decile	Upper Decile
1213	ENSG00000084764.6	MAPRE3 (ENSG00000084764.6)	MAPRE3	Upper Decile	Upper Quartile	Upper Decile					Upper Decile	Lower Quartile		Lower Decile	Upper Decile	Lower Quartile			Lower Quartile	Upper Decile	Upper Quartile		Upper Decile		Upper Decile
1214	ENSG00000084774.9	CAD (ENSG00000084774.9)	CAD	Upper Quartile	Upper Quartile	Upper Quartile			Upper Quartile										Lower Decile	Upper Quartile					Lower Quartile
1215	ENSG00000085063.10	CD59 (ENSG00000085063.10)	CD59	Lower Decile	Lower Decile	Upper Quartile					Lower Decile			Upper Quartile	Lower Decile		Lower Quartile	Upper Quartile		Lower Decile	Upper Quartile	Lower Quartile			Upper Decile
1216	ENSG00000085117.7	CD82 (ENSG00000085117.7)	CD82	Lower Decile					Upper Quartile		Lower Decile			Upper Quartile	Lower Decile					Lower Quartile			Lower Decile
1217	ENSG00000085185.11	BCORL1 (ENSG00000085185.11)	BCORL1	Upper Decile		Lower Quartile		Lower Quartile	Lower Quartile		Upper Decile			Lower Quartile	Upper Quartile					Upper Decile				Upper Quartile		Upper Decile
1218	ENSG00000085224.16	ATRX (ENSG00000085224.16)	ATRX				Upper Decile			Lower Decile	Upper Decile		Lower Quartile	Lower Quartile			Lower Quartile			Lower Quartile				Lower Quartile		Upper Quartile
1219	ENSG00000085231.9	TAF9 (ENSG00000085231.9)	TAF9					Upper Quartile				Lower Quartile	Upper Decile	Lower Quartile				Lower Decile					Upper Decile			Upper Quartile
1220	ENSG00000085274.11	MYNN (ENSG00000085274.11)	MYNN		Lower Decile	Lower Quartile		Lower Decile	Lower Quartile	Lower Decile	Upper Decile	Lower Quartile		Lower Quartile	Upper Quartile	Upper Quartile	Upper Decile	Lower Quartile	Lower Quartile	Upper Decile						Upper Decile
1221	ENSG00000085276.13	MECOM (ENSG00000085276.13)	MECOM	Upper Quartile		Lower Decile	Lower Quartile	Upper Quartile	Lower Quartile			Lower Quartile	Lower Quartile	Upper Quartile	Upper Quartile	Upper Decile				Upper Quartile	Upper Decile	Upper Quartile	Lower Quartile
1222	ENSG00000085365.13	SCAMP1 (ENSG00000085365.13)	SCAMP1	Lower Decile		Upper Quartile		Upper Quartile		Lower Quartile					Upper Quartile			Lower Quartile	Lower Quartile				Upper Decile	Upper Quartile
1223	ENSG00000085377.9	PREP (ENSG00000085377.9)	PREP	Lower Quartile	Lower Quartile	Lower Decile	Lower Quartile	Upper Quartile	Upper Quartile	Lower Quartile	Lower Quartile	Lower Decile					Upper Quartile	Lower Quartile					Lower Quartile		Lower Quartile	Upper Quartile
1224	ENSG00000085382.7	HACE1 (ENSG00000085382.7)	HACE1	Upper Quartile		Lower Decile		Upper Quartile			Lower Quartile	Lower Decile				Upper Quartile					Upper Quartile
1225	ENSG00000085415.11	SEH1L (ENSG00000085415.11)	SEH1L	Lower Decile	Upper Decile	Lower Quartile				Upper Quartile	Lower Decile		Upper Decile		Lower Quartile	Lower Decile		Lower Quartile	Lower Quartile			Lower Quartile		Lower Quartile	Lower Quartile
1226	ENSG00000085433.11	WDR47 (ENSG00000085433.11)	WDR47	Upper Quartile	Upper Decile	Lower Quartile			Lower Quartile	Lower Quartile	Upper Quartile	Lower Quartile	Upper Quartile	Lower Quartile	Upper Decile			Lower Decile	Upper Decile	Upper Decile			Upper Quartile		Lower Quartile	Upper Quartile
1227	ENSG00000085449.10	WDFY1 (ENSG00000085449.10)	WDFY1	Upper Quartile				Lower Quartile	Lower Quartile	Upper Quartile		Lower Quartile						Lower Quartile		Lower Quartile		Upper Quartile		Upper Quartile	Lower Quartile
1228	ENSG00000085491.11	SLC25A24 (ENSG00000085491.11)	SLC25A24	Upper Decile	Upper Decile				Lower Quartile		Upper Quartile		Upper Quartile		Upper Quartile	Lower Quartile		Lower Decile					Upper Quartile
1229	ENSG00000085511.15	MAP3K4 (ENSG00000085511.15)	MAP3K4	Upper Quartile	Lower Decile	Lower Decile	Lower Quartile			Lower Decile	Upper Quartile		Upper Quartile			Upper Quartile										Upper Quartile
1230	ENSG00000085552.12	IGSF9 (ENSG00000085552.12)	IGSF9	Upper Decile	Upper Decile	Upper Decile	Upper Quartile				Upper Decile	Upper Quartile	Upper Quartile	Upper Decile		Lower Decile	Upper Quartile		Lower Decile		Lower Decile	Upper Quartile	Lower Decile		Upper Quartile	Upper Quartile
1231	ENSG00000085644.9	ZNF213 (ENSG00000085644.9)	ZNF213	Upper Decile		Upper Decile	Upper Decile			Upper Quartile	Upper Decile		Upper Quartile			Lower Quartile	Upper Quartile	Lower Decile		Upper Decile
1232	ENSG00000085662.9	AKR1B1 (ENSG00000085662.9)	AKR1B1	Lower Decile		Lower Decile			Lower Decile			Lower Decile			Lower Quartile		Lower Quartile	Upper Decile	Upper Decile			Lower Quartile			Lower Decile	Lower Quartile
1233	ENSG00000085719.7	CPNE3 (ENSG00000085719.7)	CPNE3	Lower Decile	Lower Quartile			Upper Quartile	Upper Quartile		Lower Decile			Upper Quartile		Lower Quartile	Lower Quartile	Lower Quartile		Lower Quartile					Lower Quartile
1234	ENSG00000085721.8	RRN3 (ENSG00000085721.8)	RRN3			Upper Decile	Upper Quartile		Lower Decile	Lower Quartile	Lower Quartile								Lower Decile		Lower Quartile			Upper Quartile
1235	ENSG00000085733.11	CTTN (ENSG00000085733.11)	CTTN		Lower Decile		Lower Decile		Upper Quartile	Upper Decile					Upper Decile		Upper Quartile		Lower Quartile	Upper Decile
1236	ENSG00000085760.10	MTIF2 (ENSG00000085760.10)	MTIF2	Upper Quartile	Lower Quartile		Upper Quartile		Upper Quartile	Lower Quartile								Lower Quartile	Lower Decile		Lower Quartile
1237	ENSG00000085788.9	DDHD2 (ENSG00000085788.9)	DDHD2	Lower Quartile	Lower Decile	Lower Quartile	Lower Quartile	Upper Decile	Upper Decile	Lower Decile	Upper Decile	Upper Quartile	Upper Decile	Lower Quartile	Upper Decile		Lower Quartile			Upper Decile	Upper Quartile	Lower Decile		Lower Quartile
1238	ENSG00000085831.11	TTC39A (ENSG00000085831.11)	TTC39A			Upper Decile	Upper Decile	Upper Quartile			Lower Quartile		Upper Quartile		Upper Quartile	Lower Quartile		Lower Decile	Lower Quartile	Upper Quartile	Lower Quartile				Lower Quartile
1239	ENSG00000085832.12	EPS15 (ENSG00000085832.12)	EPS15	Lower Decile		Lower Decile				Lower Decile		Lower Decile				Upper Decile			Upper Quartile		Upper Quartile	Lower Quartile		Lower Decile	Lower Quartile	Lower Quartile
1240	ENSG00000085871.4	MGST2 (ENSG00000085871.4)	MGST2	Lower Decile		Upper Quartile	Upper Quartile		Lower Quartile			Upper Decile	Lower Quartile			Lower Quartile	Lower Quartile	Upper Decile	Lower Quartile	Lower Quartile			Upper Decile	Upper Quartile	Upper Decile	Lower Quartile
1241	ENSG00000085872.10	CHERP (ENSG00000085872.10)	CHERP	Upper Quartile	Upper Quartile						Upper Quartile				Upper Quartile	Lower Quartile		Lower Quartile	Lower Quartile	Upper Quartile	Upper Quartile	Upper Quartile		Lower Quartile
1242	ENSG00000085978.17	ATG16L1 (ENSG00000085978.17)	ATG16L1		Upper Quartile	Upper Quartile		Upper Quartile	Upper Quartile	Upper Quartile			Lower Decile		Lower Quartile	Lower Decile	Upper Decile	Lower Quartile			Lower Decile	Upper Quartile	Lower Decile	Upper Quartile		Lower Quartile
1243	ENSG00000085982.9	USP40 (ENSG00000085982.9)	USP40	Upper Decile			Upper Quartile	Upper Quartile	Upper Quartile	Lower Decile	Upper Decile					Lower Decile			Lower Decile				Lower Decile			Lower Quartile
1244	ENSG00000085998.9	POMGNT1 (ENSG00000085998.9)	POMGNT1	Upper Quartile	Upper Quartile	Upper Quartile			Upper Quartile		Upper Decile	Upper Quartile	Upper Quartile	Lower Quartile		Lower Decile	Lower Quartile	Upper Quartile	Lower Decile	Upper Decile		Lower Decile	Upper Decile		Upper Decile
1245	ENSG00000086015.16	MAST2 (ENSG00000086015.16)	MAST2			Lower Decile	Lower Decile		Upper Quartile	Lower Quartile		Lower Quartile	Upper Quartile	Lower Quartile	Upper Quartile	Upper Quartile		Lower Quartile	Lower Decile	Upper Decile	Lower Quartile			Lower Quartile
1246	ENSG00000086061.11	DNAJA1 (ENSG00000086061.11)	DNAJA1	Lower Quartile							Lower Quartile	Upper Quartile		Upper Quartile		Lower Decile		Upper Quartile		Lower Decile	Lower Decile	Upper Quartile	Lower Quartile	Upper Quartile		Lower Quartile
1247	ENSG00000086062.8	B4GALT1 (ENSG00000086062.8)	B4GALT1	Lower Decile		Lower Decile		Upper Quartile			Lower Decile	Upper Decile		Upper Decile		Lower Quartile		Upper Quartile	Lower Decile	Lower Quartile	Lower Decile		Lower Decile	Upper Decile	Upper Decile
1248	ENSG00000086065.9	CHMP5 (ENSG00000086065.9)	CHMP5	Lower Quartile	Lower Quartile				Lower Quartile	Upper Quartile	Lower Quartile	Lower Quartile		Upper Decile	Upper Quartile	Lower Decile		Lower Quartile		Lower Decile	Lower Quartile	Upper Quartile	Upper Quartile	Upper Decile	Lower Quartile	Lower Quartile
1249	ENSG00000086102.14	NFX1 (ENSG00000086102.14)	NFX1	Upper Decile					Lower Quartile		Upper Quartile			Upper Decile						Upper Quartile						Lower Quartile
1250	ENSG00000086189.5	DIMT1 (ENSG00000086189.5)	DIMT1	Lower Decile	Upper Quartile				Lower Quartile	Lower Quartile		Lower Quartile	Upper Quartile					Lower Decile		Lower Decile			Upper Quartile		Lower Quartile
1251	ENSG00000086200.12	IPO11 (ENSG00000086200.12)	IPO11	Upper Decile						Lower Quartile			Upper Quartile					Lower Quartile	Upper Decile	Upper Decile	Upper Quartile		Upper Quartile		Lower Quartile
1252	ENSG00000086232.8	EIF2AK1 (ENSG00000086232.8)	EIF2AK1			Upper Decile	Upper Decile	Upper Decile				Upper Quartile				Lower Quartile			Lower Decile	Upper Quartile	Lower Decile		Upper Quartile
1253	ENSG00000086300.11	SNX10 (ENSG00000086300.11)	SNX10		Lower Quartile		Upper Quartile		Lower Decile					Lower Quartile	Upper Quartile	Lower Quartile			Lower Quartile		Lower Quartile	Lower Quartile	Upper Quartile	Lower Quartile	Lower Quartile	Lower Quartile
1254	ENSG00000086475.10	SEPHS1 (ENSG00000086475.10)	SEPHS1	Lower Quartile		Lower Quartile		Upper Quartile	Upper Quartile		Lower Quartile	Upper Quartile	Upper Quartile			Upper Quartile	Upper Quartile		Lower Quartile			Lower Quartile
1255	ENSG00000086504.11	MRPL28 (ENSG00000086504.11)	MRPL28		Lower Quartile	Upper Decile	Upper Quartile			Upper Quartile	Upper Quartile	Upper Quartile				Upper Quartile	Upper Decile		Lower Decile	Lower Decile		Upper Quartile	Lower Decile	Upper Quartile
1256	ENSG00000086544.2	ITPKC (ENSG00000086544.2)	ITPKC	Upper Quartile					Upper Decile	Lower Quartile		Lower Quartile		Upper Quartile		Upper Decile	Upper Quartile	Lower Decile		Upper Quartile		Upper Quartile			Lower Quartile
1257	ENSG00000086589.7	RBM22 (ENSG00000086589.7)	RBM22	Lower Quartile								Lower Quartile	Upper Quartile	Lower Quartile		Upper Decile	Lower Quartile	Lower Decile					Upper Decile
1258	ENSG00000086598.6	TMED2 (ENSG00000086598.6)	TMED2	Lower Decile					Lower Decile	Upper Quartile	Lower Decile								Lower Decile		Lower Decile					Lower Quartile
1259	ENSG00000086619.9	ERO1LB (ENSG00000086619.9)	ERO1LB	Lower Decile		Lower Decile				Lower Quartile			Upper Quartile		Upper Quartile		Lower Quartile			Lower Quartile		Upper Quartile		Upper Quartile		Lower Decile
1260	ENSG00000086666.14	ZFAND6 (ENSG00000086666.14)	ZFAND6				Upper Quartile	Upper Decile	Upper Decile			Lower Decile		Upper Decile		Lower Decile							Upper Decile		Lower Decile
1261	ENSG00000086712.8	TXLNG (ENSG00000086712.8)	TXLNG		Lower Quartile				Lower Decile	Lower Quartile	Upper Quartile					Lower Decile	Lower Decile	Lower Decile		Upper Quartile	Upper Quartile				Lower Quartile	Upper Quartile
1262	ENSG00000086730.12	LAT2 (ENSG00000086730.12)	LAT2	Upper Decile	Upper Decile		Upper Decile		Lower Quartile		Lower Quartile								Upper Decile		Lower Quartile	Upper Quartile	Lower Quartile		Lower Quartile
1263	ENSG00000086758.11	HUWE1 (ENSG00000086758.11)	HUWE1	Lower Decile		Upper Quartile	Upper Quartile		Upper Quartile	Lower Decile		Upper Quartile	Lower Decile		Lower Quartile		Lower Decile	Upper Quartile	Lower Quartile	Lower Quartile	Lower Quartile			Lower Quartile	Upper Quartile
1264	ENSG00000086827.4	ZW10 (ENSG00000086827.4)	ZW10	Upper Quartile		Lower Quartile			Lower Decile	Lower Decile	Upper Decile	Lower Decile								Lower Quartile			Upper Quartile	Lower Decile		Upper Decile
1265	ENSG00000086848.10	ALG9 (ENSG00000086848.10)	ALG9	Lower Quartile		Lower Quartile				Lower Quartile	Lower Quartile	Upper Decile	Lower Quartile				Lower Quartile	Upper Decile		Lower Quartile	Upper Decile	Lower Decile		Lower Quartile	Upper Decile
1266	ENSG00000087008.11	ACOX3 (ENSG00000087008.11)	ACOX3	Upper Quartile		Upper Quartile		Upper Quartile	Upper Decile	Lower Decile	Upper Quartile		Upper Quartile				Lower Decile		Lower Decile			Lower Quartile	Lower Quartile
1267	ENSG00000087053.14	MTMR2 (ENSG00000087053.14)	MTMR2		Lower Decile	Lower Decile				Upper Quartile		Lower Decile	Upper Decile			Upper Quartile		Lower Quartile	Upper Quartile		Upper Quartile	Lower Decile		Lower Quartile
1268	ENSG00000087074.7	PPP1R15A (ENSG00000087074.7)	PPP1R15A			Lower Decile	Lower Quartile					Lower Decile			Upper Decile			Lower Quartile		Lower Quartile				Upper Quartile	Lower Decile
1269	ENSG00000087077.7	TRIP6 (ENSG00000087077.7)	TRIP6									Upper Quartile	Upper Quartile	Upper Decile	Lower Quartile	Upper Decile	Upper Decile			Upper Decile		Lower Quartile			Lower Quartile
1270	ENSG00000087086.9	FTL (ENSG00000087086.9)	FTL	Lower Decile	Lower Decile	Lower Decile		Lower Quartile	Upper Decile		Lower Decile	Upper Quartile			Lower Decile		Lower Decile	Upper Decile	Upper Decile	Lower Decile		Lower Decile	Lower Decile	Lower Decile	Upper Decile	Lower Decile
1271	ENSG00000087087.14	SRRT (ENSG00000087087.14)	SRRT	Upper Quartile		Upper Quartile			Upper Quartile						Lower Quartile	Lower Decile	Lower Quartile			Upper Decile					Upper Decile
1272	ENSG00000087088.15	BAX (ENSG00000087088.15)	BAX	Upper Quartile	Lower Quartile			Lower Decile	Upper Decile		Lower Decile					Lower Decile			Lower Quartile	Lower Decile	Lower Decile		Lower Quartile		Lower Decile
1273	ENSG00000087095.8	NLK (ENSG00000087095.8)	NLK	Upper Quartile	Upper Quartile			Upper Quartile	Upper Decile	Lower Decile	Lower Quartile	Lower Quartile	Lower Quartile	Lower Quartile		Lower Quartile			Lower Decile			Upper Decile	Upper Quartile
1274	ENSG00000087111.16	PIGS (ENSG00000087111.16)	PIGS						Upper Quartile		Lower Quartile		Lower Quartile		Upper Decile	Lower Quartile		Lower Quartile				Upper Quartile	Upper Quartile
1275	ENSG00000087116.9	ADAMTS2 (ENSG00000087116.9)	ADAMTS2			Lower Decile				Upper Quartile		Lower Quartile				Upper Decile		Upper Quartile					Lower Decile		Lower Quartile	Upper Quartile
1276	ENSG00000087152.11	ATXN7L3 (ENSG00000087152.11)	ATXN7L3	Upper Decile	Lower Decile			Lower Decile	Lower Quartile	Lower Quartile			Upper Quartile			Lower Decile		Lower Quartile			Lower Decile
1277	ENSG00000087157.14	PGS1 (ENSG00000087157.14)	PGS1	Upper Decile	Upper Decile			Lower Decile	Lower Decile	Upper Quartile	Upper Decile	Lower Quartile	Upper Decile			Upper Quartile		Lower Quartile	Upper Quartile	Upper Decile			Upper Quartile	Upper Decile
1278	ENSG00000087191.8	PSMC5 (ENSG00000087191.8)	PSMC5						Lower Quartile	Upper Decile	Upper Quartile				Lower Quartile					Lower Decile		Upper Quartile	Upper Quartile	Upper Decile		Lower Quartile
1279	ENSG00000087206.12	UIMC1 (ENSG00000087206.12)	UIMC1	Upper Decile			Lower Quartile	Lower Decile	Lower Decile	Lower Decile			Upper Quartile	Lower Decile		Upper Quartile	Lower Quartile	Lower Quartile	Upper Quartile	Upper Quartile	Upper Quartile	Lower Quartile	Upper Quartile	Lower Decile
1280	ENSG00000087245.8	MMP2 (ENSG00000087245.8)	MMP2	Lower Quartile	Lower Quartile	Lower Decile						Lower Decile				Upper Decile		Upper Quartile	Upper Decile				Lower Decile		Lower Quartile	Upper Quartile
1281	ENSG00000087253.7	LPCAT2 (ENSG00000087253.7)	LPCAT2		Lower Decile	Lower Decile		Upper Decile		Lower Quartile	Lower Decile	Lower Decile		Upper Decile	Lower Quartile					Lower Quartile	Upper Quartile	Upper Quartile			Lower Quartile	Upper Decile
1282	ENSG00000087263.12	OGFOD1 (ENSG00000087263.12)	OGFOD1	Lower Decile		Lower Decile			Lower Quartile		Lower Decile			Lower Quartile		Upper Quartile	Upper Quartile			Lower Decile						Upper Quartile
1283	ENSG00000087266.11	SH3BP2 (ENSG00000087266.11)	SH3BP2		Lower Quartile	Lower Quartile			Upper Quartile							Lower Quartile								Lower Decile	Lower Quartile
1284	ENSG00000087269.11	NOP14 (ENSG00000087269.11)	NOP14		Upper Quartile			Upper Decile	Upper Quartile	Upper Quartile		Upper Quartile	Upper Decile			Lower Quartile	Lower Quartile	Upper Quartile	Lower Decile	Upper Quartile	Lower Quartile			Lower Quartile	Upper Quartile
1285	ENSG00000087274.12	ADD1 (ENSG00000087274.12)	ADD1	Lower Quartile	Upper Quartile	Upper Decile			Upper Decile				Lower Quartile			Upper Quartile	Lower Quartile	Upper Quartile	Upper Quartile		Upper Decile			Upper Decile	Upper Quartile	Lower Decile
1286	ENSG00000087299.7	L2HGDH (ENSG00000087299.7)	L2HGDH						Lower Quartile	Upper Quartile	Upper Quartile	Upper Quartile	Upper Decile			Lower Decile	Upper Quartile			Upper Quartile						Upper Quartile
1287	ENSG00000087301.4	TXNDC16 (ENSG00000087301.4)	TXNDC16	Lower Quartile	Upper Quartile	Lower Quartile							Upper Quartile	Lower Decile	Upper Quartile	Lower Decile	Lower Quartile	Lower Quartile	Lower Quartile	Upper Quartile			Upper Quartile	Upper Quartile	Lower Decile	Upper Quartile
1288	ENSG00000087302.4	C14orf166 (ENSG00000087302.4)	C14orf166	Lower Quartile	Lower Quartile	Lower Quartile					Lower Decile	Upper Quartile								Lower Quartile
1289	ENSG00000087303.12	NID2 (ENSG00000087303.12)	NID2			Lower Decile	Lower Quartile			Lower Quartile		Lower Quartile		Lower Quartile		Upper Decile							Lower Quartile		Lower Decile
1290	ENSG00000087338.4	GMCL1 (ENSG00000087338.4)	GMCL1	Upper Decile			Upper Quartile		Lower Quartile	Lower Quartile				Lower Quartile		Lower Quartile		Lower Decile	Lower Quartile		Upper Quartile		Upper Quartile
1291	ENSG00000087365.10	SF3B2 (ENSG00000087365.10)	SF3B2				Lower Quartile		Upper Quartile	Upper Quartile					Lower Decile	Lower Quartile				Lower Decile
1292	ENSG00000087448.5	KLHL42 (ENSG00000087448.5)	KLHL42	Upper Decile	Upper Quartile	Upper Quartile					Upper Decile		Upper Decile		Upper Quartile			Lower Quartile	Lower Decile	Upper Quartile	Lower Quartile		Lower Quartile		Lower Quartile
1293	ENSG00000087460.19	GNAS (ENSG00000087460.19)	GNAS	Lower Decile	Lower Decile	Upper Quartile		Lower Decile	Upper Decile		Lower Decile	Upper Decile	Lower Decile		Lower Decile	Lower Quartile		Upper Decile	Upper Quartile	Lower Decile			Lower Decile	Lower Quartile	Upper Decile	Lower Decile
1294	ENSG00000087470.13	DNM1L (ENSG00000087470.13)	DNM1L	Upper Quartile	Lower Quartile			Upper Quartile	Upper Decile	Lower Quartile	Upper Decile			Upper Quartile		Lower Decile				Lower Quartile	Lower Quartile	Upper Quartile	Lower Decile			Lower Quartile
1295	ENSG00000087502.13	ERGIC2 (ENSG00000087502.13)	ERGIC2	Lower Decile	Lower Quartile			Upper Decile	Upper Quartile	Upper Quartile	Lower Quartile			Upper Quartile		Lower Quartile	Upper Decile		Lower Quartile	Lower Quartile	Lower Quartile		Lower Quartile		Lower Quartile	Lower Quartile
1296	ENSG00000087510.5	TFAP2C (ENSG00000087510.5)	TFAP2C						Upper Quartile			Upper Quartile	Lower Quartile			Lower Decile	Upper Decile	Lower Decile	Lower Decile	Upper Quartile			Lower Quartile
1297	ENSG00000087586.13	AURKA (ENSG00000087586.13)	AURKA			Lower Quartile											Upper Decile	Lower Quartile			Lower Decile		Upper Quartile		Lower Quartile
1298	ENSG00000087842.6	PIR (ENSG00000087842.6)	PIR		Lower Quartile	Lower Quartile	Lower Quartile		Lower Decile	Upper Quartile		Lower Quartile			Lower Decile	Upper Quartile	Upper Quartile				Upper Quartile			Lower Quartile
1299	ENSG00000087884.10	AAMDC (ENSG00000087884.10)	AAMDC	Lower Decile			Lower Quartile		Lower Quartile				Lower Quartile	Lower Quartile	Lower Quartile		Upper Decile		Upper Quartile	Upper Quartile	Upper Decile		Lower Quartile		Upper Quartile	Lower Quartile
1300	ENSG00000087903.8	RFX2 (ENSG00000087903.8)	RFX2	Upper Decile	Upper Quartile				Upper Quartile		Upper Quartile	Lower Quartile	Upper Quartile	Lower Quartile		Upper Decile		Lower Decile	Upper Decile	Upper Decile			Upper Decile	Upper Quartile	Lower Decile	Upper Quartile
1301	ENSG00000087995.11	METTL2A (ENSG00000087995.11)	METTL2A			Lower Quartile		Lower Quartile	Lower Quartile						Lower Quartile	Lower Quartile		Lower Quartile	Lower Quartile			Upper Decile		Upper Decile	Lower Quartile
1302	ENSG00000088035.11	ALG6 (ENSG00000088035.11)	ALG6		Upper Quartile	Lower Decile				Lower Decile		Upper Quartile		Upper Quartile	Upper Quartile	Lower Quartile	Lower Quartile	Lower Decile			Lower Quartile	Upper Quartile	Lower Quartile	Lower Quartile	Upper Quartile
1303	ENSG00000088038.13	CNOT3 (ENSG00000088038.13)	CNOT3			Lower Quartile	Lower Decile	Lower Quartile		Upper Decile		Lower Quartile	Upper Quartile			Lower Quartile		Lower Quartile			Upper Quartile					Lower Quartile
1304	ENSG00000088179.4	PTPN4 (ENSG00000088179.4)	PTPN4		Upper Quartile						Upper Quartile		Lower Quartile				Upper Quartile		Lower Quartile	Upper Quartile					Lower Decile
1305	ENSG00000088205.8	DDX18 (ENSG00000088205.8)	DDX18		Lower Quartile				Lower Quartile		Lower Quartile		Lower Quartile						Lower Quartile						Lower Quartile
1306	ENSG00000088247.11	KHSRP (ENSG00000088247.11)	KHSRP	Lower Decile			Lower Quartile				Lower Quartile												Lower Quartile	Upper Quartile		Lower Quartile
1307	ENSG00000088256.4	GNA11 (ENSG00000088256.4)	GNA11	Upper Quartile	Upper Quartile			Lower Quartile				Lower Decile			Upper Quartile	Upper Quartile		Lower Quartile			Upper Quartile		Upper Decile		Lower Quartile
1308	ENSG00000088280.14	ASAP3 (ENSG00000088280.14)	ASAP3			Upper Quartile			Upper Quartile	Upper Quartile			Upper Quartile		Lower Quartile		Upper Quartile	Lower Quartile		Upper Quartile			Upper Decile		Lower Quartile
1309	ENSG00000088298.8	EDEM2 (ENSG00000088298.8)	EDEM2	Lower Quartile	Lower Quartile	Lower Quartile		Lower Quartile	Lower Decile	Lower Quartile	Upper Quartile		Lower Quartile	Lower Quartile		Lower Decile				Upper Decile	Lower Quartile	Upper Quartile	Lower Quartile	Lower Quartile	Upper Quartile	Upper Quartile
1310	ENSG00000088305.14	DNMT3B (ENSG00000088305.14)	DNMT3B													Lower Quartile		Lower Quartile		Upper Decile				Lower Quartile	Lower Quartile	Upper Decile
1311	ENSG00000088325.11	TPX2 (ENSG00000088325.11)	TPX2			Lower Quartile						Upper Quartile			Upper Quartile		Upper Quartile	Lower Quartile		Upper Quartile	Lower Decile	Upper Quartile			Lower Decile
1312	ENSG00000088356.4	PDRG1 (ENSG00000088356.4)	PDRG1	Lower Quartile	Lower Quartile			Upper Quartile			Lower Quartile	Lower Quartile		Upper Quartile		Lower Quartile		Lower Decile					Lower Quartile	Lower Quartile
1313	ENSG00000088367.16	EPB41L1 (ENSG00000088367.16)	EPB41L1	Upper Quartile		Upper Quartile	Upper Quartile			Lower Decile	Upper Decile	Upper Quartile		Lower Quartile	Upper Quartile					Upper Quartile	Upper Quartile	Upper Quartile	Lower Decile
1314	ENSG00000088387.13	DOCK9 (ENSG00000088387.13)	DOCK9	Lower Quartile			Lower Quartile	Upper Quartile	Lower Decile	Lower Decile			Lower Quartile	Upper Quartile		Upper Decile	Lower Quartile	Lower Quartile	Upper Decile		Upper Decile		Lower Quartile
1315	ENSG00000088448.10	ANKRD10 (ENSG00000088448.10)	ANKRD10	Upper Decile	Lower Quartile					Lower Decile	Upper Decile	Lower Quartile		Upper Quartile					Lower Decile			Lower Quartile
1316	ENSG00000088451.6	TGDS (ENSG00000088451.6)	TGDS	Lower Quartile	Lower Quartile	Lower Quartile			Lower Decile	Lower Quartile			Lower Quartile		Upper Quartile		Upper Decile				Upper Quartile	Upper Quartile		Upper Quartile	Lower Quartile
1317	ENSG00000088682.9	COQ9 (ENSG00000088682.9)	COQ9		Upper Quartile	Upper Quartile			Lower Quartile	Upper Decile	Lower Quartile	Upper Decile		Lower Quartile	Lower Quartile		Lower Quartile	Upper Decile	Lower Quartile						Upper Decile
1318	ENSG00000088727.8	KIF9 (ENSG00000088727.8)	KIF9	Upper Decile	Upper Quartile	Upper Quartile							Upper Quartile	Upper Quartile			Lower Decile	Lower Decile	Lower Decile			Upper Quartile	Upper Decile		Upper Quartile	Upper Quartile
1319	ENSG00000088766.7	CRLS1 (ENSG00000088766.7)	CRLS1	Lower Quartile					Lower Quartile	Lower Quartile		Upper Decile			Lower Quartile		Lower Quartile	Upper Decile	Lower Quartile		Upper Decile				Upper Decile
1320	ENSG00000088808.12	PPP1R13B (ENSG00000088808.12)	PPP1R13B	Upper Quartile	Upper Quartile	Upper Quartile	Upper Quartile				Upper Quartile		Lower Quartile									Upper Quartile			Upper Quartile	Upper Quartile
1321	ENSG00000088812.13	ATRN (ENSG00000088812.13)	ATRN		Upper Decile				Lower Quartile			Upper Decile	Lower Quartile	Lower Quartile				Upper Decile			Lower Quartile		Lower Quartile	Upper Quartile		Upper Decile
1322	ENSG00000088826.13	SMOX (ENSG00000088826.13)	SMOX	Upper Quartile				Lower Quartile		Upper Decile					Upper Decile	Upper Decile		Lower Quartile	Upper Quartile	Lower Quartile			Lower Quartile	Lower Quartile	Lower Decile	Upper Quartile
1323	ENSG00000088827.8	SIGLEC1 (ENSG00000088827.8)	SIGLEC1	Upper Decile	Lower Decile	Lower Quartile			Lower Quartile	Lower Quartile	Upper Quartile			Lower Quartile			Upper Quartile	Upper Quartile			Lower Decile	Upper Quartile	Lower Quartile	Lower Quartile	Lower Quartile	Lower Quartile
1324	ENSG00000088832.10	FKBP1A (ENSG00000088832.10)	FKBP1A	Lower Decile		Lower Decile		Lower Decile		Lower Quartile	Lower Quartile	Lower Quartile			Lower Quartile	Upper Quartile			Upper Quartile	Lower Decile				Lower Quartile
1325	ENSG00000088833.13	NSFL1C (ENSG00000088833.13)	NSFL1C	Lower Decile					Lower Quartile								Upper Quartile	Lower Quartile	Lower Quartile	Lower Decile					Lower Decile
1326	ENSG00000088854.11	C20orf194 (ENSG00000088854.11)	C20orf194	Upper Quartile	Upper Quartile					Lower Quartile	Upper Quartile	Lower Quartile	Lower Quartile	Lower Quartile		Upper Decile	Upper Quartile				Upper Quartile				Lower Quartile	Upper Quartile
1327	ENSG00000088876.7	ZNF343 (ENSG00000088876.7)	ZNF343	Upper Decile				Upper Quartile	Lower Decile		Upper Decile			Lower Quartile	Upper Quartile			Lower Decile		Upper Quartile		Upper Quartile			Upper Decile	Upper Quartile
1328	ENSG00000088881.16	EBF4 (ENSG00000088881.16)	EBF4	Upper Decile	Upper Quartile	Upper Decile	Upper Decile		Upper Quartile						Upper Decile	Upper Quartile			Lower Quartile	Upper Decile		Upper Decile	Lower Decile	Upper Decile
1329	ENSG00000088888.13	MAVS (ENSG00000088888.13)	MAVS	Upper Decile		Upper Quartile					Upper Decile									Upper Decile		Upper Quartile			Lower Quartile	Upper Quartile
1330	ENSG00000088930.6	XRN2 (ENSG00000088930.6)	XRN2	Lower Decile						Lower Quartile	Lower Quartile		Lower Quartile			Lower Quartile	Lower Quartile			Lower Quartile	Lower Quartile				Lower Decile
1331	ENSG00000088986.6	DYNLL1 (ENSG00000088986.6)	DYNLL1	Lower Decile	Lower Quartile	Upper Quartile			Upper Quartile	Upper Quartile	Lower Decile					Lower Decile				Lower Decile	Lower Quartile		Upper Quartile
1332	ENSG00000089006.12	SNX5 (ENSG00000089006.12)	SNX5	Lower Decile		Lower Quartile	Upper Quartile	Upper Quartile			Lower Decile		Lower Quartile		Lower Quartile				Upper Decile	Lower Decile	Upper Decile			Lower Quartile
1333	ENSG00000089009.11	RPL6 (ENSG00000089009.11)	RPL6	Lower Decile	Lower Decile	Lower Decile	Lower Quartile		Upper Quartile		Lower Decile			Upper Decile	Lower Decile		Lower Decile	Upper Quartile	Upper Quartile	Lower Quartile	Upper Quartile			Lower Quartile	Upper Quartile
1334	ENSG00000089022.9	MAPKAPK5 (ENSG00000089022.9)	MAPKAPK5			Upper Quartile		Lower Decile	Lower Quartile		Lower Quartile								Lower Decile
1335	ENSG00000089048.10	ESF1 (ENSG00000089048.10)	ESF1			Lower Quartile		Upper Decile	Lower Quartile		Upper Quartile					Lower Quartile		Lower Quartile				Upper Quartile
1336	ENSG00000089053.8	ANAPC5 (ENSG00000089053.8)	ANAPC5	Upper Quartile	Upper Decile			Lower Decile	Lower Quartile		Upper Decile	Upper Quartile	Upper Quartile	Lower Decile				Upper Quartile		Lower Decile			Upper Quartile		Upper Decile
1337	ENSG00000089057.10	SLC23A2 (ENSG00000089057.10)	SLC23A2	Upper Decile		Lower Quartile	Upper Decile	Lower Quartile	Lower Decile		Upper Quartile	Upper Quartile	Lower Quartile	Lower Quartile		Upper Decile	Lower Quartile	Upper Decile	Lower Quartile	Lower Quartile		Lower Quartile	Lower Quartile	Upper Quartile	Upper Decile	Upper Decile
1338	ENSG00000089060.7	SLC8B1 (ENSG00000089060.7)	SLC8B1	Lower Quartile		Lower Quartile		Lower Decile												Upper Quartile			Lower Decile	Lower Quartile	Lower Quartile
1339	ENSG00000089063.10	TMEM230 (ENSG00000089063.10)	TMEM230		Lower Quartile	Lower Decile	Upper Quartile		Lower Decile	Lower Quartile				Lower Quartile			Lower Quartile			Lower Decile	Upper Quartile		Upper Quartile
1340	ENSG00000089091.12	DZANK1 (ENSG00000089091.12)	DZANK1	Upper Decile	Upper Quartile	Upper Decile	Upper Quartile		Lower Quartile		Upper Decile					Lower Quartile		Lower Decile				Upper Quartile
1341	ENSG00000089094.12	KDM2B (ENSG00000089094.12)	KDM2B	Upper Quartile	Upper Decile			Lower Decile	Lower Quartile		Upper Decile					Upper Quartile						Upper Quartile
1342	ENSG00000089123.11	TASP1 (ENSG00000089123.11)	TASP1	Upper Decile				Upper Quartile	Lower Quartile		Upper Decile	Lower Quartile	Lower Quartile	Lower Quartile	Upper Quartile			Lower Quartile	Upper Quartile	Lower Quartile
1343	ENSG00000089127.8	OAS1 (ENSG00000089127.8)	OAS1	Upper Decile				Lower Quartile	Lower Decile		Upper Decile		Lower Quartile			Lower Quartile				Lower Quartile	Lower Quartile	Upper Decile	Lower Quartile		Lower Quartile	Lower Decile
1344	ENSG00000089154.6	GCN1L1 (ENSG00000089154.6)	GCN1L1	Upper Decile		Upper Decile		Lower Decile	Lower Quartile	Upper Quartile															Lower Quartile
1345	ENSG00000089157.11	RPLP0 (ENSG00000089157.11)	RPLP0	Lower Decile	Lower Decile	Lower Quartile	Lower Decile	Lower Quartile	Upper Decile		Lower Decile	Upper Quartile			Lower Quartile		Lower Decile	Upper Quartile				Lower Quartile	Lower Quartile	Lower Quartile	Upper Quartile	Lower Quartile
1346	ENSG00000089159.11	PXN (ENSG00000089159.11)	PXN		Lower Quartile			Lower Decile	Lower Decile				Lower Decile		Lower Decile	Upper Decile	Upper Decile		Upper Quartile	Lower Decile				Lower Quartile
1347	ENSG00000089177.13	KIF16B (ENSG00000089177.13)	KIF16B		Upper Quartile	Upper Decile		Upper Quartile			Upper Decile				Upper Decile			Lower Quartile				Upper Quartile		Upper Quartile		Upper Quartile
1348	ENSG00000089195.10	TRMT6 (ENSG00000089195.10)	TRMT6		Lower Decile	Lower Decile		Upper Quartile	Lower Decile	Lower Quartile					Upper Quartile	Lower Quartile	Upper Quartile	Lower Decile	Lower Quartile	Lower Decile		Upper Quartile	Upper Quartile	Lower Quartile	Lower Quartile	Upper Quartile
1349	ENSG00000089220.4	PEBP1 (ENSG00000089220.4)	PEBP1	Lower Decile			Upper Quartile		Lower Quartile	Upper Quartile	Lower Quartile	Upper Decile			Lower Quartile		Lower Decile	Upper Decile	Lower Quartile			Lower Quartile	Upper Quartile		Upper Decile	Lower Quartile
1350	ENSG00000089234.11	BRAP (ENSG00000089234.11)	BRAP	Lower Quartile					Lower Decile				Upper Quartile			Lower Decile	Upper Quartile	Lower Quartile	Upper Quartile			Upper Quartile	Lower Quartile	Upper Quartile		Lower Quartile
1351	ENSG00000089248.6	ERP29 (ENSG00000089248.6)	ERP29			Upper Decile	Upper Quartile	Lower Quartile	Lower Decile	Upper Decile		Upper Quartile				Lower Quartile		Upper Quartile		Lower Decile	Lower Quartile	Upper Quartile			Upper Decile	Lower Quartile
1352	ENSG00000089280.14	FUS (ENSG00000089280.14)	FUS	Upper Quartile	Upper Decile	Upper Decile		Lower Quartile	Upper Quartile		Upper Quartile	Upper Quartile	Lower Quartile		Lower Quartile	Lower Decile	Lower Quartile	Upper Quartile			Lower Quartile		Lower Quartile	Upper Decile	Upper Decile	Lower Quartile
1353	ENSG00000089289.11	IGBP1 (ENSG00000089289.11)	IGBP1	Lower Quartile	Lower Quartile	Upper Quartile		Lower Quartile	Lower Quartile					Lower Quartile				Lower Quartile	Upper Quartile						Lower Quartile	Upper Quartile
1354	ENSG00000089327.10	FXYD5 (ENSG00000089327.10)	FXYD5	Lower Decile		Lower Decile	Lower Quartile						Lower Decile	Upper Quartile			Lower Quartile		Upper Quartile	Lower Decile					Upper Decile
1355	ENSG00000089335.16	ZNF302 (ENSG00000089335.16)	ZNF302	Upper Quartile	Upper Decile				Lower Quartile				Upper Decile				Lower Quartile	Lower Quartile	Lower Quartile		Upper Quartile				Upper Quartile
1356	ENSG00000089351.10	GRAMD1A (ENSG00000089351.10)	GRAMD1A			Upper Quartile			Upper Quartile		Upper Quartile		Upper Quartile		Upper Quartile			Lower Decile					Upper Quartile		Lower Quartile
1357	ENSG00000089356.12	FXYD3 (ENSG00000089356.12)	FXYD3	Lower Decile		Upper Quartile			Upper Quartile	Upper Quartile					Upper Quartile	Lower Decile		Lower Decile				Upper Quartile	Upper Quartile	Upper Quartile	Lower Quartile
1358	ENSG00000089472.12	HEPH (ENSG00000089472.12)	HEPH	Lower Quartile		Lower Decile						Lower Decile				Upper Decile				Lower Quartile	Upper Quartile		Lower Decile		Lower Decile
1359	ENSG00000089597.12	GANAB (ENSG00000089597.12)	GANAB		Lower Quartile		Lower Quartile	Upper Quartile	Upper Quartile		Lower Decile				Upper Quartile			Upper Decile		Lower Quartile	Lower Quartile	Lower Quartile			Upper Quartile	Lower Quartile
1360	ENSG00000089639.6	GMIP (ENSG00000089639.6)	GMIP	Upper Quartile	Lower Decile	Lower Decile	Lower Quartile	Lower Quartile	Lower Quartile		Upper Quartile		Lower Quartile		Upper Quartile	Lower Quartile		Lower Quartile	Upper Quartile		Lower Decile	Upper Quartile	Upper Quartile		Lower Decile
1361	ENSG00000089682.12	RBM41 (ENSG00000089682.12)	RBM41	Upper Decile		Upper Decile			Lower Quartile	Lower Quartile	Upper Decile					Lower Decile		Lower Decile		Lower Quartile		Upper Decile		Lower Quartile		Upper Quartile
1362	ENSG00000089685.10	BIRC5 (ENSG00000089685.10)	BIRC5			Lower Quartile				Upper Decile		Upper Quartile	Upper Quartile				Upper Quartile	Lower Quartile			Lower Decile			Upper Quartile	Lower Quartile
1363	ENSG00000089693.6	MLF2 (ENSG00000089693.6)	MLF2	Lower Decile	Upper Quartile	Upper Decile	Upper Quartile	Upper Quartile	Upper Decile			Upper Quartile	Lower Decile	Upper Quartile				Upper Quartile	Lower Quartile			Upper Quartile			Upper Quartile
1364	ENSG00000089737.11	DDX24 (ENSG00000089737.11)	DDX24	Lower Quartile	Lower Quartile	Lower Decile		Lower Quartile				Upper Decile		Lower Quartile		Upper Quartile	Lower Quartile		Upper Quartile	Lower Quartile				Lower Quartile	Upper Quartile
1365	ENSG00000089775.7	ZBTB25 (ENSG00000089775.7)	ZBTB25	Upper Decile	Upper Quartile	Lower Decile		Lower Quartile	Lower Quartile	Lower Quartile	Upper Quartile	Lower Quartile	Upper Quartile	Lower Decile		Upper Quartile				Upper Quartile						Upper Decile
1366	ENSG00000089818.12	NECAP1 (ENSG00000089818.12)	NECAP1			Upper Quartile				Lower Quartile			Upper Quartile		Upper Decile	Upper Quartile			Lower Quartile	Lower Quartile	Lower Quartile	Upper Quartile		Upper Decile		Lower Quartile
1367	ENSG00000089820.11	ARHGAP4 (ENSG00000089820.11)	ARHGAP4	Upper Decile				Lower Decile		Lower Quartile	Upper Quartile	Lower Decile			Upper Quartile	Upper Decile	Upper Quartile	Upper Quartile	Upper Decile					Lower Decile	Lower Decile
1368	ENSG00000089876.7	DHX32 (ENSG00000089876.7)	DHX32		Upper Decile			Upper Decile			Upper Decile	Upper Quartile		Upper Decile				Lower Quartile	Lower Decile			Upper Quartile				Upper Quartile
1369	ENSG00000089902.8	RCOR1 (ENSG00000089902.8)	RCOR1		Upper Quartile						Upper Decile				Lower Quartile	Lower Decile	Upper Decile	Lower Quartile		Lower Decile		Upper Quartile			Lower Quartile	Upper Quartile
1370	ENSG00000089916.13	GPATCH2L (ENSG00000089916.13)	GPATCH2L	Upper Decile						Lower Quartile	Upper Quartile			Lower Quartile			Upper Quartile		Lower Decile	Upper Quartile		Upper Quartile	Lower Quartile			Upper Quartile
1371	ENSG00000090006.13	LTBP4 (ENSG00000090006.13)	LTBP4				Lower Quartile		Upper Quartile		Lower Quartile			Lower Quartile		Upper Decile		Upper Quartile	Upper Decile	Upper Quartile	Upper Decile	Lower Quartile
1372	ENSG00000090013.5	BLVRB (ENSG00000090013.5)	BLVRB			Upper Quartile		Upper Quartile	Upper Decile	Upper Decile	Lower Decile			Lower Quartile	Lower Quartile	Lower Quartile	Upper Quartile			Lower Quartile				Upper Quartile	Lower Quartile	Lower Quartile
1373	ENSG00000090020.6	SLC9A1 (ENSG00000090020.6)	SLC9A1		Upper Decile			Upper Quartile	Upper Quartile	Upper Decile					Upper Quartile			Lower Decile	Lower Quartile	Lower Quartile	Lower Quartile		Upper Quartile	Lower Decile
1374	ENSG00000090054.9	SPTLC1 (ENSG00000090054.9)	SPTLC1					Upper Decile		Upper Quartile	Lower Decile	Lower Quartile		Lower Quartile	Upper Decile		Upper Quartile			Upper Quartile		Lower Quartile	Upper Quartile		Lower Decile
1375	ENSG00000090060.13	PAPOLA (ENSG00000090060.13)	PAPOLA			Lower Quartile						Upper Quartile			Upper Quartile	Lower Quartile		Upper Quartile		Upper Quartile		Upper Quartile	Lower Quartile	Upper Quartile
1376	ENSG00000090061.13	CCNK (ENSG00000090061.13)	CCNK	Lower Quartile					Lower Quartile		Upper Decile						Upper Decile	Lower Quartile	Lower Quartile		Lower Quartile	Upper Quartile			Lower Quartile
1377	ENSG00000090097.16	PCBP4 (ENSG00000090097.16)	PCBP4	Lower Quartile	Upper Decile	Upper Quartile		Lower Quartile			Lower Quartile		Lower Quartile		Upper Decile	Upper Decile	Lower Quartile	Lower Quartile	Lower Quartile	Upper Quartile	Upper Quartile	Upper Quartile	Upper Decile	Lower Quartile		Upper Decile
1378	ENSG00000090104.7	RGS1 (ENSG00000090104.7)	RGS1			Lower Decile		Lower Quartile		Lower Quartile			Upper Quartile				Upper Quartile			Lower Quartile	Lower Quartile	Upper Quartile	Lower Quartile		Lower Quartile
1379	ENSG00000090238.7	YPEL3 (ENSG00000090238.7)	YPEL3		Upper Decile	Upper Quartile		Lower Quartile	Lower Quartile	Upper Quartile	Upper Quartile	Lower Quartile				Lower Quartile	Lower Decile		Upper Decile		Upper Decile	Upper Quartile		Upper Decile		Lower Quartile
1380	ENSG00000090263.11	MRPS33 (ENSG00000090263.11)	MRPS33		Lower Quartile		Upper Quartile	Upper Quartile			Lower Decile	Upper Quartile	Upper Quartile		Lower Decile	Lower Quartile	Lower Quartile	Lower Quartile	Lower Quartile	Lower Quartile				Upper Quartile		Upper Decile
1381	ENSG00000090266.8	NDUFB2 (ENSG00000090266.8)	NDUFB2	Lower Quartile	Lower Quartile			Lower Quartile			Lower Decile				Lower Quartile	Lower Quartile			Upper Quartile	Lower Quartile		Lower Quartile	Upper Quartile		Upper Quartile
1382	ENSG00000090273.9	NUDC (ENSG00000090273.9)	NUDC	Lower Quartile		Upper Decile				Upper Decile		Upper Quartile			Upper Quartile	Lower Quartile				Lower Decile			Upper Quartile		Upper Quartile	Lower Quartile
1383	ENSG00000090316.11	MAEA (ENSG00000090316.11)	MAEA	Upper Quartile	Upper Quartile	Upper Decile				Upper Quartile		Lower Quartile						Lower Quartile							Lower Quartile
1384	ENSG00000090339.4	ICAM1 (ENSG00000090339.4)	ICAM1		Lower Quartile	Lower Decile		Lower Quartile		Lower Quartile						Upper Quartile							Lower Decile	Lower Quartile	Lower Decile
1385	ENSG00000090372.10	STRN4 (ENSG00000090372.10)	STRN4	Upper Quartile			Lower Decile	Upper Decile	Upper Decile		Lower Quartile	Lower Quartile					Lower Quartile	Lower Quartile	Lower Quartile	Lower Decile						Lower Quartile
1386	ENSG00000090376.4	IRAK3 (ENSG00000090376.4)	IRAK3	Lower Quartile	Lower Quartile			Lower Quartile				Lower Quartile			Lower Quartile	Upper Decile			Upper Quartile		Upper Decile
1387	ENSG00000090382.2	LYZ (ENSG00000090382.2)	LYZ	Lower Quartile		Lower Quartile			Lower Decile		Lower Quartile							Upper Quartile	Upper Quartile	Lower Quartile	Lower Decile		Lower Quartile	Lower Quartile
1388	ENSG00000090432.5	MUL1 (ENSG00000090432.5)	MUL1	Lower Quartile				Upper Quartile	Lower Quartile	Upper Decile	Lower Decile	Lower Quartile	Upper Quartile		Upper Quartile	Lower Decile		Lower Quartile		Lower Decile					Lower Decile	Upper Quartile
1389	ENSG00000090447.7	TFAP4 (ENSG00000090447.7)	TFAP4			Upper Decile		Upper Quartile	Lower Quartile	Upper Quartile			Upper Decile		Upper Quartile	Lower Decile		Lower Decile	Lower Decile	Lower Quartile
1390	ENSG00000090470.10	PDCD7 (ENSG00000090470.10)	PDCD7			Upper Decile	Upper Quartile	Upper Decile	Upper Decile	Upper Quartile	Upper Quartile	Lower Quartile	Upper Quartile	Upper Decile		Upper Decile	Lower Quartile	Lower Decile			Upper Quartile	Upper Decile	Upper Decile	Upper Quartile	Lower Decile
1391	ENSG00000090487.6	SPG21 (ENSG00000090487.6)	SPG21	Lower Quartile		Lower Quartile	Upper Decile	Upper Decile	Upper Decile		Lower Quartile			Upper Quartile			Lower Decile			Lower Quartile			Upper Decile
1392	ENSG00000090520.6	DNAJB11 (ENSG00000090520.6)	DNAJB11	Lower Decile				Lower Quartile	Lower Quartile	Upper Decile	Lower Decile		Lower Quartile		Upper Quartile	Lower Quartile		Upper Quartile	Lower Quartile	Lower Decile	Lower Decile	Lower Quartile		Upper Decile		Lower Quartile
1393	ENSG00000090539.11	CHRD (ENSG00000090539.11)	CHRD	Upper Quartile		Upper Decile	Upper Quartile	Lower Quartile	Lower Quartile	Lower Quartile	Upper Quartile		Upper Quartile		Lower Quartile	Upper Quartile	Lower Quartile	Upper Decile	Lower Quartile						Upper Quartile	Upper Decile
1394	ENSG00000090565.11	RAB11FIP3 (ENSG00000090565.11)	RAB11FIP3	Upper Quartile	Upper Decile	Upper Decile	Upper Quartile			Upper Quartile	Upper Decile		Upper Quartile				Upper Quartile				Lower Quartile			Upper Quartile
1395	ENSG00000090581.5	GNPTG (ENSG00000090581.5)	GNPTG	Upper Quartile	Upper Decile	Upper Decile	Upper Decile			Upper Quartile		Upper Quartile	Upper Quartile	Upper Quartile	Lower Quartile		Lower Quartile	Upper Quartile	Lower Quartile				Lower Quartile	Upper Quartile	Upper Quartile
1396	ENSG00000090612.16	ZNF268 (ENSG00000090612.16)	ZNF268	Upper Decile		Upper Quartile	Upper Decile	Lower Quartile	Lower Decile		Upper Decile		Upper Quartile	Upper Quartile	Upper Decile	Upper Quartile	Upper Quartile			Upper Decile						Lower Decile
1397	ENSG00000090615.8	GOLGA3 (ENSG00000090615.8)	GOLGA3	Upper Quartile	Upper Quartile	Upper Decile		Lower Quartile	Lower Quartile	Upper Decile	Upper Decile		Upper Quartile			Upper Quartile	Upper Quartile	Lower Quartile	Lower Quartile	Upper Quartile	Lower Quartile	Upper Quartile			Lower Quartile	Lower Quartile
1398	ENSG00000090621.9	PABPC4 (ENSG00000090621.9)	PABPC4	Lower Decile	Lower Quartile	Lower Decile	Lower Decile	Upper Quartile	Upper Decile	Upper Decile	Lower Decile				Lower Quartile	Lower Decile	Lower Decile	Upper Decile				Lower Decile	Lower Decile			Lower Decile
1399	ENSG00000090661.7	CERS4 (ENSG00000090661.7)	CERS4		Upper Quartile	Upper Quartile		Upper Quartile	Upper Decile	Upper Quartile						Lower Quartile	Lower Quartile	Lower Quartile		Upper Quartile	Lower Decile			Upper Quartile	Upper Decile
1400	ENSG00000090674.11	MCOLN1 (ENSG00000090674.11)	MCOLN1		Upper Decile		Lower Quartile	Lower Decile			Upper Quartile	Lower Quartile					Lower Quartile	Upper Decile						Upper Decile		Lower Quartile
1401	ENSG00000090686.11	USP48 (ENSG00000090686.11)	USP48		Upper Quartile	Lower Decile	Lower Quartile						Upper Decile	Lower Quartile		Lower Quartile				Lower Decile			Upper Quartile	Lower Decile
1402	ENSG00000090776.5	EFNB1 (ENSG00000090776.5)	EFNB1		Upper Quartile	Lower Quartile				Upper Decile	Lower Quartile		Lower Quartile			Upper Quartile	Lower Quartile				Upper Decile		Lower Decile
1403	ENSG00000090857.9	PDPR (ENSG00000090857.9)	PDPR			Lower Quartile		Lower Decile	Lower Quartile	Upper Quartile	Upper Decile			Lower Decile					Upper Quartile			Lower Quartile				Upper Quartile
1404	ENSG00000090861.11	AARS (ENSG00000090861.11)	AARS	Lower Decile	Lower Quartile			Lower Quartile		Upper Decile	Lower Decile			Lower Quartile						Lower Decile
1405	ENSG00000090863.7	GLG1 (ENSG00000090863.7)	GLG1	Lower Decile	Lower Quartile	Lower Decile	Lower Quartile			Upper Decile	Lower Decile	Lower Quartile	Lower Quartile	Lower Decile		Upper Decile	Upper Quartile	Upper Quartile	Upper Quartile	Lower Decile		Lower Quartile	Lower Quartile
1406	ENSG00000090889.10	KIF4A (ENSG00000090889.10)	KIF4A	Upper Quartile						Upper Quartile		Upper Quartile			Upper Quartile	Lower Decile		Lower Quartile			Lower Quartile	Upper Quartile			Lower Quartile
1407	ENSG00000090905.13	TNRC6A (ENSG00000090905.13)	TNRC6A	Upper Decile	Upper Quartile	Upper Decile	Upper Decile	Upper Quartile	Lower Quartile	Upper Quartile	Upper Decile	Lower Quartile		Lower Quartile	Lower Quartile		Lower Quartile	Upper Quartile		Upper Quartile	Upper Quartile	Lower Quartile		Upper Decile	Upper Quartile
1408	ENSG00000090920.9	FCGBP (ENSG00000090920.9)	FCGBP	Upper Decile		Upper Quartile	Upper Decile			Upper Decile	Upper Quartile		Upper Decile			Upper Quartile				Upper Quartile
1409	ENSG00000090924.10	PLEKHG2 (ENSG00000090924.10)	PLEKHG2	Upper Quartile		Lower Decile	Lower Quartile		Upper Quartile			Lower Decile	Lower Quartile						Upper Decile	Upper Quartile		Lower Quartile	Lower Quartile		Lower Decile
1410	ENSG00000090975.8	PITPNM2 (ENSG00000090975.8)	PITPNM2	Upper Decile		Lower Decile		Lower Quartile								Upper Decile		Upper Decile	Upper Quartile		Upper Quartile	Lower Quartile	Lower Decile	Upper Quartile	Upper Quartile	Lower Quartile
1411	ENSG00000090989.13	EXOC1 (ENSG00000090989.13)	EXOC1	Upper Quartile	Upper Decile				Lower Decile	Lower Quartile	Upper Decile	Lower Decile						Lower Decile	Lower Quartile	Upper Quartile					Upper Quartile	Lower Quartile
1412	ENSG00000091009.6	RBM27 (ENSG00000091009.6)	RBM27	Upper Quartile		Upper Decile		Upper Decile			Upper Decile		Upper Quartile					Lower Quartile		Upper Quartile	Lower Quartile			Upper Decile	Lower Quartile
1413	ENSG00000091039.12	OSBPL8 (ENSG00000091039.12)	OSBPL8	Lower Decile	Lower Decile	Lower Quartile	Lower Quartile			Lower Quartile	Lower Decile	Lower Decile				Upper Decile			Upper Decile	Lower Decile	Upper Quartile	Lower Quartile	Lower Quartile	Lower Quartile	Lower Quartile	Upper Quartile
1414	ENSG00000091073.15	DTX2 (ENSG00000091073.15)	DTX2	Upper Quartile	Upper Quartile				Upper Decile						Upper Decile	Lower Quartile	Lower Quartile		Upper Quartile
1415	ENSG00000091127.9	PUS7 (ENSG00000091127.9)	PUS7					Upper Quartile			Lower Quartile		Upper Decile	Upper Quartile	Lower Quartile	Lower Decile		Lower Quartile	Lower Decile	Upper Quartile				Lower Quartile		Upper Quartile
1416	ENSG00000091136.9	LAMB1 (ENSG00000091136.9)	LAMB1		Lower Quartile	Lower Decile	Lower Quartile	Upper Quartile	Upper Quartile		Upper Quartile	Lower Decile				Upper Decile		Upper Decile			Upper Quartile		Lower Quartile		Lower Quartile
1417	ENSG00000091140.8	DLD (ENSG00000091140.8)	DLD				Upper Quartile		Lower Quartile	Lower Decile	Lower Quartile		Upper Decile		Lower Decile					Upper Quartile	Upper Quartile	Lower Quartile	Upper Quartile	Upper Quartile
1418	ENSG00000091157.9	WDR7 (ENSG00000091157.9)	WDR7	Upper Decile	Upper Quartile	Lower Quartile		Lower Decile	Lower Quartile	Lower Quartile				Lower Quartile	Upper Quartile	Upper Quartile
1419	ENSG00000091164.8	TXNL1 (ENSG00000091164.8)	TXNL1	Lower Decile	Lower Decile	Lower Decile				Lower Quartile	Lower Decile		Upper Quartile		Upper Quartile			Lower Quartile	Lower Decile		Lower Quartile			Lower Quartile	Lower Decile
1420	ENSG00000091317.7	CMTM6 (ENSG00000091317.7)	CMTM6	Lower Quartile	Lower Quartile		Upper Quartile		Lower Decile		Lower Quartile				Upper Decile				Lower Quartile		Lower Quartile		Upper Quartile	Upper Quartile
1421	ENSG00000091409.10	ITGA6 (ENSG00000091409.10)	ITGA6	Lower Quartile			Lower Quartile	Lower Quartile	Lower Quartile	Lower Decile	Lower Decile	Lower Quartile	Lower Decile	Upper Quartile				Lower Quartile			Upper Decile	Lower Quartile			Upper Quartile
1422	ENSG00000091428.13	RAPGEF4 (ENSG00000091428.13)	RAPGEF4		Upper Decile	Lower Decile			Lower Quartile			Upper Quartile				Lower Quartile	Lower Quartile	Upper Decile			Upper Quartile		Lower Decile			Upper Decile
1423	ENSG00000091436.12	(ENSG00000091436.12)		Upper Decile		Lower Decile	Lower Decile		Upper Quartile	Lower Decile	Lower Decile				Lower Decile	Upper Quartile					Upper Decile	Upper Quartile	Lower Decile			Upper Decile
1424	ENSG00000091483.6	FH (ENSG00000091483.6)	FH	Lower Decile					Lower Quartile		Lower Quartile	Upper Decile					Lower Quartile	Upper Quartile		Lower Decile	Lower Quartile	Upper Quartile			Upper Quartile
1425	ENSG00000091490.6	SEL1L3 (ENSG00000091490.6)	SEL1L3	Lower Quartile		Lower Decile		Lower Quartile	Lower Quartile	Lower Decile				Upper Quartile			Upper Quartile			Lower Decile		Lower Quartile	Upper Quartile			Lower Decile
1426	ENSG00000091513.10	TF (ENSG00000091513.10)	TF	Lower Quartile	Lower Quartile		Upper Decile					Upper Decile	Lower Quartile	Upper Quartile			Lower Quartile	Upper Decile		Lower Quartile	Upper Quartile	Lower Quartile	Lower Quartile	Upper Quartile	Upper Decile	Lower Quartile
1427	ENSG00000091527.11	CDV3 (ENSG00000091527.11)	CDV3	Lower Quartile	Lower Quartile					Upper Quartile		Lower Quartile			Upper Decile	Upper Quartile		Upper Quartile	Upper Quartile			Lower Quartile	Lower Quartile	Lower Quartile	Lower Decile	Lower Quartile
1428	ENSG00000091542.8	ALKBH5 (ENSG00000091542.8)	ALKBH5	Upper Quartile		Lower Quartile	Upper Quartile	Lower Decile	Lower Decile		Lower Quartile			Lower Quartile	Lower Quartile					Lower Quartile
1429	ENSG00000091592.11	NLRP1 (ENSG00000091592.11)	NLRP1			Lower Decile	Lower Quartile	Lower Quartile				Lower Quartile		Lower Quartile		Upper Decile			Upper Decile		Upper Decile		Lower Quartile	Lower Quartile
1430	ENSG00000091640.3	SPAG7 (ENSG00000091640.3)	SPAG7	Lower Decile				Lower Quartile	Lower Quartile	Upper Quartile				Upper Quartile	Lower Quartile	Upper Decile	Upper Decile			Lower Quartile	Upper Quartile		Lower Quartile
1431	ENSG00000091651.4	ORC6 (ENSG00000091651.4)	ORC6	Upper Quartile					Lower Quartile					Lower Quartile			Upper Quartile	Lower Quartile			Lower Quartile				Lower Quartile
1432	ENSG00000091656.11	ZFHX4 (ENSG00000091656.11)	ZFHX4		Upper Quartile	Lower Quartile				Upper Quartile				Lower Quartile	Lower Quartile	Upper Decile		Upper Quartile	Upper Quartile	Upper Decile				Upper Quartile
1433	ENSG00000091732.11	ZC3HC1 (ENSG00000091732.11)	ZC3HC1	Upper Decile	Upper Quartile		Upper Quartile						Upper Quartile		Lower Quartile	Lower Decile			Upper Quartile	Upper Quartile			Lower Quartile	Lower Decile	Upper Quartile	Upper Quartile
1434	ENSG00000091831.17	ESR1 (ENSG00000091831.17)	ESR1	Upper Quartile	Upper Quartile	Upper Decile	Upper Quartile		Lower Quartile		Upper Decile			Lower Quartile	Upper Quartile		Lower Decile			Upper Decile			Upper Quartile	Upper Quartile	Upper Quartile
1435	ENSG00000091879.9	ANGPT2 (ENSG00000091879.9)	ANGPT2		Lower Quartile	Lower Decile	Lower Quartile				Upper Quartile	Lower Quartile			Upper Decile	Upper Decile		Lower Quartile			Upper Quartile		Upper Quartile	Lower Quartile	Lower Quartile
1436	ENSG00000091972.14	CD200 (ENSG00000091972.14)	CD200			Lower Decile	Lower Quartile			Upper Decile		Lower Decile			Upper Quartile	Upper Quartile	Upper Quartile	Lower Quartile	Upper Decile	Lower Quartile	Upper Quartile				Lower Quartile
1437	ENSG00000091986.11	CCDC80 (ENSG00000091986.11)	CCDC80	Lower Decile	Lower Quartile	Lower Decile	Lower Quartile		Upper Decile		Lower Quartile	Lower Quartile				Upper Decile			Upper Decile		Upper Quartile		Lower Decile		Lower Quartile
1438	ENSG00000092010.10	PSME1 (ENSG00000092010.10)	PSME1	Lower Decile	Lower Decile	Upper Decile		Lower Quartile				Upper Quartile	Lower Quartile							Lower Decile	Lower Quartile		Lower Quartile			Lower Quartile
1439	ENSG00000092020.6	PPP2R3C (ENSG00000092020.6)	PPP2R3C	Lower Quartile	Lower Quartile	Lower Decile		Upper Quartile	Upper Quartile	Lower Quartile	Lower Decile			Lower Quartile	Upper Quartile	Upper Quartile			Upper Decile	Lower Quartile	Upper Quartile				Lower Decile	Lower Quartile
1440	ENSG00000092036.12	HAUS4 (ENSG00000092036.12)	HAUS4	Upper Decile	Upper Decile	Upper Quartile	Upper Quartile		Upper Quartile		Upper Quartile	Upper Quartile						Lower Quartile			Upper Quartile		Lower Decile		Lower Quartile	Upper Quartile
1441	ENSG00000092068.14	SLC7A8 (ENSG00000092068.14)	SLC7A8		Upper Decile	Upper Quartile	Upper Decile		Upper Quartile		Lower Quartile	Upper Quartile	Upper Quartile	Upper Quartile			Lower Quartile	Lower Decile		Upper Quartile						Upper Quartile
1442	ENSG00000092094.6	OSGEP (ENSG00000092094.6)	OSGEP		Upper Quartile										Lower Quartile				Upper Quartile	Lower Quartile			Lower Decile		Upper Quartile	Upper Quartile
1443	ENSG00000092096.10	SLC22A17 (ENSG00000092096.10)	SLC22A17					Lower Quartile					Lower Quartile	Lower Quartile	Lower Quartile			Lower Decile		Upper Quartile	Upper Quartile		Upper Decile			Upper Quartile
1444	ENSG00000092098.12	RNF31 (ENSG00000092098.12)	RNF31	Upper Quartile	Upper Quartile	Upper Decile			Upper Decile			Upper Quartile	Lower Decile			Lower Quartile				Upper Quartile	Lower Quartile		Lower Decile		Upper Quartile
1445	ENSG00000092108.16	SCFD1 (ENSG00000092108.16)	SCFD1	Lower Decile		Lower Decile		Lower Quartile	Upper Quartile	Lower Quartile		Upper Quartile	Lower Decile	Lower Quartile		Lower Quartile		Upper Quartile		Lower Quartile	Lower Quartile	Lower Quartile	Lower Quartile		Upper Decile	Lower Quartile
1446	ENSG00000092140.10	G2E3 (ENSG00000092140.10)	G2E3		Lower Decile	Lower Quartile		Lower Quartile	Lower Quartile		Upper Quartile	Upper Quartile		Lower Quartile	Upper Quartile	Upper Quartile	Upper Quartile	Lower Decile					Lower Quartile		Lower Decile	Upper Quartile
1447	ENSG00000092148.8	HECTD1 (ENSG00000092148.8)	HECTD1				Upper Quartile	Lower Quartile	Lower Quartile		Lower Decile	Upper Quartile	Lower Decile		Upper Quartile	Upper Quartile		Upper Quartile				Lower Decile		Lower Quartile
1448	ENSG00000092199.13	HNRNPC (ENSG00000092199.13)	HNRNPC	Lower Decile		Upper Quartile			Upper Quartile	Upper Quartile		Upper Quartile		Upper Quartile		Lower Decile		Upper Quartile		Lower Decile	Lower Quartile			Upper Quartile	Upper Quartile	Lower Decile
1449	ENSG00000092201.5	SUPT16H (ENSG00000092201.5)	SUPT16H	Lower Decile	Upper Quartile		Upper Quartile				Lower Quartile		Upper Quartile			Lower Decile		Lower Decile		Lower Quartile		Lower Quartile	Lower Decile		Lower Quartile
1450	ENSG00000092203.9	TOX4 (ENSG00000092203.9)	TOX4			Upper Decile	Upper Quartile	Lower Quartile		Lower Quartile	Lower Decile					Lower Quartile			Lower Quartile			Lower Quartile	Lower Decile			Upper Quartile
1451	ENSG00000092208.12	GEMIN2 (ENSG00000092208.12)	GEMIN2				Upper Quartile		Lower Quartile		Lower Decile		Lower Quartile			Upper Quartile		Lower Decile	Upper Quartile					Lower Quartile	Lower Quartile	Upper Quartile
1452	ENSG00000092330.11	TINF2 (ENSG00000092330.11)	TINF2				Upper Quartile	Lower Decile	Upper Decile	Lower Quartile		Upper Quartile	Lower Decile	Lower Quartile		Lower Decile			Upper Quartile		Upper Quartile	Lower Quartile	Lower Quartile	Lower Quartile
1453	ENSG00000092421.12	SEMA6A (ENSG00000092421.12)	SEMA6A			Upper Quartile				Lower Decile	Upper Decile					Upper Quartile	Lower Decile		Upper Decile	Upper Quartile	Upper Decile	Lower Quartile			Upper Decile	Lower Quartile
1454	ENSG00000092439.9	TRPM7 (ENSG00000092439.9)	TRPM7	Upper Quartile		Lower Decile		Upper Quartile	Lower Quartile	Lower Quartile	Upper Decile		Lower Quartile			Upper Quartile		Upper Quartile	Lower Decile	Upper Decile		Lower Quartile	Upper Quartile
1455	ENSG00000092445.7	TYRO3 (ENSG00000092445.7)	TYRO3	Upper Quartile						Upper Quartile	Upper Decile		Upper Decile		Lower Quartile	Lower Quartile			Upper Decile		Upper Decile				Lower Decile
1456	ENSG00000092470.7	WDR76 (ENSG00000092470.7)	WDR76	Upper Decile		Lower Quartile									Upper Quartile			Lower Decile		Upper Decile			Upper Decile		Lower Decile
1457	ENSG00000092529.18	CAPN3 (ENSG00000092529.18)	CAPN3		Upper Decile					Lower Decile			Lower Decile	Lower Quartile			Lower Quartile	Upper Decile	Upper Decile	Upper Quartile			Lower Decile		Upper Decile
1458	ENSG00000092531.5	SNAP23 (ENSG00000092531.5)	SNAP23	Lower Decile		Upper Decile				Lower Quartile	Lower Quartile	Lower Quartile	Lower Quartile				Lower Quartile	Lower Quartile			Lower Quartile	Lower Quartile	Upper Decile	Upper Decile		Lower Quartile
1459	ENSG00000092621.7	PHGDH (ENSG00000092621.7)	PHGDH	Lower Quartile	Lower Quartile	Lower Quartile				Upper Decile	Lower Decile	Upper Decile			Lower Quartile		Lower Quartile	Upper Quartile	Upper Quartile	Lower Quartile		Lower Quartile	Lower Quartile	Lower Quartile	Upper Decile
1460	ENSG00000092820.13	EZR (ENSG00000092820.13)	EZR	Lower Quartile	Lower Quartile	Upper Decile		Upper Quartile			Lower Quartile	Lower Quartile				Lower Decile	Upper Quartile	Lower Decile		Lower Quartile	Lower Decile			Upper Decile	Lower Quartile	Upper Quartile
1461	ENSG00000092841.14	MYL6 (ENSG00000092841.14)	MYL6	Lower Decile	Lower Decile	Upper Quartile			Upper Decile	Upper Decile	Lower Quartile		Lower Quartile		Lower Quartile			Upper Quartile		Lower Decile			Upper Quartile			Lower Quartile
1462	ENSG00000092847.6	AGO1 (ENSG00000092847.6)	AGO1	Upper Quartile				Lower Quartile				Lower Quartile		Lower Quartile			Lower Quartile	Lower Quartile		Upper Decile					Lower Quartile
1463	ENSG00000092871.12	RFFL (ENSG00000092871.12)	RFFL									Upper Quartile	Lower Quartile				Lower Quartile	Upper Quartile	Upper Decile		Lower Quartile		Upper Decile			Lower Quartile
1464	ENSG00000092929.7	UNC13D (ENSG00000092929.7)	UNC13D		Lower Decile	Lower Decile		Lower Decile			Lower Quartile		Lower Quartile		Lower Decile		Upper Decile			Lower Decile			Lower Decile	Lower Quartile
1465	ENSG00000092931.7	MFSD11 (ENSG00000092931.7)	MFSD11	Upper Decile	Upper Decile	Lower Quartile		Lower Decile	Lower Decile		Upper Quartile		Upper Quartile		Upper Quartile		Upper Quartile			Upper Quartile		Lower Quartile		Upper Decile	Lower Quartile
1466	ENSG00000092964.12	DPYSL2 (ENSG00000092964.12)	DPYSL2	Lower Quartile		Lower Decile		Lower Quartile		Upper Quartile	Lower Quartile		Lower Quartile			Upper Decile	Lower Quartile		Upper Decile		Upper Decile		Lower Decile		Lower Quartile
1467	ENSG00000092969.7	TGFB2 (ENSG00000092969.7)	TGFB2	Lower Decile	Lower Quartile				Lower Quartile		Upper Decile			Upper Decile		Lower Quartile	Upper Quartile	Lower Quartile	Lower Quartile				Lower Decile		Upper Quartile
1468	ENSG00000092978.6	GPATCH2 (ENSG00000092978.6)	GPATCH2	Upper Decile			Upper Decile		Lower Decile		Upper Decile				Upper Quartile	Lower Decile		Lower Decile		Upper Decile		Upper Decile
1469	ENSG00000093000.14	NUP50 (ENSG00000093000.14)	NUP50	Lower Decile	Lower Decile	Lower Decile	Lower Quartile		Upper Quartile	Upper Quartile	Lower Decile				Lower Quartile	Lower Decile		Upper Quartile					Lower Quartile	Lower Quartile
1470	ENSG00000093010.7	COMT (ENSG00000093010.7)	COMT	Lower Decile	Upper Quartile	Lower Quartile			Upper Decile	Upper Quartile	Lower Decile					Lower Quartile		Upper Quartile		Lower Decile		Upper Decile	Lower Decile
1471	ENSG00000093072.11	CECR1 (ENSG00000093072.11)	CECR1			Lower Decile			Lower Quartile		Lower Quartile	Lower Quartile			Upper Quartile					Lower Quartile	Lower Quartile		Lower Quartile	Lower Quartile	Upper Quartile	Lower Quartile
1472	ENSG00000093144.14	ECHDC1 (ENSG00000093144.14)	ECHDC1		Lower Quartile	Lower Decile		Lower Quartile	Lower Decile	Lower Quartile			Lower Decile	Upper Decile						Lower Quartile	Upper Decile		Upper Quartile
1473	ENSG00000093167.13	LRRFIP2 (ENSG00000093167.13)	LRRFIP2	Upper Quartile		Upper Quartile		Lower Decile	Lower Decile	Upper Quartile	Upper Quartile								Lower Quartile	Upper Quartile				Lower Decile	Upper Quartile
1474	ENSG00000093183.9	SEC22C (ENSG00000093183.9)	SEC22C		Upper Decile		Upper Quartile		Lower Decile						Upper Decile			Lower Decile		Upper Decile			Upper Decile	Lower Decile		Upper Quartile
1475	ENSG00000093217.5	XYLB (ENSG00000093217.5)	XYLB	Upper Quartile	Upper Decile		Upper Quartile	Lower Quartile	Lower Decile		Upper Quartile	Upper Decile	Lower Quartile		Lower Decile	Upper Quartile	Lower Quartile	Upper Decile		Upper Quartile	Lower Quartile	Lower Quartile	Lower Quartile		Upper Decile
1476	ENSG00000094631.14	HDAC6 (ENSG00000094631.14)	HDAC6	Upper Quartile	Lower Quartile	Upper Decile	Upper Quartile	Lower Decile	Lower Quartile		Upper Quartile	Upper Quartile	Lower Decile	Lower Decile	Lower Quartile		Lower Quartile	Upper Decile	Lower Decile	Upper Quartile					Upper Decile	Lower Quartile
1477	ENSG00000094804.5	CDC6 (ENSG00000094804.5)	CDC6			Lower Decile		Upper Quartile			Lower Decile						Upper Quartile	Lower Decile	Lower Quartile		Lower Decile	Upper Quartile			Lower Decile
1478	ENSG00000094841.9	UPRT (ENSG00000094841.9)	UPRT	Lower Decile	Lower Quartile		Upper Quartile		Lower Quartile		Upper Decile				Upper Quartile	Lower Quartile		Lower Quartile		Upper Quartile		Upper Quartile				Upper Decile
1479	ENSG00000094880.6	CDC23 (ENSG00000094880.6)	CDC23		Upper Quartile		Upper Quartile	Upper Decile	Lower Quartile		Upper Quartile		Upper Decile	Lower Quartile				Lower Quartile	Lower Quartile	Lower Quartile			Upper Quartile
1480	ENSG00000094914.8	AAAS (ENSG00000094914.8)	AAAS	Upper Decile	Upper Decile	Upper Decile	Upper Quartile	Lower Quartile			Upper Decile		Upper Quartile			Upper Decile			Lower Quartile	Lower Quartile				Lower Quartile	Upper Decile
1481	ENSG00000094916.9	CBX5 (ENSG00000094916.9)	CBX5	Lower Decile		Upper Decile	Upper Quartile	Upper Quartile	Lower Quartile	Upper Quartile			Upper Quartile					Lower Quartile			Lower Quartile				Lower Quartile
1482	ENSG00000094963.9	FMO2 (ENSG00000094963.9)	FMO2		Upper Decile	Lower Decile					Lower Quartile		Lower Quartile	Upper Decile		Upper Decile			Upper Decile		Upper Decile		Lower Quartile
1483	ENSG00000094975.9	SUCO (ENSG00000094975.9)	SUCO	Upper Quartile	Upper Quartile	Upper Quartile				Lower Quartile		Upper Quartile			Upper Quartile	Lower Quartile	Upper Quartile	Lower Quartile	Lower Quartile	Upper Decile	Lower Quartile		Upper Quartile	Upper Decile	Upper Decile
1484	ENSG00000095002.8	MSH2 (ENSG00000095002.8)	MSH2							Lower Decile						Lower Decile		Lower Decile	Lower Quartile	Upper Quartile			Upper Quartile	Lower Quartile
1485	ENSG00000095015.5	MAP3K1 (ENSG00000095015.5)	MAP3K1	Upper Decile		Upper Quartile	Upper Decile	Upper Decile	Upper Quartile	Lower Decile				Upper Quartile	Lower Decile	Lower Quartile	Lower Quartile			Upper Quartile						Upper Decile
1486	ENSG00000095059.11	DHPS (ENSG00000095059.11)	DHPS	Upper Decile	Upper Decile	Upper Quartile					Upper Quartile	Upper Quartile	Upper Quartile		Upper Quartile	Lower Decile		Lower Decile	Lower Decile	Lower Quartile		Upper Quartile	Upper Quartile			Lower Quartile
1487	ENSG00000095066.7	HOOK2 (ENSG00000095066.7)	HOOK2	Upper Quartile	Upper Decile	Upper Decile			Upper Quartile		Upper Quartile	Lower Quartile		Lower Decile		Lower Decile		Lower Decile		Upper Quartile	Upper Quartile		Upper Quartile		Upper Quartile
1488	ENSG00000095139.9	ARCN1 (ENSG00000095139.9)	ARCN1	Lower Decile	Lower Quartile	Lower Quartile			Lower Quartile	Upper Quartile	Lower Quartile		Lower Quartile						Lower Quartile	Lower Quartile	Lower Quartile		Upper Decile		Upper Decile
1489	ENSG00000095203.10	EPB41L4B (ENSG00000095203.10)	EPB41L4B	Lower Decile			Upper Quartile	Upper Quartile		Upper Quartile		Upper Decile				Lower Decile	Lower Decile	Upper Decile			Upper Decile	Lower Quartile	Upper Decile		Upper Quartile
1490	ENSG00000095209.7	TMEM38B (ENSG00000095209.7)	TMEM38B	Lower Decile			Upper Quartile				Lower Decile	Upper Quartile	Upper Quartile	Lower Decile	Upper Quartile	Upper Quartile	Lower Decile					Lower Decile	Upper Decile		Lower Quartile
1491	ENSG00000095261.9	PSMD5 (ENSG00000095261.9)	PSMD5	Upper Quartile		Lower Quartile		Upper Decile			Upper Decile			Upper Decile		Lower Decile	Upper Quartile	Lower Decile	Upper Quartile				Upper Quartile
1492	ENSG00000095303.10	PTGS1 (ENSG00000095303.10)	PTGS1	Upper Decile		Lower Quartile			Upper Quartile			Lower Decile				Lower Decile			Upper Decile		Lower Quartile		Lower Quartile		Lower Decile	Upper Quartile
1493	ENSG00000095319.10	NUP188 (ENSG00000095319.10)	NUP188	Upper Decile	Upper Decile		Lower Quartile	Upper Quartile			Lower Quartile	Upper Quartile		Upper Decile		Upper Quartile					Lower Quartile	Lower Quartile		Lower Quartile
1494	ENSG00000095321.12	CRAT (ENSG00000095321.12)	CRAT		Upper Decile	Upper Quartile	Upper Quartile	Upper Quartile	Upper Quartile			Upper Quartile		Upper Quartile	Lower Quartile			Upper Decile		Lower Quartile						Upper Quartile
1495	ENSG00000095370.15	SH2D3C (ENSG00000095370.15)	SH2D3C			Lower Quartile		Lower Quartile				Lower Quartile				Upper Quartile			Upper Quartile		Upper Decile		Lower Quartile		Lower Quartile
1496	ENSG00000095380.10	NANS (ENSG00000095380.10)	NANS	Lower Quartile				Upper Quartile	Upper Quartile	Upper Quartile	Lower Quartile	Upper Quartile		Lower Quartile		Lower Quartile					Lower Quartile		Upper Quartile			Lower Quartile
1497	ENSG00000095383.15	TBC1D2 (ENSG00000095383.15)	TBC1D2	Upper Quartile		Lower Decile				Upper Quartile	Upper Quartile		Upper Quartile				Upper Decile	Lower Quartile		Lower Quartile		Upper Quartile		Lower Quartile	Lower Decile
1498	ENSG00000095397.9	DFNB31 (ENSG00000095397.9)	DFNB31	Upper Decile	Upper Decile	Upper Decile			Upper Quartile	Upper Quartile	Upper Quartile				Upper Quartile			Lower Decile	Lower Decile	Upper Quartile	Lower Quartile			Upper Quartile	Lower Quartile
1499	ENSG00000095485.12	CWF19L1 (ENSG00000095485.12)	CWF19L1	Upper Quartile	Upper Quartile	Lower Quartile		Upper Decile	Lower Quartile			Upper Quartile		Lower Quartile			Upper Decile		Upper Quartile	Upper Quartile			Lower Quartile			Upper Quartile
1500	ENSG00000095539.11	SEMA4G (ENSG00000095539.11)	SEMA4G	Upper Decile	Upper Quartile		Upper Quartile	Upper Quartile			Upper Quartile	Upper Decile	Lower Quartile	Lower Quartile		Upper Quartile		Upper Decile	Lower Decile	Upper Quartile					Upper Decile	Upper Quartile
1501	ENSG00000095564.9	BTAF1 (ENSG00000095564.9)	BTAF1			Lower Decile	Lower Quartile			Lower Quartile	Lower Quartile	Lower Quartile		Lower Quartile	Lower Quartile	Upper Quartile			Lower Quartile	Upper Quartile	Upper Quartile	Lower Quartile	Upper Quartile	Lower Decile		Upper Quartile
1502	ENSG00000095574.7	IKZF5 (ENSG00000095574.7)	IKZF5	Upper Quartile	Upper Quartile	Lower Decile		Upper Decile	Lower Quartile		Upper Decile		Upper Quartile		Upper Quartile				Lower Quartile		Upper Decile		Upper Quartile
1503	ENSG00000095585.12	BLNK (ENSG00000095585.12)	BLNK		Upper Decile			Upper Decile		Lower Quartile	Upper Quartile			Upper Quartile		Lower Decile		Upper Quartile			Lower Decile	Upper Decile	Lower Decile
1504	ENSG00000095637.16	SORBS1 (ENSG00000095637.16)	SORBS1	Upper Quartile	Upper Quartile	Lower Decile				Lower Decile				Lower Quartile		Upper Decile	Lower Quartile	Upper Quartile	Upper Decile		Upper Decile		Lower Quartile
1505	ENSG00000095739.7	BAMBI (ENSG00000095739.7)	BAMBI	Lower Quartile		Lower Decile	Lower Quartile	Upper Quartile		Upper Decile	Lower Decile	Upper Quartile		Upper Quartile			Lower Quartile		Upper Quartile	Lower Quartile		Upper Decile			Lower Decile	Lower Quartile
1506	ENSG00000095787.17	WAC (ENSG00000095787.17)	WAC	Lower Decile	Lower Decile	Lower Decile	Lower Quartile	Upper Quartile			Lower Decile						Upper Quartile		Upper Quartile	Lower Quartile		Lower Quartile				Lower Quartile
1507	ENSG00000095794.15	CREM (ENSG00000095794.15)	CREM			Lower Decile			Lower Quartile				Upper Quartile			Upper Decile	Upper Quartile	Lower Quartile	Lower Decile				Upper Decile
1508	ENSG00000095906.12	NUBP2 (ENSG00000095906.12)	NUBP2	Upper Decile	Upper Decile	Upper Decile	Upper Decile			Upper Quartile		Upper Quartile	Upper Decile	Upper Quartile			Upper Quartile	Lower Quartile							Lower Quartile
1509	ENSG00000095951.12	HIVEP1 (ENSG00000095951.12)	HIVEP1	Upper Decile		Lower Decile					Upper Quartile			Upper Quartile	Lower Quartile	Upper Quartile	Upper Quartile					Upper Decile	Lower Decile
1510	ENSG00000096060.10	FKBP5 (ENSG00000096060.10)	FKBP5	Upper Quartile			Upper Quartile									Upper Quartile	Lower Quartile		Upper Quartile		Upper Quartile		Lower Quartile	Lower Decile		Upper Quartile
1511	ENSG00000096063.10	SRPK1 (ENSG00000096063.10)	SRPK1	Upper Quartile				Upper Decile	Upper Quartile					Upper Quartile		Lower Quartile	Lower Quartile	Lower Quartile		Lower Decile	Lower Decile
1512	ENSG00000096070.15	BRPF3 (ENSG00000096070.15)	BRPF3	Upper Decile	Upper Quartile	Upper Quartile	Upper Decile	Upper Quartile		Lower Quartile	Upper Quartile				Upper Quartile				Lower Quartile	Upper Decile	Lower Quartile			Upper Quartile
1513	ENSG00000096080.7	MRPS18A (ENSG00000096080.7)	MRPS18A								Lower Decile					Upper Quartile	Upper Quartile	Lower Decile				Upper Quartile			Lower Quartile
1514	ENSG00000096092.5	TMEM14A (ENSG00000096092.5)	TMEM14A	Lower Decile		Upper Decile	Upper Quartile		Lower Decile		Lower Decile				Upper Quartile			Lower Quartile	Lower Quartile	Lower Decile	Lower Quartile		Upper Quartile		Lower Quartile
1515	ENSG00000096093.10	EFHC1 (ENSG00000096093.10)	EFHC1	Upper Decile	Upper Quartile	Upper Decile	Upper Quartile		Lower Quartile	Lower Decile	Upper Decile		Upper Quartile						Lower Decile	Upper Decile
1516	ENSG00000096384.15	HSP90AB1 (ENSG00000096384.15)	HSP90AB1	Lower Decile	Lower Quartile	Upper Decile			Upper Quartile		Lower Decile					Lower Quartile				Lower Quartile	Lower Quartile	Lower Quartile		Upper Decile		Lower Quartile
1517	ENSG00000096401.7	CDC5L (ENSG00000096401.7)	CDC5L	Lower Quartile	Lower Quartile	Lower Quartile	Upper Quartile		Lower Decile	Lower Quartile					Upper Quartile			Lower Quartile				Upper Quartile
1518	ENSG00000096433.6	ITPR3 (ENSG00000096433.6)	ITPR3	Upper Quartile		Upper Decile	Lower Quartile		Upper Quartile		Upper Decile				Upper Quartile			Lower Decile	Lower Quartile		Lower Quartile		Upper Quartile		Lower Decile
1519	ENSG00000096654.11	ZNF184 (ENSG00000096654.11)	ZNF184	Upper Quartile			Upper Quartile		Lower Decile	Lower Quartile		Lower Quartile			Upper Quartile			Lower Decile			Lower Quartile		Upper Quartile		Lower Quartile	Upper Quartile
1520	ENSG00000096696.9	DSP (ENSG00000096696.9)	DSP	Lower Decile	Lower Decile									Upper Quartile		Lower Decile			Lower Quartile		Lower Quartile		Lower Decile		Lower Decile	Upper Quartile
1521	ENSG00000096717.7	SIRT1 (ENSG00000096717.7)	SIRT1	Upper Quartile	Upper Decile	Lower Decile				Lower Decile	Upper Decile		Upper Decile		Upper Quartile	Upper Decile	Upper Quartile	Lower Quartile		Upper Quartile	Upper Quartile
1522	ENSG00000096746.13	HNRNPH3 (ENSG00000096746.13)	HNRNPH3	Lower Quartile		Upper Quartile	Lower Quartile			Upper Decile	Lower Quartile						Upper Quartile			Lower Decile				Upper Decile		Lower Decile
1523	ENSG00000096872.11	IFT74 (ENSG00000096872.11)	IFT74	Upper Decile	Upper Quartile			Upper Quartile		Lower Quartile	Upper Quartile	Upper Quartile	Upper Quartile	Upper Decile	Upper Quartile	Lower Quartile	Lower Quartile						Lower Decile
1524	ENSG00000096968.8	JAK2 (ENSG00000096968.8)	JAK2	Upper Decile		Lower Decile			Lower Quartile	Lower Decile		Lower Quartile			Upper Decile	Upper Quartile						Upper Quartile	Lower Quartile	Lower Quartile
1525	ENSG00000097007.13	ABL1 (ENSG00000097007.13)	ABL1	Upper Quartile		Lower Quartile								Upper Decile		Upper Decile			Upper Quartile	Upper Quartile			Lower Quartile		Lower Decile	Upper Quartile
1526	ENSG00000097021.15	ACOT7 (ENSG00000097021.15)	ACOT7	Lower Quartile	Upper Quartile	Upper Decile		Upper Quartile		Upper Quartile	Lower Quartile				Upper Quartile		Upper Quartile	Lower Quartile	Lower Quartile		Lower Decile				Lower Decile
1527	ENSG00000097033.10	SH3GLB1 (ENSG00000097033.10)	SH3GLB1	Lower Decile	Lower Decile	Lower Decile			Upper Quartile		Lower Quartile										Upper Quartile	Lower Quartile			Lower Decile
1528	ENSG00000097046.8	CDC7 (ENSG00000097046.8)	CDC7	Upper Decile	Lower Quartile	Lower Decile	Lower Quartile				Upper Decile				Upper Quartile	Lower Quartile		Lower Quartile			Lower Quartile				Lower Decile
1529	ENSG00000097096.8	SYDE2 (ENSG00000097096.8)	SYDE2	Upper Decile				Upper Quartile					Upper Quartile	Upper Decile						Upper Decile		Lower Quartile
1530	ENSG00000099139.9	PCSK5 (ENSG00000099139.9)	PCSK5	Lower Quartile	Upper Quartile	Lower Decile	Lower Quartile	Lower Quartile	Lower Quartile			Lower Quartile		Lower Quartile		Upper Decile			Upper Decile		Upper Decile		Lower Quartile
1531	ENSG00000099194.5	SCD (ENSG00000099194.5)	SCD	Lower Quartile	Lower Decile		Upper Quartile		Lower Quartile		Lower Decile			Lower Decile		Lower Quartile					Upper Decile		Lower Decile		Upper Quartile	Lower Decile
1532	ENSG00000099204.14	ABLIM1 (ENSG00000099204.14)	ABLIM1	Lower Decile		Lower Quartile	Lower Quartile	Upper Quartile		Lower Quartile	Lower Quartile			Upper Decile	Lower Quartile	Upper Quartile			Upper Decile	Lower Quartile	Upper Quartile		Upper Quartile	Lower Decile
1533	ENSG00000099219.9	ERMP1 (ENSG00000099219.9)	ERMP1	Lower Quartile				Upper Decile	Upper Decile	Lower Decile				Upper Decile		Lower Decile	Lower Quartile	Lower Decile	Lower Decile		Lower Decile		Lower Quartile			Upper Quartile
1534	ENSG00000099246.12	RAB18 (ENSG00000099246.12)	RAB18	Lower Quartile				Upper Quartile	Lower Quartile		Lower Quartile		Upper Quartile						Lower Quartile
1535	ENSG00000099250.13	NRP1 (ENSG00000099250.13)	NRP1		Lower Quartile	Lower Decile					Lower Quartile					Upper Quartile		Upper Decile	Upper Quartile		Upper Decile	Lower Quartile	Lower Decile		Lower Quartile
1536	ENSG00000099260.6	PALMD (ENSG00000099260.6)	PALMD			Lower Decile				Lower Quartile	Lower Quartile		Lower Quartile	Upper Decile	Lower Quartile	Upper Quartile		Upper Decile	Upper Decile		Upper Decile
1537	ENSG00000099282.5	TSPAN15 (ENSG00000099282.5)	TSPAN15		Lower Quartile	Upper Decile		Upper Quartile	Upper Decile			Upper Quartile		Upper Quartile	Lower Quartile	Lower Quartile		Lower Decile	Lower Quartile	Lower Quartile			Lower Quartile
1538	ENSG00000099284.9	H2AFY2 (ENSG00000099284.9)	H2AFY2	Upper Decile	Upper Quartile			Lower Decile	Lower Decile			Upper Decile	Lower Quartile		Upper Quartile		Upper Quartile		Lower Quartile	Lower Quartile	Lower Quartile	Lower Quartile	Upper Quartile			Lower Quartile
1539	ENSG00000099290.11	FAM21A (ENSG00000099290.11)	FAM21A		Upper Quartile			Upper Quartile		Lower Quartile	Upper Decile		Upper Decile		Lower Quartile	Lower Quartile						Lower Quartile	Lower Decile	Upper Quartile	Lower Quartile
1540	ENSG00000099308.6	MAST3 (ENSG00000099308.6)	MAST3					Lower Quartile	Lower Quartile					Lower Quartile		Lower Quartile	Lower Quartile	Upper Quartile	Upper Quartile	Upper Decile		Upper Quartile	Upper Quartile	Lower Quartile		Lower Quartile
1541	ENSG00000099326.4	MZF1 (ENSG00000099326.4)	MZF1	Upper Decile	Upper Decile	Upper Decile		Lower Decile	Lower Quartile	Upper Quartile	Upper Decile				Upper Decile		Lower Decile		Lower Quartile	Upper Quartile	Upper Decile		Upper Quartile		Upper Decile
1542	ENSG00000099330.4	OCEL1 (ENSG00000099330.4)	OCEL1	Upper Quartile		Upper Quartile	Upper Quartile	Lower Quartile			Upper Decile	Upper Quartile	Lower Decile		Upper Quartile			Upper Quartile		Upper Quartile	Upper Quartile		Upper Decile		Upper Quartile	Lower Quartile
1543	ENSG00000099331.9	MYO9B (ENSG00000099331.9)	MYO9B		Lower Quartile	Lower Decile	Lower Quartile		Upper Decile		Upper Quartile	Lower Quartile	Lower Quartile	Lower Quartile	Lower Quartile			Upper Decile						Lower Decile		Lower Quartile
1544	ENSG00000099337.3	KCNK6 (ENSG00000099337.3)	KCNK6	Upper Quartile	Upper Quartile	Upper Decile	Upper Decile					Upper Quartile	Upper Quartile	Lower Decile	Upper Decile			Lower Decile	Lower Decile		Lower Decile		Upper Quartile		Upper Quartile
1545	ENSG00000099341.7	PSMD8 (ENSG00000099341.7)	PSMD8	Lower Decile	Lower Quartile		Lower Quartile				Lower Decile					Lower Quartile	Upper Decile	Lower Quartile					Upper Quartile		Lower Quartile	Lower Quartile
1546	ENSG00000099364.12	FBXL19 (ENSG00000099364.12)	FBXL19	Upper Decile	Upper Quartile	Upper Decile	Upper Decile			Upper Quartile	Upper Decile			Upper Quartile		Lower Quartile		Lower Decile	Lower Quartile		Lower Quartile	Upper Decile
1547	ENSG00000099377.9	HSD3B7 (ENSG00000099377.9)	HSD3B7	Lower Quartile	Upper Quartile	Upper Decile	Upper Decile				Upper Decile	Upper Quartile	Upper Quartile	Lower Quartile		Upper Quartile		Upper Decile		Upper Quartile	Lower Quartile			Upper Quartile		Upper Decile
1548	ENSG00000099381.12	SETD1A (ENSG00000099381.12)	SETD1A	Upper Quartile		Upper Decile	Upper Quartile				Upper Decile						Lower Quartile	Lower Quartile		Upper Decile			Lower Quartile
1549	ENSG00000099385.7	BCL7C (ENSG00000099385.7)	BCL7C			Upper Decile	Upper Quartile		Upper Quartile	Upper Decile	Upper Quartile		Upper Quartile	Upper Quartile				Lower Decile			Upper Quartile	Upper Quartile				Upper Quartile
1550	ENSG00000099622.9	CIRBP (ENSG00000099622.9)	CIRBP	Lower Quartile			Lower Quartile	Lower Decile						Lower Quartile			Lower Quartile	Lower Quartile		Lower Quartile	Upper Quartile	Lower Quartile	Upper Quartile
1551	ENSG00000099624.3	ATP5D (ENSG00000099624.3)	ATP5D	Lower Quartile		Upper Quartile	Lower Quartile	Lower Quartile	Upper Decile	Upper Decile	Upper Quartile	Upper Decile	Lower Quartile			Upper Quartile	Lower Decile	Upper Decile			Upper Quartile	Lower Quartile	Upper Decile		Upper Decile	Lower Decile
1552	ENSG00000099783.7	HNRNPM (ENSG00000099783.7)	HNRNPM	Lower Decile	Lower Quartile					Upper Decile	Lower Quartile					Lower Quartile				Lower Quartile				Upper Quartile
1553	ENSG00000099785.6	MARCH2 (ENSG00000099785.6)	MARCH2	Upper Decile				Lower Quartile			Upper Decile		Lower Quartile			Upper Decile			Upper Decile	Upper Decile	Upper Decile		Upper Quartile	Lower Quartile	Lower Quartile
1554	ENSG00000099795.2	NDUFB7 (ENSG00000099795.2)	NDUFB7	Lower Quartile	Upper Quartile					Upper Decile		Upper Quartile	Lower Quartile						Upper Quartile	Lower Quartile	Upper Decile		Upper Quartile	Lower Quartile	Upper Quartile
1555	ENSG00000099797.7	TECR (ENSG00000099797.7)	TECR			Upper Decile			Upper Decile				Lower Quartile			Lower Decile			Lower Quartile	Lower Decile	Upper Quartile	Lower Quartile	Upper Quartile	Lower Quartile	Upper Decile	Lower Decile
1556	ENSG00000099800.3	TIMM13 (ENSG00000099800.3)	TIMM13				Lower Quartile	Upper Decile	Upper Decile	Upper Decile		Upper Quartile	Upper Quartile	Upper Quartile			Lower Decile	Lower Quartile			Lower Quartile	Upper Quartile	Upper Quartile			Lower Decile
1557	ENSG00000099804.4	CDC34 (ENSG00000099804.4)	CDC34			Upper Decile		Lower Quartile	Upper Decile						Upper Quartile	Lower Decile	Lower Quartile	Upper Decile							Upper Decile	Lower Quartile
1558	ENSG00000099810.14	MTAP (ENSG00000099810.14)	MTAP		Lower Decile	Lower Quartile		Upper Quartile			Lower Decile			Upper Decile		Lower Decile			Lower Decile
1559	ENSG00000099812.6	MISP (ENSG00000099812.6)	MISP		Upper Quartile	Upper Decile	Upper Quartile	Upper Quartile			Upper Decile				Upper Quartile	Lower Quartile	Upper Quartile	Lower Decile	Lower Quartile		Lower Quartile	Upper Decile		Upper Quartile	Lower Decile
1560	ENSG00000099814.11	CEP170B (ENSG00000099814.11)	CEP170B			Upper Quartile			Upper Quartile	Upper Decile	Upper Decile						Upper Decile	Lower Quartile	Lower Decile	Upper Quartile		Upper Quartile				Upper Quartile
1561	ENSG00000099817.7	POLR2E (ENSG00000099817.7)	POLR2E		Lower Quartile		Lower Quartile				Lower Quartile				Lower Quartile			Upper Quartile	Upper Quartile	Upper Quartile	Upper Decile		Upper Decile	Lower Quartile		Lower Quartile
1562	ENSG00000099821.9	POLRMT (ENSG00000099821.9)	POLRMT	Upper Quartile		Upper Quartile	Lower Quartile	Lower Decile	Upper Decile		Lower Quartile	Upper Decile	Lower Quartile	Lower Quartile			Lower Quartile	Upper Decile	Lower Decile	Upper Decile				Lower Decile	Upper Decile
1563	ENSG00000099849.10	RASSF7 (ENSG00000099849.10)	RASSF7	Upper Decile	Upper Quartile	Upper Decile					Upper Decile		Upper Quartile		Upper Quartile	Lower Quartile	Upper Quartile			Upper Quartile	Lower Decile		Upper Decile		Upper Quartile
1564	ENSG00000099860.4	GADD45B (ENSG00000099860.4)	GADD45B	Lower Decile	Upper Quartile	Lower Quartile	Upper Quartile	Lower Quartile	Upper Decile		Lower Quartile			Upper Quartile	Upper Quartile	Upper Decile		Upper Quartile		Lower Quartile		Upper Quartile	Lower Decile	Upper Quartile	Lower Decile
1565	ENSG00000099864.13	PALM (ENSG00000099864.13)	PALM					Lower Quartile		Upper Quartile					Upper Quartile	Upper Decile			Upper Decile	Upper Quartile	Upper Decile	Lower Quartile			Lower Quartile
1566	ENSG00000099875.10	MKNK2 (ENSG00000099875.10)	MKNK2		Upper Quartile	Upper Decile			Upper Quartile		Upper Quartile		Lower Quartile					Lower Quartile	Upper Quartile				Upper Decile	Lower Quartile	Upper Quartile	Lower Quartile
1567	ENSG00000099889.9	ARVCF (ENSG00000099889.9)	ARVCF		Upper Decile		Lower Quartile	Upper Decile	Upper Decile	Upper Decile				Upper Decile					Lower Quartile	Upper Decile	Upper Quartile	Upper Quartile	Lower Decile	Lower Decile
1568	ENSG00000099899.10	TRMT2A (ENSG00000099899.10)	TRMT2A	Upper Decile	Upper Quartile	Lower Decile	Lower Quartile		Upper Decile		Upper Quartile					Upper Quartile	Lower Quartile	Upper Quartile	Lower Quartile	Upper Decile	Upper Quartile	Upper Quartile	Lower Quartile
1569	ENSG00000099901.12	RANBP1 (ENSG00000099901.12)	RANBP1	Lower Decile		Lower Decile	Lower Quartile		Upper Quartile	Upper Quartile	Lower Decile				Upper Quartile					Lower Quartile			Lower Quartile	Lower Quartile	Lower Quartile
1570	ENSG00000099904.11	ZDHHC8 (ENSG00000099904.11)	ZDHHC8		Upper Decile	Lower Decile	Lower Decile	Lower Quartile	Upper Quartile	Upper Quartile		Lower Quartile		Lower Decile		Upper Quartile	Lower Quartile		Upper Quartile	Upper Decile	Upper Quartile		Lower Quartile			Upper Quartile
1571	ENSG00000099910.12	KLHL22 (ENSG00000099910.12)	KLHL22			Lower Decile	Lower Quartile	Lower Quartile			Upper Quartile					Upper Decile				Upper Quartile		Upper Quartile	Lower Quartile	Lower Quartile
1572	ENSG00000099917.13	MED15 (ENSG00000099917.13)	MED15			Lower Decile	Lower Decile		Upper Decile					Upper Quartile						Lower Quartile			Lower Decile
1573	ENSG00000099940.7	SNAP29 (ENSG00000099940.7)	SNAP29	Lower Decile		Lower Quartile	Lower Quartile				Lower Quartile				Upper Decile	Lower Quartile	Lower Quartile		Upper Quartile	Lower Quartile		Upper Quartile	Lower Quartile
1574	ENSG00000099942.8	CRKL (ENSG00000099942.8)	CRKL	Lower Quartile	Upper Quartile	Lower Decile	Lower Decile				Lower Decile				Upper Decile	Lower Quartile						Upper Quartile	Lower Quartile		Lower Decile
1575	ENSG00000099949.14	LZTR1 (ENSG00000099949.14)	LZTR1	Upper Quartile	Upper Quartile	Lower Decile	Lower Decile	Upper Quartile	Upper Decile		Upper Decile		Lower Quartile	Lower Quartile			Lower Quartile	Upper Quartile		Upper Decile
1576	ENSG00000099953.5	MMP11 (ENSG00000099953.5)	MMP11		Lower Quartile						Upper Quartile		Upper Quartile			Lower Decile		Lower Quartile	Lower Quartile		Lower Decile		Lower Decile		Lower Decile	Upper Quartile
1577	ENSG00000099956.13	SMARCB1 (ENSG00000099956.13)	SMARCB1	Lower Decile	Lower Quartile	Lower Decile	Lower Quartile		Upper Quartile	Upper Quartile	Lower Decile			Upper Quartile		Lower Decile	Lower Quartile		Lower Quartile	Lower Quartile	Lower Quartile		Lower Quartile	Lower Decile
1578	ENSG00000099968.13	BCL2L13 (ENSG00000099968.13)	BCL2L13			Lower Decile	Lower Quartile	Upper Quartile		Upper Quartile						Lower Quartile	Upper Quartile		Upper Decile	Upper Quartile	Upper Quartile	Lower Quartile	Lower Quartile	Lower Quartile	Lower Quartile
1579	ENSG00000099977.9	DDT (ENSG00000099977.9)	DDT	Lower Decile		Lower Decile				Upper Decile	Lower Decile	Upper Decile	Lower Quartile			Lower Decile	Lower Decile	Upper Decile				Lower Decile		Lower Decile	Upper Decile	Lower Decile
1580	ENSG00000099991.12	CABIN1 (ENSG00000099991.12)	CABIN1			Lower Decile	Lower Decile		Upper Decile	Lower Decile	Lower Quartile			Upper Quartile			Lower Decile			Upper Decile			Lower Decile	Lower Decile		Lower Decile
1581	ENSG00000099992.11	TBC1D10A (ENSG00000099992.11)	TBC1D10A	Lower Decile	Lower Decile	Lower Quartile	Lower Quartile	Upper Quartile			Lower Decile	Lower Quartile		Upper Quartile			Upper Quartile	Lower Decile			Upper Quartile	Upper Quartile	Lower Quartile	Lower Quartile	Lower Decile
1582	ENSG00000099994.10	SUSD2 (ENSG00000099994.10)	SUSD2	Lower Quartile		Lower Quartile		Upper Decile	Upper Decile					Upper Decile		Upper Quartile							Lower Decile		Lower Quartile
1583	ENSG00000099995.14	SF3A1 (ENSG00000099995.14)	SF3A1	Lower Decile	Upper Quartile	Lower Decile	Lower Quartile				Lower Decile	Lower Quartile							Upper Quartile		Upper Quartile				Lower Quartile
1584	ENSG00000099998.13	GGT5 (ENSG00000099998.13)	GGT5	Lower Quartile	Upper Decile	Lower Decile			Upper Quartile				Lower Quartile	Upper Quartile		Upper Decile		Upper Quartile	Lower Quartile				Lower Decile
1585	ENSG00000100003.13	SEC14L2 (ENSG00000100003.13)	SEC14L2			Upper Decile	Upper Decile	Lower Quartile	Lower Decile	Lower Quartile	Upper Quartile	Upper Decile			Lower Quartile		Lower Quartile	Upper Decile					Lower Decile		Upper Decile	Upper Quartile
1586	ENSG00000100014.15	SPECC1L (ENSG00000100014.15)	SPECC1L			Lower Decile	Lower Decile					Lower Quartile				Lower Quartile	Lower Decile	Upper Decile					Lower Decile	Lower Decile	Lower Decile
1587	ENSG00000100023.13	PPIL2 (ENSG00000100023.13)	PPIL2	Lower Quartile		Lower Decile	Lower Quartile		Upper Decile		Lower Quartile					Lower Decile			Lower Quartile		Lower Quartile	Upper Quartile	Lower Decile	Lower Quartile
1588	ENSG00000100028.7	SNRPD3 (ENSG00000100028.7)	SNRPD3	Lower Decile		Lower Decile		Upper Decile		Upper Decile	Lower Decile			Upper Quartile		Lower Quartile		Lower Quartile							Lower Quartile
1589	ENSG00000100029.13	PES1 (ENSG00000100029.13)	PES1	Lower Quartile	Lower Decile	Lower Decile	Lower Quartile		Upper Quartile	Upper Decile	Lower Decile	Lower Quartile		Upper Quartile	Lower Quartile	Lower Decile				Lower Quartile		Upper Quartile	Lower Decile	Lower Quartile	Lower Quartile
1590	ENSG00000100030.10	MAPK1 (ENSG00000100030.10)	MAPK1	Lower Decile		Lower Decile	Lower Decile	Upper Quartile			Lower Decile	Lower Quartile			Upper Quartile	Upper Quartile			Upper Quartile				Lower Decile	Lower Decile	Lower Quartile
1591	ENSG00000100031.14	GGT1 (ENSG00000100031.14)	GGT1	Lower Quartile					Upper Quartile	Upper Decile	Lower Quartile			Upper Quartile	Lower Decile		Lower Quartile	Upper Quartile	Lower Quartile		Lower Quartile			Lower Decile	Upper Quartile
1592	ENSG00000100034.9	PPM1F (ENSG00000100034.9)	PPM1F			Lower Decile	Lower Quartile			Upper Quartile		Lower Quartile				Upper Decile			Upper Decile		Upper Decile		Lower Quartile	Lower Quartile	Lower Decile
1593	ENSG00000100038.15	TOP3B (ENSG00000100038.15)	TOP3B	Upper Quartile	Upper Quartile	Lower Quartile	Lower Decile		Upper Quartile			Lower Quartile							Lower Quartile	Upper Quartile	Upper Quartile	Upper Quartile	Lower Decile	Lower Quartile	Lower Quartile	Upper Quartile
1594	ENSG00000100055.16	CYTH4 (ENSG00000100055.16)	CYTH4	Upper Quartile		Lower Quartile		Lower Decile	Lower Quartile			Lower Quartile			Lower Quartile	Lower Quartile		Upper Quartile	Upper Decile	Lower Quartile	Lower Quartile		Lower Quartile		Lower Quartile
1595	ENSG00000100056.7	DGCR14 (ENSG00000100056.7)	DGCR14		Upper Quartile	Lower Decile	Lower Quartile	Upper Quartile		Upper Quartile	Lower Quartile	Lower Quartile			Upper Quartile	Upper Decile		Lower Quartile			Upper Quartile	Upper Quartile	Lower Quartile	Lower Quartile	Lower Quartile
1596	ENSG00000100058.8	CRYBB2P1 (ENSG00000100058.8)	CRYBB2P1		Upper Decile		Lower Quartile	Lower Quartile	Lower Quartile								Lower Quartile	Lower Quartile					Lower Quartile
1597	ENSG00000100065.10	CARD10 (ENSG00000100065.10)	CARD10	Upper Quartile		Upper Quartile					Upper Quartile	Upper Quartile			Upper Quartile	Upper Quartile	Lower Decile			Upper Quartile	Upper Decile	Upper Decile	Upper Quartile
1598	ENSG00000100068.7	LRP5L (ENSG00000100068.7)	LRP5L		Upper Decile		Lower Quartile		Upper Quartile		Upper Quartile			Lower Quartile	Upper Quartile		Lower Quartile		Lower Quartile	Upper Quartile			Lower Quartile		Upper Quartile
1599	ENSG00000100075.5	SLC25A1 (ENSG00000100075.5)	SLC25A1	Lower Decile	Lower Decile	Lower Quartile		Upper Quartile	Upper Quartile	Upper Decile	Lower Decile							Upper Quartile			Upper Decile		Lower Decile
1600	ENSG00000100077.10	ADRBK2 (ENSG00000100077.10)	ADRBK2			Lower Decile		Lower Quartile	Lower Quartile	Lower Quartile	Lower Quartile	Lower Quartile		Lower Quartile			Lower Quartile		Upper Decile		Upper Decile				Lower Quartile	Lower Quartile
1601	ENSG00000100083.14	GGA1 (ENSG00000100083.14)	GGA1	Upper Quartile	Upper Quartile	Lower Quartile	Lower Decile		Upper Quartile			Lower Quartile	Upper Quartile		Lower Quartile				Lower Quartile	Upper Quartile		Upper Quartile		Lower Quartile
1602	ENSG00000100084.10	HIRA (ENSG00000100084.10)	HIRA	Lower Quartile	Upper Quartile	Lower Decile				Upper Quartile	Lower Decile					Upper Quartile				Upper Decile		Upper Quartile	Lower Quartile	Lower Quartile	Lower Quartile
1603	ENSG00000100092.16	SH3BP1 (ENSG00000100092.16)	SH3BP1		Lower Quartile	Lower Quartile						Lower Quartile				Lower Quartile					Lower Quartile	Upper Quartile	Lower Quartile	Lower Quartile	Lower Quartile
1604	ENSG00000100097.7	LGALS1 (ENSG00000100097.7)	LGALS1	Lower Quartile	Lower Decile	Lower Decile	Lower Quartile	Lower Quartile	Upper Decile	Upper Quartile	Lower Quartile					Upper Quartile			Upper Decile	Lower Quartile	Upper Decile	Lower Quartile	Lower Quartile		Lower Decile
1605	ENSG00000100099.16	HPS4 (ENSG00000100099.16)	HPS4	Lower Quartile	Upper Decile	Lower Decile	Lower Quartile	Lower Decile		Lower Quartile	Upper Quartile	Lower Quartile	Upper Decile	Lower Quartile		Lower Decile				Upper Quartile			Lower Quartile	Lower Decile		Upper Quartile
1606	ENSG00000100100.8	PIK3IP1 (ENSG00000100100.8)	PIK3IP1			Lower Decile		Lower Quartile	Lower Quartile		Lower Decile	Lower Decile							Upper Decile	Lower Quartile	Upper Decile		Lower Quartile		Lower Decile
1607	ENSG00000100101.13	NOL12 (ENSG00000100101.13)	NOL12		Lower Quartile		Lower Quartile	Lower Quartile		Upper Quartile						Lower Decile		Lower Decile	Lower Quartile	Lower Decile		Upper Quartile		Lower Quartile	Lower Quartile
1608	ENSG00000100104.8	SRRD (ENSG00000100104.8)	SRRD	Lower Quartile	Upper Decile	Lower Quartile				Upper Quartile	Lower Quartile		Upper Quartile	Upper Quartile	Lower Quartile	Lower Quartile		Lower Quartile	Upper Decile	Upper Decile			Lower Quartile	Lower Quartile	Lower Quartile
1609	ENSG00000100105.13	PATZ1 (ENSG00000100105.13)	PATZ1		Upper Decile								Upper Quartile			Lower Decile		Lower Decile	Lower Quartile	Upper Decile		Upper Decile				Upper Quartile
1610	ENSG00000100106.15	TRIOBP (ENSG00000100106.15)	TRIOBP		Lower Quartile	Lower Decile			Upper Decile				Lower Quartile	Upper Decile	Lower Quartile				Upper Decile		Upper Quartile		Lower Quartile		Lower Quartile
1611	ENSG00000100109.12	TFIP11 (ENSG00000100109.12)	TFIP11		Upper Quartile	Lower Decile	Lower Quartile	Upper Quartile		Upper Decile					Lower Quartile	Upper Decile	Lower Quartile	Upper Quartile		Upper Decile		Upper Decile	Lower Decile		Upper Quartile
1612	ENSG00000100116.12	GCAT (ENSG00000100116.12)	GCAT	Upper Decile			Lower Quartile	Upper Quartile	Upper Decile	Upper Quartile		Upper Decile		Lower Decile		Lower Quartile	Upper Quartile	Upper Decile	Lower Quartile	Upper Quartile			Upper Quartile		Upper Decile	Lower Quartile
1613	ENSG00000100129.13	EIF3L (ENSG00000100129.13)	EIF3L	Lower Decile	Lower Decile	Lower Decile	Lower Decile		Upper Decile		Lower Decile			Upper Quartile	Lower Decile	Upper Quartile	Lower Decile	Upper Decile	Upper Decile		Upper Decile	Lower Decile	Lower Quartile	Lower Quartile	Upper Quartile	Lower Quartile
1614	ENSG00000100138.9	NHP2L1 (ENSG00000100138.9)	NHP2L1	Lower Decile	Lower Decile	Lower Decile	Lower Quartile		Upper Quartile		Lower Decile		Lower Quartile		Lower Quartile	Upper Decile		Lower Quartile		Lower Decile		Upper Quartile		Lower Quartile
1615	ENSG00000100139.9	MICALL1 (ENSG00000100139.9)	MICALL1	Upper Quartile	Lower Quartile	Lower Decile			Upper Quartile					Upper Decile	Lower Decile				Upper Quartile				Lower Quartile	Lower Quartile	Lower Decile
1616	ENSG00000100142.10	POLR2F (ENSG00000100142.10)	POLR2F	Lower Decile	Lower Quartile	Lower Decile	Lower Quartile		Upper Decile	Upper Decile	Lower Decile				Lower Quartile		Lower Quartile	Upper Decile				Upper Quartile
1617	ENSG00000100150.12	DEPDC5 (ENSG00000100150.12)	DEPDC5			Lower Decile	Lower Quartile		Upper Quartile					Lower Decile	Lower Quartile		Lower Decile	Upper Decile		Upper Decile	Lower Quartile			Lower Quartile		Lower Decile
1618	ENSG00000100151.11	PICK1 (ENSG00000100151.11)	PICK1		Upper Quartile	Upper Decile	Lower Decile		Upper Quartile	Upper Decile		Lower Quartile	Upper Quartile	Lower Quartile		Lower Decile			Lower Quartile	Lower Decile					Lower Quartile	Upper Quartile
1619	ENSG00000100154.10	TTC28 (ENSG00000100154.10)	TTC28	Upper Quartile	Upper Quartile	Lower Decile		Lower Quartile		Lower Quartile				Lower Quartile		Upper Decile	Lower Quartile	Upper Quartile	Upper Decile	Upper Quartile	Upper Decile		Lower Quartile			Upper Quartile
1620	ENSG00000100196.6	KDELR3 (ENSG00000100196.6)	KDELR3	Lower Quartile	Lower Quartile	Lower Quartile			Upper Quartile	Upper Quartile	Lower Quartile						Upper Quartile			Upper Quartile	Lower Quartile				Lower Decile
1621	ENSG00000100201.14	DDX17 (ENSG00000100201.14)	DDX17			Lower Decile			Upper Quartile						Lower Quartile		Lower Quartile	Upper Quartile							Upper Quartile
1622	ENSG00000100207.14	TCF20 (ENSG00000100207.14)	TCF20	Upper Quartile	Lower Quartile	Lower Decile	Lower Quartile	Upper Quartile										Lower Quartile		Upper Decile		Upper Quartile	Lower Quartile	Lower Quartile	Lower Quartile
1623	ENSG00000100209.5	HSCB (ENSG00000100209.5)	HSCB	Lower Quartile		Lower Quartile	Lower Quartile	Upper Quartile					Upper Decile	Upper Quartile	Lower Quartile	Upper Decile	Lower Quartile					Upper Quartile	Lower Quartile
1624	ENSG00000100211.6	CBY1 (ENSG00000100211.6)	CBY1	Lower Decile	Lower Decile		Lower Quartile		Upper Quartile	Upper Decile	Lower Decile			Upper Quartile		Lower Decile			Upper Quartile	Upper Quartile	Upper Decile		Lower Decile			Upper Quartile
1625	ENSG00000100216.4	TOMM22 (ENSG00000100216.4)	TOMM22		Upper Quartile	Lower Decile	Lower Quartile		Upper Decile	Upper Quartile	Lower Quartile				Lower Quartile	Lower Quartile				Lower Quartile	Upper Quartile	Upper Quartile	Lower Quartile		Lower Quartile
1626	ENSG00000100219.12	XBP1 (ENSG00000100219.12)	XBP1			Upper Quartile	Upper Quartile			Lower Quartile	Lower Quartile		Upper Quartile	Upper Quartile		Lower Quartile	Lower Decile		Lower Quartile		Lower Quartile		Upper Quartile
1627	ENSG00000100220.7	RTCB (ENSG00000100220.7)	RTCB	Lower Decile	Lower Decile	Lower Decile			Upper Quartile	Upper Quartile		Lower Quartile				Upper Quartile				Lower Quartile			Lower Quartile	Lower Decile	Lower Decile
1628	ENSG00000100221.6	JOSD1 (ENSG00000100221.6)	JOSD1	Lower Decile		Lower Decile	Lower Quartile				Lower Quartile	Lower Decile			Lower Quartile		Upper Quartile	Lower Quartile					Lower Quartile	Lower Quartile	Lower Decile
1629	ENSG00000100225.13	FBXO7 (ENSG00000100225.13)	FBXO7	Lower Decile	Lower Quartile	Upper Decile	Lower Quartile	Lower Quartile			Lower Decile					Lower Quartile		Upper Decile	Upper Decile				Lower Decile	Lower Quartile		Lower Quartile
1630	ENSG00000100226.11	GTPBP1 (ENSG00000100226.11)	GTPBP1	Upper Quartile		Lower Quartile	Lower Quartile		Upper Quartile								Upper Quartile		Upper Quartile	Upper Quartile		Upper Quartile
1631	ENSG00000100227.13	POLDIP3 (ENSG00000100227.13)	POLDIP3	Lower Quartile		Lower Decile	Lower Decile	Upper Decile	Upper Quartile	Upper Quartile	Lower Decile	Lower Quartile						Lower Quartile	Upper Quartile		Upper Quartile	Upper Quartile	Lower Quartile		Lower Decile
1632	ENSG00000100234.11	TIMP3 (ENSG00000100234.11)	TIMP3	Lower Decile	Lower Quartile	Lower Decile			Upper Decile	Upper Quartile	Lower Quartile	Lower Quartile		Lower Quartile		Upper Quartile			Upper Quartile		Upper Decile		Lower Decile	Upper Quartile	Lower Quartile
1633	ENSG00000100239.11	PPP6R2 (ENSG00000100239.11)	PPP6R2			Lower Quartile	Lower Quartile	Lower Quartile						Lower Quartile	Upper Decile		Lower Quartile	Upper Decile	Lower Quartile	Upper Decile		Lower Quartile	Upper Decile			Lower Quartile
1634	ENSG00000100241.16	SBF1 (ENSG00000100241.16)	SBF1		Lower Quartile	Lower Decile	Lower Decile				Lower Quartile	Lower Quartile			Upper Decile	Upper Quartile						Lower Quartile	Upper Decile	Lower Decile	Lower Quartile	Lower Quartile
1635	ENSG00000100242.11	SUN2 (ENSG00000100242.11)	SUN2		Lower Quartile	Lower Decile			Upper Quartile		Lower Quartile			Upper Quartile	Lower Quartile			Upper Decile	Upper Quartile	Upper Quartile	Upper Quartile		Lower Decile	Lower Quartile
1636	ENSG00000100243.16	CYB5R3 (ENSG00000100243.16)	CYB5R3	Lower Decile	Lower Decile	Lower Decile	Lower Quartile		Upper Decile	Upper Quartile	Lower Decile		Lower Quartile		Lower Quartile			Upper Decile	Upper Decile	Lower Quartile	Upper Decile	Lower Quartile	Lower Quartile
1637	ENSG00000100258.13	LMF2 (ENSG00000100258.13)	LMF2			Lower Decile	Lower Decile		Upper Quartile	Upper Decile					Upper Decile	Upper Decile				Upper Decile			Upper Decile	Lower Quartile
1638	ENSG00000100266.13	PACSIN2 (ENSG00000100266.13)	PACSIN2		Lower Quartile	Lower Quartile	Lower Quartile	Upper Decile	Upper Decile	Upper Decile		Lower Quartile	Lower Quartile	Upper Decile	Lower Decile	Upper Quartile	Upper Quartile			Lower Quartile	Upper Quartile		Lower Decile	Lower Decile	Lower Quartile
1639	ENSG00000100271.12	TTLL1 (ENSG00000100271.12)	TTLL1	Lower Decile	Upper Quartile	Lower Quartile	Lower Quartile							Upper Quartile				Lower Decile		Upper Decile		Upper Quartile	Lower Quartile			Upper Decile
1640	ENSG00000100280.12	AP1B1 (ENSG00000100280.12)	AP1B1	Lower Quartile		Lower Quartile		Upper Quartile		Upper Decile				Upper Quartile	Lower Quartile	Lower Quartile				Lower Decile	Lower Quartile			Lower Quartile	Lower Quartile
1641	ENSG00000100281.9	HMGXB4 (ENSG00000100281.9)	HMGXB4		Lower Quartile	Lower Decile	Lower Quartile						Upper Quartile		Upper Quartile	Lower Decile		Lower Quartile		Upper Quartile
1642	ENSG00000100284.16	TOM1 (ENSG00000100284.16)	TOM1		Lower Quartile	Lower Quartile	Lower Quartile		Upper Quartile	Upper Quartile		Lower Quartile			Lower Quartile			Upper Decile					Lower Decile	Lower Quartile
1643	ENSG00000100288.15	CHKB (ENSG00000100288.15)	CHKB	Lower Quartile		Lower Decile	Lower Decile		Upper Quartile	Lower Quartile		Lower Quartile	Lower Decile	Lower Quartile	Upper Decile	Lower Quartile	Lower Decile	Upper Decile				Lower Quartile	Upper Decile	Lower Quartile	Upper Quartile	Lower Quartile
1644	ENSG00000100292.12	HMOX1 (ENSG00000100292.12)	HMOX1			Lower Decile		Lower Quartile							Lower Quartile	Lower Quartile		Upper Decile		Lower Quartile	Lower Decile	Lower Quartile		Lower Quartile	Lower Quartile	Lower Quartile
1645	ENSG00000100294.8	MCAT (ENSG00000100294.8)	MCAT					Upper Quartile	Upper Quartile				Upper Decile	Upper Decile		Lower Quartile			Lower Quartile	Upper Decile		Upper Quartile			Upper Quartile
1646	ENSG00000100296.9	THOC5 (ENSG00000100296.9)	THOC5		Lower Decile	Lower Decile	Lower Quartile		Upper Quartile		Lower Decile	Lower Quartile			Lower Quartile						Upper Quartile		Lower Decile	Lower Decile	Upper Quartile
1647	ENSG00000100297.11	MCM5 (ENSG00000100297.11)	MCM5	Upper Decile		Lower Decile				Upper Quartile	Upper Decile							Lower Decile		Upper Decile				Lower Quartile	Lower Decile	Upper Quartile
1648	ENSG00000100299.13	ARSA (ENSG00000100299.13)	ARSA	Lower Quartile	Lower Quartile	Lower Quartile		Lower Decile			Lower Quartile				Upper Decile		Lower Quartile						Upper Quartile	Lower Quartile	Upper Quartile
1649	ENSG00000100300.13	TSPO (ENSG00000100300.13)	TSPO	Lower Decile	Lower Decile	Lower Decile	Lower Quartile		Upper Quartile	Upper Quartile	Lower Decile	Lower Quartile		Upper Quartile	Lower Quartile				Upper Quartile		Upper Quartile		Lower Quartile		Lower Quartile
1650	ENSG00000100304.12	TTLL12 (ENSG00000100304.12)	TTLL12	Lower Quartile	Lower Quartile	Lower Decile			Upper Quartile	Upper Decile			Upper Decile	Upper Quartile	Lower Quartile	Upper Quartile			Lower Decile	Upper Decile		Upper Quartile	Lower Quartile	Upper Quartile	Lower Decile	Upper Quartile
1651	ENSG00000100311.12	PDGFB (ENSG00000100311.12)	PDGFB			Lower Quartile	Lower Quartile		Lower Quartile	Upper Quartile		Lower Quartile	Upper Quartile		Upper Decile	Upper Decile	Upper Quartile	Lower Decile	Lower Quartile	Lower Quartile	Upper Quartile				Lower Quartile
1652	ENSG00000100316.11	RPL3 (ENSG00000100316.11)	RPL3	Lower Decile	Lower Decile	Lower Quartile	Lower Decile	Upper Quartile	Upper Decile		Lower Decile	Upper Quartile	Lower Quartile	Upper Quartile	Lower Quartile	Upper Quartile	Lower Decile	Upper Decile	Upper Quartile		Upper Quartile	Lower Quartile	Lower Quartile	Lower Quartile	Upper Quartile
1653	ENSG00000100320.18	RBFOX2 (ENSG00000100320.18)	RBFOX2	Lower Quartile		Lower Decile	Lower Quartile				Lower Quartile	Lower Quartile		Lower Quartile		Upper Decile			Upper Quartile		Upper Quartile		Lower Quartile		Lower Quartile	Upper Quartile
1654	ENSG00000100321.10	SYNGR1 (ENSG00000100321.10)	SYNGR1	Lower Quartile		Lower Decile	Lower Quartile				Lower Decile				Lower Quartile			Lower Decile				Upper Quartile	Lower Quartile			Upper Quartile
1655	ENSG00000100324.9	TAB1 (ENSG00000100324.9)	TAB1			Lower Quartile	Lower Quartile	Lower Quartile			Lower Quartile		Upper Quartile						Lower Quartile	Upper Quartile	Upper Quartile	Upper Quartile	Lower Quartile	Lower Quartile
1656	ENSG00000100325.10	ASCC2 (ENSG00000100325.10)	ASCC2	Upper Decile	Lower Decile		Lower Quartile		Upper Quartile	Upper Decile	Lower Quartile				Lower Quartile	Upper Quartile		Upper Quartile	Lower Quartile			Upper Quartile	Lower Decile	Lower Quartile	Upper Quartile
1657	ENSG00000100330.11	MTMR3 (ENSG00000100330.11)	MTMR3			Lower Decile	Lower Decile		Upper Quartile	Lower Quartile	Lower Quartile	Lower Decile			Lower Quartile	Upper Quartile				Upper Decile	Upper Quartile		Lower Decile	Lower Quartile		Upper Quartile
1658	ENSG00000100335.8	MIEF1 (ENSG00000100335.8)	MIEF1	Lower Decile	Lower Quartile	Lower Decile			Lower Quartile	Upper Quartile	Lower Quartile				Lower Quartile					Upper Decile	Upper Quartile		Lower Quartile	Lower Decile	Lower Quartile
1659	ENSG00000100336.13	APOL4 (ENSG00000100336.13)	APOL4	Lower Quartile	Upper Quartile	Lower Decile	Lower Quartile		Lower Quartile	Upper Quartile	Upper Quartile							Lower Quartile	Upper Quartile	Lower Quartile	Upper Decile		Lower Quartile	Lower Quartile	Lower Quartile
1660	ENSG00000100342.16	APOL1 (ENSG00000100342.16)	APOL1		Lower Decile	Lower Quartile		Lower Quartile	Lower Decile			Upper Quartile						Upper Decile	Lower Quartile	Lower Decile	Lower Quartile	Upper Quartile	Lower Decile	Lower Quartile		Lower Decile
1661	ENSG00000100345.16	MYH9 (ENSG00000100345.16)	MYH9	Lower Decile	Lower Decile	Lower Decile	Lower Decile		Upper Decile		Lower Decile		Lower Quartile		Lower Quartile			Upper Decile		Lower Decile		Lower Quartile		Lower Decile		Lower Quartile
1662	ENSG00000100347.10	SAMM50 (ENSG00000100347.10)	SAMM50	Lower Decile	Lower Decile	Lower Decile	Lower Quartile	Upper Quartile	Upper Decile	Upper Quartile	Lower Quartile		Upper Quartile		Lower Quartile						Upper Quartile	Upper Quartile	Lower Decile
1663	ENSG00000100348.5	TXN2 (ENSG00000100348.5)	TXN2	Lower Decile	Lower Quartile	Lower Quartile				Upper Quartile	Lower Decile		Upper Quartile		Lower Decile			Upper Quartile	Upper Quartile	Lower Decile			Lower Quartile
1664	ENSG00000100350.10	FOXRED2 (ENSG00000100350.10)	FOXRED2		Lower Quartile	Lower Decile		Upper Quartile	Upper Quartile	Upper Decile	Lower Decile		Upper Decile		Lower Quartile	Lower Quartile			Lower Quartile	Upper Quartile	Lower Quartile	Upper Quartile	Lower Quartile	Lower Decile	Lower Quartile	Upper Quartile
1665	ENSG00000100353.13	EIF3D (ENSG00000100353.13)	EIF3D	Lower Decile	Lower Decile	Lower Decile	Lower Decile	Upper Quartile	Upper Decile	Upper Quartile	Lower Decile			Upper Quartile	Lower Quartile		Lower Quartile		Upper Quartile		Upper Quartile		Lower Quartile
1666	ENSG00000100354.16	TNRC6B (ENSG00000100354.16)	TNRC6B		Lower Decile	Lower Decile	Lower Quartile								Lower Decile			Upper Decile					Lower Decile	Lower Quartile
1667	ENSG00000100359.16	SGSM3 (ENSG00000100359.16)	SGSM3	Upper Quartile			Lower Decile		Upper Decile	Upper Quartile					Lower Decile							Upper Decile
1668	ENSG00000100360.10	IFT27 (ENSG00000100360.10)	IFT27					Upper Quartile	Upper Quartile	Upper Decile	Lower Decile	Upper Quartile	Upper Quartile					Lower Quartile				Upper Decile	Lower Quartile
1669	ENSG00000100364.14	KIAA0930 (ENSG00000100364.14)	KIAA0930	Lower Quartile	Lower Quartile	Lower Decile	Lower Quartile	Lower Quartile	Upper Quartile						Lower Quartile	Upper Decile	Lower Quartile		Upper Decile				Lower Decile		Lower Decile	Upper Quartile
1670	ENSG00000100365.10	NCF4 (ENSG00000100365.10)	NCF4		Lower Quartile	Lower Decile		Lower Quartile			Lower Quartile	Lower Quartile			Lower Quartile			Upper Quartile	Upper Decile		Lower Quartile		Lower Quartile	Lower Quartile	Lower Decile
1671	ENSG00000100368.9	CSF2RB (ENSG00000100368.9)	CSF2RB			Lower Decile		Lower Quartile	Lower Quartile	Lower Quartile		Lower Quartile			Lower Quartile				Upper Quartile				Lower Quartile	Lower Quartile	Lower Quartile
1672	ENSG00000100372.10	SLC25A17 (ENSG00000100372.10)	SLC25A17	Lower Quartile	Lower Decile	Lower Decile					Lower Decile		Upper Quartile			Lower Decile		Lower Decile	Lower Decile					Lower Decile		Upper Quartile
1673	ENSG00000100376.7	FAM118A (ENSG00000100376.7)	FAM118A	Upper Quartile		Lower Decile	Lower Decile	Lower Quartile					Lower Quartile		Upper Quartile				Upper Quartile	Upper Decile			Lower Quartile	Lower Quartile	Lower Quartile
1674	ENSG00000100379.13	KCTD17 (ENSG00000100379.13)	KCTD17	Lower Quartile		Lower Quartile	Lower Quartile		Upper Decile	Upper Quartile		Lower Quartile				Lower Quartile	Lower Quartile		Upper Decile	Upper Decile				Lower Quartile	Lower Quartile	Upper Quartile
1675	ENSG00000100380.8	ST13 (ENSG00000100380.8)	ST13	Lower Decile	Lower Decile	Lower Quartile	Lower Quartile	Upper Quartile	Upper Quartile	Upper Decile	Lower Decile				Lower Decile		Lower Quartile	Upper Quartile		Lower Decile	Upper Quartile		Lower Decile
1676	ENSG00000100387.8	RBX1 (ENSG00000100387.8)	RBX1	Lower Decile	Lower Decile	Lower Decile	Lower Quartile	Lower Quartile			Lower Decile							Lower Quartile		Lower Decile		Upper Quartile	Lower Quartile	Lower Quartile	Lower Quartile
1677	ENSG00000100393.9	EP300 (ENSG00000100393.9)	EP300	Lower Decile	Lower Decile	Lower Decile	Lower Quartile				Lower Quartile	Lower Quartile				Lower Quartile	Lower Quartile	Upper Quartile		Upper Decile			Lower Decile	Lower Quartile		Lower Quartile
1678	ENSG00000100395.10	L3MBTL2 (ENSG00000100395.10)	L3MBTL2	Upper Quartile	Lower Quartile	Lower Quartile	Lower Quartile			Upper Quartile		Lower Quartile							Lower Quartile	Upper Quartile		Upper Quartile	Lower Quartile	Lower Quartile	Lower Quartile
1679	ENSG00000100401.15	RANGAP1 (ENSG00000100401.15)	RANGAP1					Upper Decile	Upper Decile	Upper Decile				Upper Quartile		Lower Quartile			Lower Decile	Lower Quartile	Lower Quartile	Upper Quartile		Lower Quartile	Lower Quartile
1680	ENSG00000100403.10	ZC3H7B (ENSG00000100403.10)	ZC3H7B	Lower Quartile	Lower Quartile	Lower Decile	Lower Quartile	Lower Quartile		Upper Decile	Lower Decile				Lower Quartile					Upper Decile		Upper Quartile	Lower Decile		Lower Quartile
1681	ENSG00000100410.3	PHF5A (ENSG00000100410.3)	PHF5A	Lower Decile	Lower Quartile	Lower Quartile	Lower Quartile		Lower Quartile	Upper Decile	Lower Decile	Lower Quartile	Upper Quartile					Lower Quartile		Lower Quartile		Upper Quartile	Lower Quartile		Lower Quartile
1682	ENSG00000100412.11	ACO2 (ENSG00000100412.11)	ACO2	Lower Decile	Lower Decile	Lower Quartile				Upper Decile	Lower Quartile		Upper Decile		Lower Quartile						Upper Decile		Lower Quartile
1683	ENSG00000100413.12	POLR3H (ENSG00000100413.12)	POLR3H	Lower Quartile		Lower Decile	Lower Quartile		Upper Quartile	Upper Quartile	Lower Decile		Upper Quartile			Upper Quartile	Lower Quartile		Lower Decile	Upper Quartile	Upper Quartile			Lower Quartile		Upper Quartile
1684	ENSG00000100416.8	TRMU (ENSG00000100416.8)	TRMU	Upper Quartile		Lower Decile	Lower Quartile	Lower Quartile	Upper Quartile				Upper Quartile						Upper Quartile			Upper Quartile	Lower Quartile	Lower Quartile		Upper Quartile
1685	ENSG00000100417.7	PMM1 (ENSG00000100417.7)	PMM1	Lower Decile	Lower Decile	Lower Quartile		Lower Quartile		Upper Decile				Lower Decile			Lower Quartile	Upper Decile			Upper Decile
1686	ENSG00000100418.7	DESI1 (ENSG00000100418.7)	DESI1		Lower Quartile	Lower Decile		Upper Decile			Lower Quartile	Upper Quartile				Lower Quartile		Upper Decile	Lower Decile	Upper Quartile			Lower Decile	Lower Quartile	Upper Quartile
1687	ENSG00000100422.9	CERK (ENSG00000100422.9)	CERK			Lower Decile	Lower Quartile	Lower Decile	Lower Quartile	Upper Decile		Lower Decile		Lower Quartile	Lower Quartile			Upper Quartile	Upper Quartile	Lower Decile				Lower Quartile
1688	ENSG00000100425.14	BRD1 (ENSG00000100425.14)	BRD1			Lower Decile	Lower Decile					Lower Quartile			Upper Decile	Lower Quartile			Lower Quartile				Upper Quartile	Lower Quartile
1689	ENSG00000100426.6	ZBED4 (ENSG00000100426.6)	ZBED4	Upper Quartile	Lower Quartile	Lower Decile	Lower Quartile		Lower Quartile		Lower Quartile	Lower Quartile			Upper Decile	Lower Quartile		Lower Decile	Lower Quartile	Upper Quartile	Lower Quartile	Upper Quartile	Upper Quartile	Lower Decile	Lower Quartile
1690	ENSG00000100429.13	HDAC10 (ENSG00000100429.13)	HDAC10		Upper Quartile		Lower Quartile	Lower Quartile				Lower Quartile		Lower Quartile	Upper Decile	Upper Decile							Upper Decile
1691	ENSG00000100439.6	ABHD4 (ENSG00000100439.6)	ABHD4	Lower Decile	Upper Quartile		Upper Quartile		Lower Quartile	Upper Quartile		Lower Quartile		Lower Quartile	Lower Quartile		Upper Decile	Lower Quartile		Upper Decile	Upper Quartile	Lower Quartile	Lower Quartile			Upper Quartile
1692	ENSG00000100441.5	KHNYN (ENSG00000100441.5)	KHNYN			Upper Decile	Upper Quartile	Lower Quartile					Lower Quartile		Upper Quartile			Lower Quartile					Lower Decile		Lower Quartile	Upper Quartile
1693	ENSG00000100442.6	FKBP3 (ENSG00000100442.6)	FKBP3		Lower Quartile				Lower Quartile		Lower Quartile	Upper Decile	Lower Quartile			Lower Quartile		Lower Quartile	Lower Quartile	Lower Decile	Lower Quartile	Upper Decile	Upper Decile	Lower Quartile		Upper Quartile
1694	ENSG00000100445.12	SDR39U1 (ENSG00000100445.12)	SDR39U1			Upper Quartile		Lower Quartile			Upper Decile		Lower Decile	Lower Quartile	Upper Decile	Upper Quartile				Upper Quartile	Upper Decile
1695	ENSG00000100461.13	RBM23 (ENSG00000100461.13)	RBM23	Lower Quartile	Upper Decile				Lower Quartile					Lower Quartile										Upper Quartile
1696	ENSG00000100462.11	PRMT5 (ENSG00000100462.11)	PRMT5		Lower Quartile	Upper Quartile				Upper Quartile	Lower Quartile					Lower Quartile		Lower Decile		Lower Decile		Lower Quartile
1697	ENSG00000100485.7	SOS2 (ENSG00000100485.7)	SOS2	Upper Decile		Lower Quartile		Upper Quartile			Upper Decile		Upper Quartile					Lower Quartile							Lower Decile	Upper Quartile
1698	ENSG00000100503.19	NIN (ENSG00000100503.19)	NIN	Upper Decile	Upper Decile	Lower Decile									Upper Quartile	Upper Decile		Lower Quartile		Lower Quartile
1699	ENSG00000100504.12	PYGL (ENSG00000100504.12)	PYGL			Upper Decile	Upper Quartile		Lower Quartile			Upper Quartile						Upper Decile		Upper Quartile	Upper Decile		Lower Decile	Upper Decile	Upper Quartile	Upper Quartile
1700	ENSG00000100519.7	PSMC6 (ENSG00000100519.7)	PSMC6	Lower Decile	Lower Quartile					Upper Quartile	Lower Decile					Lower Quartile	Upper Quartile			Lower Decile	Lower Quartile
1701	ENSG00000100522.4	GNPNAT1 (ENSG00000100522.4)	GNPNAT1		Lower Quartile			Upper Quartile		Upper Quartile	Lower Quartile	Upper Quartile	Upper Quartile						Lower Quartile		Lower Decile	Upper Decile			Lower Quartile
1702	ENSG00000100523.10	DDHD1 (ENSG00000100523.10)	DDHD1			Lower Quartile	Lower Quartile			Lower Quartile		Lower Decile	Upper Quartile			Upper Decile		Lower Quartile	Upper Quartile	Upper Decile		Upper Quartile
1703	ENSG00000100528.7	CNIH1 (ENSG00000100528.7)	CNIH1	Lower Decile	Lower Decile	Lower Decile		Upper Quartile	Upper Quartile		Lower Decile		Lower Decile	Upper Decile					Lower Quartile	Lower Decile	Lower Decile				Lower Quartile	Upper Quartile
1704	ENSG00000100532.7	CGRRF1 (ENSG00000100532.7)	CGRRF1	Upper Decile			Lower Quartile		Lower Decile			Lower Decile	Lower Decile	Lower Quartile	Upper Quartile			Lower Decile		Upper Decile	Upper Quartile	Upper Quartile	Upper Quartile			Upper Quartile
1705	ENSG00000100554.7	ATP6V1D (ENSG00000100554.7)	ATP6V1D	Lower Quartile	Lower Decile	Lower Quartile					Lower Quartile		Lower Decile	Upper Quartile		Lower Decile	Upper Quartile	Lower Decile		Lower Decile	Lower Quartile		Upper Quartile		Lower Decile
1706	ENSG00000100564.4	PIGH (ENSG00000100564.4)	PIGH					Upper Quartile	Lower Quartile	Lower Quartile	Lower Quartile		Lower Quartile		Upper Quartile			Lower Decile		Lower Quartile		Upper Quartile	Upper Decile	Upper Quartile
1707	ENSG00000100567.8	PSMA3 (ENSG00000100567.8)	PSMA3	Lower Decile	Lower Quartile	Lower Decile					Lower Decile	Upper Quartile	Lower Decile			Lower Decile	Upper Quartile			Lower Decile	Lower Quartile	Upper Quartile	Lower Quartile
1708	ENSG00000100568.6	VTI1B (ENSG00000100568.6)	VTI1B			Lower Quartile			Upper Quartile			Upper Quartile	Lower Decile			Lower Quartile	Upper Decile		Upper Quartile	Lower Quartile	Upper Decile	Upper Quartile		Upper Quartile
1709	ENSG00000100575.9	TIMM9 (ENSG00000100575.9)	TIMM9	Lower Decile		Lower Decile				Lower Quartile	Lower Decile		Lower Quartile			Upper Quartile		Lower Quartile	Upper Quartile				Lower Decile		Lower Quartile	Upper Quartile
1710	ENSG00000100577.14	GSTZ1 (ENSG00000100577.14)	GSTZ1		Upper Quartile				Lower Quartile	Upper Quartile		Upper Decile			Lower Quartile	Upper Decile		Upper Decile		Lower Decile			Lower Quartile	Upper Quartile	Upper Decile
1711	ENSG00000100578.10	KIAA0586 (ENSG00000100578.10)	KIAA0586	Upper Decile		Lower Decile	Lower Quartile		Lower Decile	Lower Decile	Upper Decile	Upper Decile	Lower Decile		Upper Decile	Lower Quartile			Upper Decile		Lower Quartile	Upper Quartile	Lower Quartile	Lower Quartile
1712	ENSG00000100580.7	TMED8 (ENSG00000100580.7)	TMED8	Upper Decile				Lower Decile	Lower Decile	Upper Quartile			Upper Quartile	Lower Quartile	Upper Decile	Lower Decile		Lower Decile		Lower Quartile		Upper Quartile				Upper Decile
1713	ENSG00000100591.3	AHSA1 (ENSG00000100591.3)	AHSA1	Lower Decile	Lower Quartile		Lower Quartile		Upper Decile	Upper Decile	Lower Quartile										Lower Quartile		Lower Quartile	Upper Decile	Lower Quartile	Lower Quartile
1714	ENSG00000100592.11	DAAM1 (ENSG00000100592.11)	DAAM1	Lower Quartile			Lower Quartile			Lower Decile		Upper Quartile	Lower Decile	Upper Quartile			Upper Quartile						Lower Decile	Lower Quartile
1715	ENSG00000100596.2	SPTLC2 (ENSG00000100596.2)	SPTLC2	Lower Quartile		Lower Quartile	Lower Quartile	Upper Quartile		Lower Quartile				Upper Decile		Upper Quartile		Lower Quartile				Upper Decile	Lower Decile
1716	ENSG00000100599.11	RIN3 (ENSG00000100599.11)	RIN3	Upper Quartile		Lower Decile		Lower Decile			Upper Quartile		Lower Quartile	Upper Quartile		Upper Decile		Upper Decile	Upper Quartile				Lower Decile			Lower Quartile
1717	ENSG00000100600.10	LGMN (ENSG00000100600.10)	LGMN	Lower Decile	Lower Decile	Lower Decile	Lower Quartile				Lower Decile				Lower Quartile	Lower Quartile		Upper Decile	Upper Quartile	Lower Quartile	Lower Quartile		Lower Decile
1718	ENSG00000100601.5	ALKBH1 (ENSG00000100601.5)	ALKBH1	Upper Decile	Upper Decile	Lower Quartile					Lower Quartile		Upper Quartile				Upper Quartile	Lower Quartile	Lower Decile			Upper Decile	Lower Quartile			Upper Quartile
1719	ENSG00000100603.9	SNW1 (ENSG00000100603.9)	SNW1			Lower Decile					Upper Quartile					Lower Decile				Lower Quartile			Lower Decile
1720	ENSG00000100605.12	ITPK1 (ENSG00000100605.12)	ITPK1			Lower Quartile	Lower Quartile	Lower Quartile	Lower Quartile		Lower Decile	Upper Quartile			Upper Quartile	Lower Quartile	Lower Quartile		Upper Quartile		Upper Quartile			Upper Quartile
1721	ENSG00000100612.9	DHRS7 (ENSG00000100612.9)	DHRS7		Lower Decile				Lower Decile		Lower Decile	Upper Decile	Lower Quartile									Upper Quartile	Lower Quartile	Upper Quartile
1722	ENSG00000100614.13	PPM1A (ENSG00000100614.13)	PPM1A	Upper Decile	Upper Quartile			Lower Quartile			Upper Decile	Upper Quartile	Lower Decile								Lower Quartile	Upper Decile	Lower Quartile
1723	ENSG00000100625.8	SIX4 (ENSG00000100625.8)	SIX4		Upper Quartile			Upper Quartile	Upper Quartile							Lower Quartile		Lower Quartile		Upper Decile		Upper Decile		Upper Decile		Upper Quartile
1724	ENSG00000100626.12	GALNT16 (ENSG00000100626.12)	GALNT16			Lower Quartile				Lower Quartile		Lower Quartile		Upper Quartile		Upper Decile	Lower Quartile		Upper Decile	Upper Decile	Upper Quartile		Lower Quartile	Upper Quartile	Lower Quartile	Upper Decile
1725	ENSG00000100632.6	ERH (ENSG00000100632.6)	ERH	Lower Decile	Lower Quartile	Lower Quartile					Lower Decile	Upper Quartile		Upper Quartile		Lower Quartile		Lower Quartile				Upper Quartile	Lower Quartile	Upper Quartile	Lower Quartile
1726	ENSG00000100644.12	HIF1A (ENSG00000100644.12)	HIF1A	Lower Quartile	Lower Decile	Lower Decile	Lower Decile	Upper Quartile			Lower Quartile		Lower Decile				Upper Quartile			Lower Decile	Lower Quartile		Lower Decile	Lower Quartile
1727	ENSG00000100647.7	KIAA0247 (ENSG00000100647.7)	KIAA0247						Upper Quartile		Lower Quartile		Lower Decile	Upper Decile	Upper Quartile		Upper Quartile	Lower Decile	Lower Quartile		Lower Quartile		Lower Quartile		Lower Decile
1728	ENSG00000100650.11	SRSF5 (ENSG00000100650.11)	SRSF5	Lower Quartile	Upper Quartile	Upper Decile		Lower Decile								Lower Quartile					Upper Quartile				Upper Quartile
1729	ENSG00000100664.6	EIF5 (ENSG00000100664.6)	EIF5	Lower Decile	Lower Decile					Upper Decile	Lower Decile		Lower Quartile	Lower Decile		Lower Decile		Upper Decile		Lower Quartile
1730	ENSG00000100697.10	DICER1 (ENSG00000100697.10)	DICER1		Upper Quartile	Lower Quartile		Upper Decile		Upper Quartile				Lower Quartile	Upper Quartile	Upper Quartile				Upper Decile			Upper Decile			Upper Quartile
1731	ENSG00000100711.9	ZFYVE21 (ENSG00000100711.9)	ZFYVE21	Lower Quartile				Lower Decile					Lower Quartile	Upper Decile	Lower Decile	Upper Quartile	Upper Decile	Lower Quartile			Upper Decile		Lower Quartile		Lower Quartile
1732	ENSG00000100714.11	MTHFD1 (ENSG00000100714.11)	MTHFD1			Lower Decile	Upper Quartile					Upper Decile	Lower Quartile	Lower Quartile	Lower Quartile		Lower Quartile	Upper Decile	Lower Quartile	Lower Quartile		Lower Quartile	Lower Quartile		Upper Decile
1733	ENSG00000100722.14	ZC3H14 (ENSG00000100722.14)	ZC3H14		Upper Quartile		Lower Quartile			Lower Quartile	Upper Quartile				Lower Quartile	Lower Quartile		Upper Decile				Upper Quartile	Lower Decile	Upper Quartile	Upper Decile
1734	ENSG00000100726.10	TELO2 (ENSG00000100726.10)	TELO2	Upper Quartile	Upper Quartile	Upper Decile	Upper Quartile	Lower Quartile			Upper Quartile	Upper Quartile	Upper Quartile					Lower Quartile	Lower Quartile					Upper Quartile	Upper Quartile	Upper Quartile
1735	ENSG00000100731.11	PCNX (ENSG00000100731.11)	PCNX		Lower Quartile	Lower Decile		Lower Quartile		Lower Decile			Lower Decile	Lower Quartile		Upper Decile		Upper Decile					Lower Decile		Upper Decile
1736	ENSG00000100744.10	GSKIP (ENSG00000100744.10)	GSKIP		Lower Quartile				Lower Quartile	Upper Decile				Upper Quartile		Upper Quartile	Upper Decile	Lower Quartile			Lower Quartile	Upper Quartile	Lower Quartile	Upper Quartile	Lower Quartile	Upper Quartile
1737	ENSG00000100749.3	VRK1 (ENSG00000100749.3)	VRK1		Lower Decile	Lower Decile				Upper Decile	Lower Quartile	Upper Quartile				Lower Decile		Lower Decile
1738	ENSG00000100764.9	PSMC1 (ENSG00000100764.9)	PSMC1	Lower Decile	Lower Decile	Lower Quartile				Upper Decile	Lower Decile					Lower Decile	Upper Quartile			Lower Decile			Lower Decile
1739	ENSG00000100767.11	PAPLN (ENSG00000100767.11)	PAPLN	Upper Decile				Lower Decile	Lower Quartile	Lower Decile		Lower Decile	Lower Decile			Upper Decile			Upper Decile	Upper Decile						Upper Quartile
1740	ENSG00000100784.5	RPS6KA5 (ENSG00000100784.5)	RPS6KA5			Lower Decile		Lower Quartile	Lower Quartile		Upper Quartile		Upper Quartile	Upper Quartile		Lower Decile		Lower Quartile	Lower Quartile	Upper Quartile			Lower Quartile
1741	ENSG00000100796.13	SMEK1 (ENSG00000100796.13)	SMEK1			Lower Quartile				Upper Decile									Upper Quartile		Lower Quartile	Upper Quartile	Lower Decile
1742	ENSG00000100802.10	C14orf93 (ENSG00000100802.10)	C14orf93	Upper Decile	Upper Quartile	Upper Decile		Lower Quartile	Lower Decile		Upper Decile				Upper Decile			Lower Decile								Upper Decile
1743	ENSG00000100804.14	PSMB5 (ENSG00000100804.14)	PSMB5	Lower Decile				Lower Decile			Lower Decile					Lower Decile	Upper Quartile	Lower Quartile	Lower Quartile			Lower Quartile	Lower Decile		Lower Decile
1744	ENSG00000100811.6	YY1 (ENSG00000100811.6)	YY1	Lower Quartile		Lower Quartile	Upper Decile		Lower Decile			Upper Decile				Lower Quartile		Lower Quartile	Lower Quartile	Lower Quartile	Lower Quartile	Upper Quartile
1745	ENSG00000100813.10	ACIN1 (ENSG00000100813.10)	ACIN1	Upper Quartile		Upper Decile		Lower Quartile		Upper Quartile	Upper Decile					Lower Quartile			Lower Quartile	Lower Quartile	Lower Quartile		Lower Decile		Upper Quartile
1746	ENSG00000100814.13	CCNB1IP1 (ENSG00000100814.13)	CCNB1IP1	Lower Quartile	Lower Decile	Lower Decile	Lower Quartile	Lower Quartile			Lower Quartile	Upper Quartile		Lower Quartile			Upper Quartile				Upper Quartile	Lower Quartile	Lower Decile	Lower Quartile	Upper Quartile
1747	ENSG00000100815.8	TRIP11 (ENSG00000100815.8)	TRIP11	Upper Decile		Lower Quartile				Upper Decile	Upper Quartile						Upper Quartile			Upper Decile			Lower Quartile		Lower Quartile
1748	ENSG00000100823.7	APEX1 (ENSG00000100823.7)	APEX1	Lower Decile	Lower Decile				Upper Decile		Lower Decile	Upper Quartile		Upper Quartile	Lower Quartile	Lower Decile	Lower Quartile			Lower Quartile		Lower Decile	Lower Decile
1749	ENSG00000100836.6	PABPN1 (ENSG00000100836.6)	PABPN1	Lower Quartile		Upper Decile		Lower Quartile	Upper Quartile		Lower Decile	Upper Decile			Lower Quartile	Lower Decile				Lower Decile		Lower Quartile	Lower Quartile		Upper Quartile
1750	ENSG00000100842.8	EFS (ENSG00000100842.8)	EFS	Lower Quartile	Lower Quartile	Lower Decile				Upper Quartile	Lower Decile		Lower Quartile	Upper Quartile	Lower Decile		Upper Decile	Lower Decile	Upper Quartile		Upper Quartile	Upper Quartile	Lower Quartile	Lower Quartile	Lower Decile	Upper Quartile
1751	ENSG00000100852.8	ARHGAP5 (ENSG00000100852.8)	ARHGAP5			Lower Quartile	Upper Quartile			Lower Quartile	Lower Quartile		Lower Decile			Lower Quartile	Upper Quartile	Lower Quartile		Upper Quartile
1752	ENSG00000100865.10	CINP (ENSG00000100865.10)	CINP	Lower Quartile			Upper Quartile			Upper Decile	Lower Quartile	Upper Decile				Upper Quartile				Upper Quartile		Upper Decile			Lower Quartile	Upper Quartile
1753	ENSG00000100883.7	SRP54 (ENSG00000100883.7)	SRP54	Lower Decile	Lower Quartile			Lower Quartile	Lower Quartile							Lower Decile			Lower Decile	Lower Quartile	Lower Decile	Lower Quartile	Upper Quartile		Lower Quartile	Upper Quartile
1754	ENSG00000100888.8	CHD8 (ENSG00000100888.8)	CHD8	Upper Quartile	Upper Quartile	Upper Quartile				Lower Quartile		Upper Quartile				Lower Quartile						Lower Quartile	Lower Decile
1755	ENSG00000100889.7	PCK2 (ENSG00000100889.7)	PCK2	Upper Decile	Upper Decile	Upper Decile	Upper Decile				Upper Quartile	Upper Decile		Lower Quartile		Lower Quartile	Lower Quartile	Upper Decile	Lower Quartile				Lower Quartile		Upper Decile
1756	ENSG00000100890.11	KIAA0391 (ENSG00000100890.11)	KIAA0391	Upper Quartile	Lower Quartile	Upper Quartile	Upper Quartile		Lower Quartile	Lower Quartile	Upper Quartile	Upper Quartile				Lower Decile	Upper Quartile	Lower Quartile			Lower Quartile				Lower Quartile	Upper Quartile
1757	ENSG00000100897.13	DCAF11 (ENSG00000100897.13)	DCAF11		Upper Quartile	Upper Decile	Upper Quartile	Lower Quartile	Lower Decile	Upper Quartile	Upper Quartile	Upper Decile				Lower Quartile	Upper Quartile	Upper Decile	Lower Quartile		Lower Quartile	Lower Quartile		Upper Quartile	Upper Decile
1758	ENSG00000100902.6	PSMA6 (ENSG00000100902.6)	PSMA6		Lower Decile						Lower Quartile					Lower Quartile	Upper Quartile	Lower Quartile		Lower Decile	Lower Quartile				Lower Quartile
1759	ENSG00000100906.6	NFKBIA (ENSG00000100906.6)	NFKBIA	Lower Quartile				Lower Quartile			Lower Quartile		Lower Quartile		Lower Quartile	Upper Decile				Lower Quartile			Lower Quartile	Lower Quartile
1760	ENSG00000100908.9	EMC9 (ENSG00000100908.9)	EMC9	Upper Decile		Upper Quartile						Upper Quartile		Lower Quartile	Upper Decile
1761	ENSG00000100911.9	PSME2 (ENSG00000100911.9)	PSME2			Upper Decile						Upper Quartile	Lower Quartile			Lower Decile	Upper Quartile	Upper Quartile		Lower Quartile	Lower Decile		Lower Quartile		Upper Quartile	Lower Decile
1762	ENSG00000100916.9	BRMS1L (ENSG00000100916.9)	BRMS1L	Lower Decile	Lower Quartile	Lower Quartile			Lower Decile			Lower Quartile	Lower Quartile		Upper Quartile		Upper Decile	Lower Quartile		Lower Quartile					Lower Quartile
1763	ENSG00000100918.8	REC8 (ENSG00000100918.8)	REC8	Upper Decile		Upper Decile		Lower Decile		Lower Quartile			Lower Quartile		Upper Decile	Lower Quartile			Lower Decile	Lower Quartile		Upper Quartile	Lower Quartile	Upper Decile
[truncated: 9,082 more rows]
