# Supplementary material for: Exemestane plus everolimus and palbociclib in metastatic breast cancer: clinical response and genomic/transcriptomic determinants of resistance in a phase I/II trial
Source: Nat Commun. 2024 Mar 19;15:2446. doi: 10.1038/s41467-024-45835-6 (PMC10951222; doi:10.1038/s41467-024-45835-6)
Supplement: Supplementary file 4 — Supplementary Data 2 [file 41467_2024_45835_MOESM4_ESM.zip › Supplementary Data 2/RNA-seq/Hallmark and selected signatures GSEA NES quantiles - combat corrected expression.csv]

	13_A1	14_A1	17_A1	17_T1	18_A1	18_T1	20_T1	21_A1	21_T1	22_T1	23_T1	24_T1	25_A1	25_T1	28_T1	29_T1	30_A1	31_T1	32_T1	33_T1	34_A1	35_T1	41_T1
NES_HALLMARK_E2F_TARGETS		Lower Quartile	Lower Decile				Upper Quartile	Lower Decile	Upper Quartile			Upper Quartile	Lower Decile		Lower Decile	Lower Quartile		Lower Quartile	Upper Quartile			Lower Decile
NES_HALLMARK_EPITHELIAL_MESENCHYMAL_TRANSITION	Lower Decile		Lower Decile				Upper Quartile		Lower Quartile				Upper Decile							Lower Decile		Lower Quartile	Upper Quartile
NES_HALLMARK_ESTROGEN_RESPONSE_EARLY	Upper Decile	Upper Quartile	Upper Decile	Upper Decile				Upper Quartile	Upper Quartile	Upper Quartile		Upper Decile		Lower Decile		Lower Quartile	Upper Decile		Lower Quartile		Upper Quartile	Upper Decile
NES_HALLMARK_ESTROGEN_RESPONSE_LATE			Upper Decile	Upper Decile					Upper Decile			Upper Decile									Upper Quartile	Upper Quartile
NES_HALLMARK_G2M_CHECKPOINT		Lower Decile	Lower Decile				Upper Quartile	Lower Quartile	Upper Quartile			Upper Quartile	Lower Quartile		Lower Quartile	Lower Quartile			Upper Quartile		Lower Quartile	Lower Quartile
NES_HALLMARK_INTERFERON_ALPHA_RESPONSE	Upper Decile	Lower Decile			Lower Quartile	Lower Decile	Lower Quartile	Upper Decile		Lower Decile		Upper Quartile		Upper Quartile			Lower Decile		Upper Decile	Lower Decile		Lower Quartile	Lower Decile
NES_HALLMARK_INTERFERON_GAMMA_RESPONSE	Upper Decile	Lower Quartile	Lower Quartile		Lower Quartile	Lower Decile	Lower Quartile	Upper Quartile		Lower Quartile				Upper Quartile			Lower Decile	Lower Quartile	Upper Decile	Lower Quartile		Lower Decile	Lower Decile
NES_HALLMARK_MTORC1_SIGNALING	Lower Decile	Lower Decile	Lower Quartile	Upper Quartile	Upper Quartile		Upper Decile	Lower Decile	Upper Quartile	Upper Quartile			Lower Quartile	Upper Decile			Lower Decile	Lower Quartile	Upper Quartile
NES_HALLMARK_MYC_TARGETS_V1	Lower Quartile	Lower Quartile	Lower Quartile		Upper Quartile		Upper Quartile	Lower Decile		Upper Decile	Upper Quartile		Lower Quartile		Lower Quartile	Lower Quartile	Lower Quartile	Lower Quartile	Upper Quartile			Lower Quartile
NES_HALLMARK_MYC_TARGETS_V2		Lower Quartile			Upper Quartile	Upper Quartile	Upper Quartile	Lower Quartile		Upper Quartile	Upper Quartile		Lower Decile			Lower Decile	Lower Quartile	Lower Decile
NES_HALLMARK_P53_PATHWAY	Lower Decile		Lower Quartile				Lower Quartile	Lower Decile	Upper Quartile	Lower Decile	Upper Quartile				Upper Quartile		Lower Decile	Upper Quartile	Upper Quartile
NES_HALLMARK_PI3K_AKT_MTOR_SIGNALING	Lower Quartile		Lower Quartile			Lower Quartile								Upper Decile	Lower Quartile				Upper Decile	Upper Quartile	Lower Quartile	Lower Quartile
NES_CHARAFE_BREAST_CANCER_BASAL_VS_MESENCHYMAL_DN	Lower Quartile	Lower Decile		Lower Decile	Lower Quartile				Lower Decile				Upper Decile		Upper Quartile	Upper Decile		Upper Decile		Lower Decile
NES_CHARAFE_BREAST_CANCER_BASAL_VS_MESENCHYMAL_UP	Lower Decile	Upper Quartile	Upper Quartile		Upper Decile	Upper Quartile				Lower Quartile	Upper Decile		Lower Decile	Upper Quartile	Lower Decile	Lower Decile	Lower Decile	Lower Decile	Upper Decile				Upper Decile
NES_CHARAFE_BREAST_CANCER_LUMINAL_VS_BASAL_DN	Lower Decile	Lower Decile	Lower Decile					Lower Quartile	Lower Quartile				Upper Decile		Upper Quartile	Upper Decile		Upper Decile		Lower Decile	Lower Quartile	Lower Quartile
NES_CHARAFE_BREAST_CANCER_LUMINAL_VS_BASAL_UP	Upper Decile	Upper Decile	Upper Decile	Upper Quartile				Upper Decile		Upper Quartile		Upper Quartile	Lower Quartile		Lower Quartile	Lower Quartile	Upper Decile	Lower Quartile	Upper Quartile	Upper Quartile	Upper Decile
NES_CHARAFE_BREAST_CANCER_LUMINAL_VS_MESENCHYMAL_DN	Lower Decile	Lower Decile	Lower Decile	Lower Quartile	Lower Quartile		Upper Quartile	Lower Quartile	Lower Quartile				Upper Decile			Upper Decile		Upper Decile		Lower Decile		Lower Quartile
NES_CHARAFE_BREAST_CANCER_LUMINAL_VS_MESENCHYMAL_UP		Upper Decile	Upper Decile	Upper Quartile	Upper Quartile			Upper Quartile	Upper Quartile		Upper Quartile	Upper Quartile	Lower Decile		Lower Decile	Lower Decile	Upper Decile	Lower Decile	Upper Decile	Upper Quartile	Upper Quartile
NES_ER_GrowthFactors		Lower Quartile	Upper Decile	Upper Decile	Upper Decile		Upper Decile	Upper Decile	Lower Quartile		Upper Decile	Upper Decile		Upper Quartile					Upper Decile	Lower Quartile	Upper Decile		Upper Decile
NES_ESR1MUTvsGFP_DN	Lower Decile		Lower Decile							Lower Decile		Lower Quartile	Upper Decile			Upper Quartile	Lower Decile			Lower Decile		Lower Decile
NES_ESR1MUTvsGFP_UP	Lower Quartile		Upper Decile				Upper Decile		Lower Quartile	Lower Quartile			Upper Decile		Upper Decile	Upper Decile		Upper Decile	Lower Decile	Lower Quartile
NES_FGFR_ACT_2_DN	Upper Decile	Upper Decile	Upper Decile	Upper Quartile	Lower Decile			Upper Decile	Upper Decile	Upper Quartile			Upper Quartile	Lower Decile	Upper Decile	Upper Decile	Upper Quartile	Upper Decile	Lower Decile	Lower Decile	Upper Quartile	Upper Decile	Lower Quartile
NES_FGFR_ACT_2_UP	Lower Decile	Lower Decile	Lower Decile								Upper Quartile		Upper Decile				Lower Quartile	Upper Quartile	Upper Quartile	Lower Decile		Lower Decile	Upper Quartile
NES_FGFR_ACT_3_DN	Upper Decile	Upper Decile	Upper Decile	Upper Quartile	Lower Decile			Upper Decile	Upper Decile	Upper Quartile			Upper Quartile	Lower Decile	Upper Decile	Upper Decile	Upper Quartile	Upper Decile	Lower Decile	Lower Decile	Upper Quartile	Upper Decile	Lower Quartile
NES_FGFR_ACT_3_UP	Lower Quartile	Lower Decile	Lower Decile							Lower Quartile			Upper Quartile				Lower Decile		Upper Quartile	Lower Decile		Lower Decile	Upper Quartile
NES_FGFR_ACT_DN	Upper Decile	Upper Quartile	Upper Decile	Upper Decile	Lower Quartile			Upper Quartile	Upper Quartile	Upper Quartile	Lower Decile	Upper Quartile		Lower Quartile	Upper Quartile	Upper Decile	Upper Quartile	Upper Decile	Lower Decile	Lower Decile	Upper Quartile	Upper Decile
NES_FGFR_ACT_UP	Lower Decile	Lower Decile	Lower Decile								Upper Quartile		Upper Decile				Lower Quartile	Upper Quartile	Upper Quartile	Lower Decile		Lower Decile	Upper Quartile
NES_FGF_R_ACT	Lower Decile	Lower Decile		Lower Quartile	Upper Quartile	Upper Quartile		Lower Decile		Lower Quartile	Upper Decile						Lower Decile		Upper Quartile		Upper Quartile	Lower Decile
NES_HER2MUTvsGFP_2_DN	Upper Quartile	Upper Decile	Upper Decile	Upper Decile				Upper Quartile	Upper Decile			Upper Quartile				Upper Quartile	Upper Quartile			Lower Quartile		Upper Decile
NES_HER2MUTvsGFP_2_UP		Lower Decile	Lower Quartile	Lower Quartile						Lower Quartile			Upper Quartile							Lower Decile		Lower Decile	Upper Decile
NES_HER2MUTvsGFP_3_DN	Upper Quartile	Upper Decile	Upper Decile	Upper Decile				Upper Quartile	Upper Decile			Upper Quartile				Upper Quartile	Upper Quartile			Lower Quartile		Upper Decile
NES_HER2MUTvsGFP_3_UP		Lower Decile		Lower Quartile					Upper Quartile	Lower Quartile	Upper Quartile		Upper Decile		Upper Quartile		Lower Quartile		Upper Quartile	Lower Decile		Lower Decile	Upper Decile
NES_HER2MUTvsGFP_DN	Upper Quartile		Upper Decile	Upper Decile	Lower Quartile			Upper Quartile	Upper Decile	Upper Quartile		Upper Quartile				Upper Quartile			Lower Quartile	Lower Quartile		Upper Decile	Upper Quartile
NES_HER2MUTvsGFP_UP	Lower Decile	Lower Decile		Lower Quartile		Upper Quartile		Lower Quartile		Lower Quartile		Lower Quartile	Upper Decile							Lower Decile		Lower Decile	Upper Decile
NES_MTOR_GENES		Upper Quartile	Lower Quartile	Upper Quartile			Upper Quartile	Lower Quartile	Upper Decile		Upper Quartile	Upper Quartile	Lower Quartile	Upper Quartile					Upper Quartile
NES_RAS_MAPK_GENES	Lower Decile	Lower Quartile	Lower Decile					Lower Decile		Lower Quartile		Lower Quartile	Upper Decile							Lower Decile		Lower Decile
NES_RTK_ACT_DN	Upper Decile	Upper Decile	Upper Decile	Upper Decile		Lower Quartile		Upper Decile	Upper Decile	Upper Quartile					Upper Quartile	Upper Quartile	Upper Quartile	Upper Quartile	Lower Quartile	Lower Decile		Upper Decile
NES_RTK_ACT_UP		Lower Decile	Lower Decile								Upper Decile	Upper Quartile	Upper Quartile		Upper Quartile		Lower Quartile		Upper Decile	Lower Decile		Lower Decile	Upper Decile
NES_RTKs_GFRs_GENES	Lower Decile		Lower Decile	Lower Quartile		Upper Quartile		Lower Decile		Lower Decile	Upper Decile		Upper Decile			Upper Quartile	Lower Quartile			Lower Decile		Lower Quartile	Upper Quartile
NES_SMID_BREAST_CANCER_BASAL_DN	Upper Decile	Upper Decile	Upper Decile	Upper Decile				Upper Decile	Upper Quartile								Upper Decile				Upper Decile	Upper Quartile	Upper Quartile
NES_SMID_BREAST_CANCER_BASAL_UP	Lower Decile	Lower Decile	Lower Decile	Lower Decile				Lower Decile	Lower Quartile	Lower Quartile	Upper Quartile	Lower Quartile	Upper Quartile			Upper Quartile	Lower Quartile	Upper Quartile		Lower Decile	Lower Quartile	Lower Decile
NES_SMID_BREAST_CANCER_ERBB2_UP	Lower Decile				Upper Decile			Lower Quartile		Lower Decile			Lower Quartile			Lower Quartile			Upper Decile		Upper Quartile		Upper Quartile
NES_SMID_BREAST_CANCER_LUMINAL_A_DN				Lower Quartile			Upper Quartile	Lower Decile					Lower Decile			Lower Quartile					Lower Decile
NES_SMID_BREAST_CANCER_LUMINAL_A_UP		Upper Quartile	Upper Decile										Upper Decile	Lower Decile		Upper Decile	Upper Quartile	Upper Decile	Lower Decile		Upper Quartile	Upper Quartile
NES_SMID_BREAST_CANCER_LUMINAL_B_DN	Lower Decile	Lower Decile	Lower Decile	Lower Quartile	Lower Quartile			Lower Decile	Lower Quartile	Lower Quartile		Lower Quartile	Upper Decile		Upper Quartile	Upper Decile	Lower Quartile	Upper Decile	Lower Quartile	Lower Decile	Lower Quartile	Lower Quartile
NES_SMID_BREAST_CANCER_LUMINAL_B_UP	Upper Decile	Upper Decile	Upper Decile	Upper Decile				Upper Decile	Upper Decile	Upper Decile		Upper Decile	Lower Quartile			Lower Quartile	Upper Decile	Lower Decile				Upper Quartile
