# Supplementary material for: Exemestane plus everolimus and palbociclib in metastatic breast cancer: clinical response and genomic/transcriptomic determinants of resistance in a phase I/II trial
Source: Nat Commun. 2024 Mar 19;15:2446. doi: 10.1038/s41467-024-45835-6 (PMC10951222; doi:10.1038/s41467-024-45835-6)
Supplement: Supplementary file 4 — Supplementary Data 2 [file 41467_2024_45835_MOESM4_ESM.zip › Supplementary Data 2/RNA-seq/Gene expression log2(TPM+1) - nonzero-MAD genes - combat corrected.csv]

	Sample_ID	TSPAN6 (ENSG00000000003.10)	TNMD (ENSG00000000005.5)	DPM1 (ENSG00000000419.8)	SCYL3 (ENSG00000000457.9)	C1orf112 (ENSG00000000460.12)	FGR (ENSG00000000938.8)	CFH (ENSG00000000971.11)	FUCA2 (ENSG00000001036.9)	GCLC (ENSG00000001084.6)	NFYA (ENSG00000001167.10)	STPG1 (ENSG00000001460.13)	NIPAL3 (ENSG00000001461.12)	LAS1L (ENSG00000001497.12)	ENPP4 (ENSG00000001561.6)	SEMA3F (ENSG00000001617.7)	CFTR (ENSG00000001626.10)	ANKIB1 (ENSG00000001629.5)	CYP51A1 (ENSG00000001630.11)	KRIT1 (ENSG00000001631.10)	RAD52 (ENSG00000002016.12)	MYH16 (ENSG00000002079.8)	BAD (ENSG00000002330.9)	LAP3 (ENSG00000002549.8)	CD99 (ENSG00000002586.13)	HS3ST1 (ENSG00000002587.5)	AOC1 (ENSG00000002726.15)	WNT16 (ENSG00000002745.8)	HECW1 (ENSG00000002746.10)	MAD1L1 (ENSG00000002822.11)	LASP1 (ENSG00000002834.13)	SNX11 (ENSG00000002919.10)	TMEM176A (ENSG00000002933.3)	M6PR (ENSG00000003056.3)	KLHL13 (ENSG00000003096.9)	CYP26B1 (ENSG00000003137.4)	ICA1 (ENSG00000003147.13)	DBNDD1 (ENSG00000003249.9)	ALS2 (ENSG00000003393.10)	CASP10 (ENSG00000003400.10)	CFLAR (ENSG00000003402.15)	TFPI (ENSG00000003436.10)	NDUFAF7 (ENSG00000003509.11)	RBM5 (ENSG00000003756.12)	MTMR7 (ENSG00000003987.9)	SLC7A2 (ENSG00000003989.12)	ARF5 (ENSG00000004059.6)	SARM1 (ENSG00000004139.9)	POLDIP2 (ENSG00000004142.7)
1	13_A1	2.81147103052984	0.286881147788162	3.56437816856506	3.88264304936184	5.46336088581666	2.74631276642546	4.52042224852645	2.72465027173297	5.14771372235215	4.42961596420174	2.8011586560937	3.07895134139482	4.3110671022556	0.495695162624069	5.66334461936609	0.0	7.48252564076792	4.16430358309365	5.98527271425345	5.8569856897822	0.6959938131099	2.49569516262407	6.11103131238874	7.13586316536868	1.73552217729654	0.333423733725192	0.0	0.263034405833794	6.36754580010534	5.94368695159709	4.97911075501579	2.37851162325373	6.04133060682062	0.495695162624069	2.92789645372882	6.95046841415012	1.83187724119167	6.1811025507538	4.34269695998193	7.52026508364357	2.49825086752783	5.23993261348524	8.91814767387683	2.58976348698498	2.87578006306849	4.11103131238874	4.52418907844937	4.30888505741176
2	14_A1	2.33342373372519	0.150559676575381	4.26978123827438	3.68818035858693	5.00090140274153	1.25701061820602	6.25493411860649	2.92789645372882	4.19613488076516	4.07895134139482	2.78450398292957	4.14404636961671	3.85996954822103	2.16992500144231	5.68650052718322	0.0	6.58104990094504	3.82476785314329	5.86517649653178	6.05809998849341	0.16349873228288	2.35049724708413	5.39882918244463	7.03110842860823	0.16349873228288	0.16349873228288	0.565597175854225	0.400537929583729	4.96670731415032	5.66249036391378	4.07724299893246	3.04439411935845	6.23342794374847	0.214124805352847	1.35614381022528	6.33109608375933	0.594548549550354	4.62293035092018	3.21101219348551	6.97750890454014	4.39506279951758	4.83289001416474	8.25663329505992	0.75702324650746	2.42223300068305	4.92029330021101	2.51601514700366	3.98093926608551
3	17_A1	2.04614178164472	0.124328135002202	3.73660487531425	2.34482849699744	2.85399564717639	1.36737106564853	1.91073266190291	2.37016428054021	3.94392132655349	4.30451104180995	1.38956681176273	3.05831649559082	3.85598969730848	1.67807190511264	5.53946903474989	0.400537929583729	4.97039353791468	3.10601323762212	5.02059109477325	5.07895134139482	0.22650852980868	2.05658352836637	5.20084957463721	6.80154670335678	0.070389327891398	0.0426443374084937	0.124328135002202	0.0840642647884746	4.62819033461521	5.6406787642337	3.21723071622067	0.75702324650746	5.94181057995768	0.389566811762726	0.344828496997441	5.48091134604775	1.87184364850932	4.03474394932473	0.823749360308273	6.01814452894376	0.432959407276106	3.17632277264046	7.27612440527424	2.15704371014558	6.51127826508303	5.50366675457602	3.39369076418745	3.60288440871842
4	17_T1	3.34179589313425	0.466915849345254	4.93168178171429	3.20825945863363	4.38389861937483	2.31911151198891	6.61381217942769	3.28434352048224	5.66957141755625	4.98487231623118	1.90462175940355	2.97785704256729	4.11640618051168	2.13601376261207	5.44028005054737	1.45048548255117	6.08763462105119	4.78179793314027	5.76719646892026	4.61422278281544	0.146545490837265	1.86923156285997	5.99782722861426	7.97271120233459	0.276851354955974	0.805685906953909	0.190893371125748	0.390677877123672	3.70849521137138	6.33018136279385	3.57296078285466	5.52455792559502	6.42164676181717	1.29668798535326	0.486171670224065	5.42156516340366	1.70222131781579	5.14698251658922	2.85002098182235	6.77451260896831	4.54003589159402	3.97228075638079	7.52530974302592	2.56835700776932	5.91206460187401	5.69779922490341	3.65145174974072	4.71986042713261
5	18_A1	3.48542682717024	0.389566811762726	4.86393845042397	3.12267271882414	4.30742852519225	1.09085343045111	5.03077747199254	3.64961545906341	4.75114232472695	4.60644222813161	1.50589092972996	3.75167794568758	3.39917109381982	1.47508488294878	4.48349335128439	0.16349873228288	6.10936055940423	5.26077843189343	5.75595576955096	4.00270252037982	0.27500704749987	2.43295940727611	5.27015513876653	8.28160552892904	0.111031312388744	0.321928094887362	0.0976107966264223	0.53605290024021	4.03298241669943	6.29020320512607	2.61823865559545	3.605257262939	6.5158575012579	0.594548549550354	0.475084882948783	4.84849775538515	1.66902676550963	4.43629511983936	2.01077983875324	6.2665991655351	3.35895882583233	4.06091204958787	6.70099449416827	1.83592407425437	1.83187724119167	5.29719141656586	3.13914201914569	4.89384755813292
6	18_T1	1.62792418357336	0.421579559118828	3.67902059416167	2.36033136287726	3.69038689384171	0.7325913414048	4.72622272468509	2.34123649537598	3.02074405832173	3.68574378823002	0.951278755026086	2.81532551710007	2.97130457937025	0.681215433720633	3.86698723078287	-0.132506358388324	5.05633328040891	3.47235862945902	4.46669921830974	3.54562996062585	0.146545490837265	2.1780768542885	4.37937845636107	7.83014437764974	-0.0525192231689624	0.0231502397312344	0.386218888140491	0.416859229335012	3.24008798719743	5.37845508776864	2.05902510802539	3.21091379457722	5.59770637496118	0.743636486418919	0.380545060515402	3.80361636493216	1.11585038207062	3.43058590931582	2.17972949911663	5.8724612284093	1.97083545320808	3.34791596760335	5.98333396925612	1.03633722153522	2.27934391324402	4.93117026209767	3.4348133569384	4.61204722002626
7	20_T1	2.38956681176273	0.16349873228288	4.63226821549951	2.32192809488736	2.69376571221778	1.75274859140713	6.58901438522824	3.13257684267001	4.45811948117451	3.75808993420181	1.40053792958373	2.92599941855622	3.79597469420667	0.807354922057604	3.65420637794429	0.0840642647884746	5.80709727493827	4.45811948117451	5.07253459972295	3.96254902292306	0.176322772640463	2.68257329734758	5.00898878322726	9.23285259178037	0.214124805352847	0.070389327891398	0.0565835283663675	0.495695162624069	4.76181714250714	6.05398016818765	3.74308405554959	2.23266075679027	6.07124781946144	1.0	3.03913839390696	4.70431867776083	1.6507645591169	4.46008724011683	1.89141918684608	6.05398016818765	4.04001567884788	3.90592847817313	7.3458043999618	1.21412480535285	3.93168305705981	5.22881869049588	2.51601514700366	4.10097764772482
8	21_A1	3.55581615506164	0.0	4.42559357765306	3.96532254836725	4.55826763405574	2.3533232911629	5.31215688831337	3.18269229751619	3.37016428054021	4.78502736223547	2.30158764660319	3.32481060342048	3.63343121035563	1.65992455840238	5.09761079662642	0.400537929583729	6.79597469420667	3.54966917072649	6.49137211781517	6.00225245173138	0.0285691521967709	3.0036022366802	5.59961534862161	7.24488705912353	0.37851162325373	0.963474123974886	0.344828496997441	2.10097764772482	4.63284983011771	5.3819754785573	4.43028527297778	4.13750352374993	6.50858711208948	0.070389327891398	1.22032995487956	6.40497122358917	1.60880924267552	4.73281187208294	2.55826763405574	6.74779018083096	2.82984955984469	5.86987140617771	9.2018053670295	2.114367024952	4.14893410452634	5.32696871158789	3.40190347160796	3.80838505065609
9	21_T1	2.63059390979392	0.488647870271813	4.2486255065332	3.08482089897646	4.29483346679789	0.801460472133921	6.90494877304029	3.11667094623366	4.80674509408028	3.86084136387447	1.27232617894912	2.36027354194235	3.55802067309948	1.51637672931749	4.43212925857982	0.41566783472633	5.45460334071761	4.80522921270293	4.98129828834359	3.4783681212411	0.146545490837265	2.31804994522538	5.13741217284132	8.01877408593894	-0.0325414649063724	0.0614262713158905	0.173581531560968	0.336769813570889	4.57718326810773	5.49976466451109	3.08790207038007	5.82727651452804	4.9470431396576	0.77726411924976	0.51610318535565	5.12127485519167	1.54399273338115	3.69038842158136	2.42912762438362	5.84936984569499	4.82171907515944	3.78208200980289	6.56755652325664	1.33682481951857	4.86584737763662	5.50990311564498	2.19778974038818	4.52396825980695
10	22_T1	2.70087617706939	0.405872726160529	5.03741926218073	3.39660645310712	4.30998652031256	2.05803946520025	4.81453724548123	4.09276301778335	5.73131298362657	4.6664293344882	2.71647648789216	3.69786377799103	3.78515156966397	2.10746457897189	5.81025353286522	-0.141683393964213	6.90691021759254	5.1812799158841	6.10529721196624	4.34355901629479	0.146545490837265	2.72621565779038	5.92756108942276	9.09089389560082	0.089281044913212	0.204129579725119	0.190893371125748	0.68677030534308	3.53620724232485	5.81410896185524	4.04683201049149	3.97872300364189	6.64011270307921	1.15283193511169	1.04056111580397	6.40585654429238	2.10491670528732	4.66800060795258	2.45797445289445	6.35408136184333	2.28648957670586	4.23544519096566	7.7453840300216	2.63307036580156	6.46243745950112	5.85911348480224	2.22059301503797	3.61560443622387
11	23_T1	2.89819404703358	0.405872726160529	4.56845503074353	3.87222970347157	4.38027409000008	2.17113693921631	4.84760919197323	2.94041565786989	3.81578363784061	4.32792207174487	1.6862957522639	2.87266172045995	3.4969564251187	0.931176845760983	4.39407595722708	0.524857107346384	5.57704930773158	3.28254570904475	5.09370258584892	3.85448009238206	0.243634967142446	1.67815077544028	5.56702270254105	8.8696174022029	0.328211673301705	0.146568483228336	0.258467904376554	0.528869728796169	3.38194697538289	4.42905618041059	3.12513753779089	4.0912255327197	6.58840243630848	0.513133943401656	0.506209975335518	4.71701674444556	1.32801691264614	4.0092538788251	2.42912762438362	6.59264690361182	3.59129692014844	4.1415666431498	6.89132972026381	1.47131337483548	2.50810421183865	5.47128975787509	1.52066565072764	4.56464988536834
12	24_T1	1.22224026384013	0.474226215793205	5.09621036905881	3.17237647403953	4.65875725700391	1.27227636253093	4.82886321468673	4.28297712571317	4.26778830676576	4.82685340747391	2.92602486065652	3.56601448189648	3.57216703523545	2.37401182347686	5.07794462697329	1.16860226184858	5.78653635465736	3.64416975136731	5.16743367514465	4.49068322769731	0.146545490837265	2.06462259371406	5.8721553779326	7.82720437880331	0.349521360139496	2.06778785015508	0.173581531560968	0.390677877123672	4.5597813472606	7.14408069325375	4.66726286007532	3.7128434715808	6.62958774702125	1.45867915289259	1.09008591496597	4.55996144037475	2.01083659449332	4.77334756019031	3.05216275422672	6.82728420481537	4.06494974581781	4.44291015924027	7.84318508360505	1.36752326316373	6.69067845991591	5.03692777123548	3.54088535682571	3.60879135132563
13	25_A1	2.64385618977472	1.50589092972996	4.24640808724638	2.54843662469604	4.08831123588866	3.17152710603881	6.75835648293992	3.37155886261196	4.78555055173926	3.67581593117227	2.39506279951758	3.3743439890385	3.33342373372519	1.54596836910529	3.55826763405574	0.0	6.3684191550814	3.799087306074	5.65248649491816	4.47053686509258	0.0	2.54596836910529	5.3305584000308	9.45201467524037	0.454175893185802	0.0565835283663675	0.137503523749935	0.839959587489532	3.48928602262588	5.12391445900198	2.0496307677246	5.09845324630927	4.78450398292957	2.6507645591169	2.14730669878029	4.27872821293894	1.98550043030488	5.29241366782748	4.20084957463721	7.40573714340471	5.40599235967584	4.20320115631661	7.41641754324987	1.94860084749336	4.51601514700366	5.37155886261196	3.0	3.75488750216347
14	25_T1	1.37558683900942	0.798250521258283	6.62232412985888	3.29557843190067	4.3250132969136	2.37866513158338	5.05242860846305	3.96177558129439	5.04506438184404	4.73907411077484	2.14923760520164	3.9762636598405	3.6023143533021	1.1742970638434	3.6589094051546	-0.141683393964213	6.96190453929809	5.26690496906389	6.06884945277176	4.65614853145437	0.195566188297273	2.67138352092884	6.71542923218671	8.91071744856602	0.671358409908554	0.259240511907447	0.173581531560968	0.504755436025544	3.63524173354833	6.22420554956802	4.47517247916051	4.04094620200064	6.3091122731561	2.67655451293919	1.7333518975765	5.93448362358972	1.71266965779715	5.67388834026552	3.14520494475671	7.17524869129791	2.93601730674628	4.3081010242939	6.80524264535154	1.22540530130074	1.81055344004683	5.26454117244547	1.92072234139185	4.32431898227023
17	28_T1	2.41588310128603	0.421579559118828	3.59030542439899	1.87586557188903	2.86927673718439	1.90948681385897	7.25320692522554	2.55155128574251	4.40474571370842	2.58380741876744	0.491656951542776	1.57167170428257	2.36021747238011	0.480539522122703	2.43906892996207	0.650246878690861	4.38252140104906	2.95814515482509	4.07754531396314	3.08495238280893	0.146545490837265	1.50491947811058	5.04539882036739	7.61753104120251	0.0158957425612895	1.32363189660001	0.173581531560968	0.377397779297922	4.34398549311709	4.2532584146492	2.36718697386687	6.06289305730489	5.04539034486578	1.17042041606239	0.583130217798504	2.45796634644867	0.288245436890016	3.7634159216225	2.61313083456167	6.17140703220459	5.03197544577991	3.43897222688058	6.31990783078596	1.35223447197279	4.73260715152485	4.27071541431105	2.09472019779589	4.04044874800885
18	29_T1	2.03249336062135	2.9734473807601	4.40704123956065	2.77056363378545	3.89150909270222	3.54312101260295	5.77849724379028	3.01271706696821	4.28702022946713	3.43734959938604	1.36170686926288	2.4683600429658	2.92203635539607	1.25857016059515	3.60184550344056	-0.141683393964213	5.14904009497426	3.31264099470081	5.20225721077944	4.68079100355172	0.146545490837265	2.37304072114961	4.96708224520602	9.318334624168	0.215112946920545	0.495330784083661	0.173581531560968	0.516865465310056	4.9464221936193	5.4237923396595	3.98878468177744	3.67474674119457	5.39435411150526	2.71823659330212	2.65875480061131	3.87677048386936	0.494824251323469	3.7634159216225	4.26469355312842	6.82728420481537	5.44753984502849	4.26242986404992	7.08414364127589	1.01820396627012	2.70071650454756	5.10911900497045	2.12720202084887	3.40116081546231
19	30_A1	1.62760683812965	0.0	4.42425028608405	2.96901230751632	4.64270157183323	0.799087306074004	6.4369613378336	2.78031009904338	4.2149019101607	4.76712507726907	1.83592407425437	3.02680005934372	3.46205231879643	2.1407786557828	4.59454854955035	0.678071905112638	7.23744899563932	4.72846476509253	6.05831649559082	4.61412086878925	0.238786859587116	1.49569516262407	4.37989816352469	7.55159291829917	0.678071905112638	0.613531652917927	0.176322772640463	1.29865831556452	5.3819754785573	4.75915583380027	4.67185946824748	4.88752527074159	6.52042224852645	1.75274859140713	1.23878685958712	5.64789009105921	0.6959938131099	4.99095486039699	2.29278174922785	7.11311703639072	3.93828579188405	4.73552217729654	7.64846544302731	3.20476675065461	4.11519974938544	5.48349335128439	4.04001567884788	4.5981269599196
20	31_T1	3.60481196664782	2.83157233205275	4.77314526731486	2.6152593888123	3.19803947102192	2.18092311630882	5.3417295039997	2.84055478262972	4.71583283687124	3.63770666218984	2.00575683473833	2.87758520037516	3.48908272635212	2.00936819707863	4.09557762828883	-0.0879428851597577	5.97033880718668	3.59872069383949	5.55976899685874	4.23267934080537	0.171177179909868	2.25161913811209	5.41418253596626	8.59054335488473	0.370432711657691	0.0231502397312344	0.173581531560968	0.336769813570889	3.59267912484043	5.52844801343796	3.77554192835252	3.48484401303098	5.88620810060559	2.96916940800882	2.70759476702072	4.61825874126837	-0.115990967702761	4.52030581787691	4.62507037274904	7.87577209295646	4.7453773839956	4.44950053185481	7.9651705623616	1.80249941646398	4.09031247738079	5.48173012905977	3.17318628441548	4.24176351842504
21	32_T1	2.55846528011537	0.481469819971445	5.42945964470377	3.72688202129202	4.76147999218163	2.04178267277901	4.87540940539543	3.73472952442233	4.4424479340477	4.71557301011448	1.60954998996044	2.96427747074657	4.40928845888305	1.45251537230351	6.1825474809908	-0.0208380629602075	5.98952483019408	5.27865066795176	5.77343759733299	5.56451256698334	0.171177179909868	2.43453614520008	7.01352654313315	7.90175036302686	0.246407987085111	0.146568483228336	0.173581531560968	0.350446338674027	4.09828643471767	6.11049865161001	4.92537683620566	4.01903243912274	6.61055773589669	1.73543507585291	0.764041444875944	5.63805602473062	2.16248810495998	4.81017327442974	3.46432917629779	7.40176840956433	3.0038886498773	5.24222400464832	8.1133987982593	1.61060911109454	3.27820828181306	5.67316295226186	2.87984103404496	5.73557812268277
22	33_T1	1.79227232233994	0.55706691378236	5.63442534344479	2.10935328362981	3.61987675049477	1.16060699934793	2.63700418472738	3.20912354639903	4.12023164545855	3.550300467998	1.977246523392	3.54977258743008	3.1571300680974	2.74643938182837	5.65039353871083	-0.141683393964213	5.55556793911837	4.09332758307462	5.75146694137134	3.48408158055272	0.146545490837265	3.28342470671801	4.94098618322814	5.91244919625421	-0.022684795565297	0.0231502397312344	0.173581531560968	0.336769813570889	4.12487637141601	6.33156842844064	3.97259262086293	2.05694475320464	5.22222118393054	0.229827068353806	1.2164638766704	4.83952925988295	2.17229927378004	4.1452505874078	2.16853677514431	5.80935007409375	1.61190914103379	4.41853537239982	7.39054157527757	3.38325451320453	5.14799891325868	5.47955822273492	1.86428577742032	4.1415620847923
23	34_A1	1.82781902461732	0.985500430304885	4.69320814891002	3.3547342399706	4.42559357765306	0.887525270741587	5.44890095114513	2.98732086592925	4.54720302475693	4.48284828306847	1.19534759832222	2.75274859140713	3.53977919169849	1.72683121703249	4.30231905094883	0.0840642647884746	6.06371864015225	3.88166461932035	5.47864829453918	4.59991284218713	0.250961573533219	2.1407786557828	5.77873424411784	8.27015513876653	0.137503523749935	1.25096157353322	0.298658315564515	0.31034012061215	3.41818994794577	6.63691458035588	3.50080205305716	2.91456452349394	5.96739919892461	1.44360665147561	0.55581615506164	5.39025495632187	1.74846123300404	4.4988890869768	2.57531233068744	6.68144926531496	3.45154083301783	4.58736499093646	7.44865321438125	1.05658352836637	4.93357263826102	5.50462039240355	3.20163386116965	4.20476675065461
24	35_T1	2.80126355287983	0.405872726160529	3.77287786186707	2.57551153740092	3.30653551480367	0.866692545839208	6.62014890734307	2.76211641081662	4.59070597774003	3.4546909597528	1.31562199311581	2.09456858448167	2.88643157629146	2.29418725485767	4.09798300687343	0.455129873983901	5.00917199710086	3.96237438970989	4.8294128050576	2.84100699192414	0.146545490837265	1.85070278372103	4.73147905331478	7.32317642931904	0.269317826600095	1.64536735659472	0.241818729272807	0.467771695409155	3.71421075070071	4.43919987060565	2.91301513261468	5.47867860985423	5.61539333606703	0.697708488171602	0.554868353280036	4.07955386599233	1.34165465102049	3.78701576748361	2.27740779385069	5.60585426492519	4.17124023972775	3.41956826482016	7.0313652174687	1.70251283943144	4.59480242444185	5.24166256242015	1.32740875213204	3.86979511291114
27	41_T1	3.52483228239673	0.975241101033012	5.52797827402011	2.99217767976291	4.33247998566438	1.8630921864488	4.82757043720765	3.7704601252603	4.86685695040108	4.51710356499723	1.76201130162897	3.16807514812141	4.44421247262813	1.32639299309372	5.49394587423848	-0.123419738426041	6.92493988208507	5.12858127483633	6.28006662231028	5.09124866419333	0.267323801765496	2.39135294640844	5.31665739366965	9.08891640753297	0.182917207480623	0.402131475045481	1.61511712957021	0.416859229335012	3.53460927319813	5.5042738391699	3.60027493326009	3.61639341255268	6.29837614123084	0.446727361683804	1.924606963521	5.47172277842126	2.26954601429098	5.31357206421514	3.38128558214028	7.19034166648995	2.86913604865588	4.94764498971025	8.45566889003928	2.03209516983487	2.19246933226561	6.59972375310569	3.16521852142579	4.63545684523724
[truncated: 5,000 more columns]
