# Supplementary material for: Exemestane plus everolimus and palbociclib in metastatic breast cancer: clinical response and genomic/transcriptomic determinants of resistance in a phase I/II trial
Source: Nat Commun. 2024 Mar 19;15:2446. doi: 10.1038/s41467-024-45835-6 (PMC10951222; doi:10.1038/s41467-024-45835-6)
Supplement: Supplementary file 4 — Supplementary Data 2 [file 41467_2024_45835_MOESM4_ESM.zip › Supplementary Data 2/RNA-seq/rnaseqc2 metrics.csv]

	Sample_ID	mapping_rate	unique_rate_of_mapped	duplicate_rate_of_mapped	duplicate_rate_of_mapped_excluding_globins	base_mismatch	end_1_mapping_rate	end_2_mapping_rate	end_1_mismatch_rate	end_2_mismatch_rate	expression_profiling_efficiency	high_quality_rate	exonic_rate	intronic_rate	intergenic_rate	intragenic_rate	ambiguous_alignment_rate	high_quality_exonic_rate	high_quality_intronic_rate	high_quality_intergenic_rate	high_quality_intragenic_rate	high_quality_ambiguous_alignment_rate	discard_rate	r_rna_rate	chimeric_alignment_rate	end_1_sense_rate	end_2_sense_rate	avg_splits_per_read	alternative_alignments	chimeric_reads	duplicate_reads	end_1_antisense	end_2_antisense	end_1_bases	end_2_bases	end_1_mapped_reads	end_2_mapped_reads	end_1_mismatches	end_2_mismatches	end_1_sense	end_2_sense	exonic_reads	failed_vendor_qc	high_quality_reads	intergenic_reads	intragenic_reads	ambiguous_reads	intronic_reads	low_mapping_quality
1	13_A1	0.979682	0.096306	0.903694	0.90381	0.00392633	0.980877	0.978488	0.00415201	0.00370011	0.876656	0.896831	0.894838	0.0380536	0.00560231	0.932891	0.0615066	0.908449	0.0319874	0.00236556	0.940436	0.0571985	0	0.000699728	0	0.0256363	0.97469	0.233394	18018944	375839	62014932	31130885	807591	2610884468	2604525700	34353743	34270075	10840423	9637020	819080	31099858	61407169	0	61543968	384452	64018551	4220815	2611382	7577850
2	14_A1	0.917263	0.104197	0.895803	0.894676	0.00415778	0.94387	0.890657	0.00422469	0.00408686	0.741586	0.715953	0.808476	0.0744449	0.0476744	0.882921	0.0694043	0.880197	0.0416661	0.00719508	0.921863	0.0709419	0	0.00382857	0	0.0239223	0.976485	0.301103	44453109	14338541	111711452	55605814	1286794	4876259788	4601344836	64161313	60544011	20600692	18805060	1362822	53435024	100821308	0	89283151	5945254	110104981	8655089	9283673	29161776
3	17_A1	0.97335	0.308802	0.691198	0.667626	0.00421365	0.976758	0.969942	0.0043202	0.00410636	0.849119	0.803038	0.872367	0.0371936	0.00875398	0.909561	0.0816854	0.899064	0.0355336	0.00313166	0.934598	0.0622708	0	0.00191397	0	0.0210979	0.978997	0.339177	102010003	1507661	151182026	100372919	2142950	8340634820	8282430068	109745195	108979343	36033210	34010619	2163301	99887887	190808079	0	175644107	1914710	198943228	17866600	8135149	46097583
4	17_T1	0.98816	0.532574	0.467426	0.467425	0.00508363	0.991748	0.984572	0.00411386	0.00606046	0.849425	0.913617	0.859603	0.0640738	0.0341335	0.923677	0.0421898	0.871927	0.0634297	0.02533	0.935357	0.0393134	0	0.010675	0	0.0204757	0.980432	0.317095	11211227	2888852	66440841	61146913	1218278	7204231626	7152107041	71329026	70812941	29637235	43345078	1278200	61041815	122185648	0	129863274	4851800	131293224	5996943	9107576	9613681
5	18_A1	0.988217	0.25012	0.74988	0.749864	0.00402365	0.989026	0.987408	0.0041657	0.00388136	0.891241	0.90561	0.901867	0.0365029	0.00455931	0.93837	0.0570703	0.917755	0.0336289	0.00221133	0.951384	0.046405	0	0.00113004	0	0.0218943	0.978376	0.362338	15136870	288306	57192128	34932202	771450	2900572224	2895827012	38165424	38102987	12082920	11239735	781935	34904256	68783998	0	69069404	347731	71568017	4352663	2784019	7280655
6	18_T1	0.968907	0.320295	0.679705	0.679732	0.00530823	0.972599	0.965216	0.00440272	0.00622066	0.834153	0.926763	0.860921	0.0645123	0.0240836	0.925434	0.0504828	0.873222	0.0628979	0.0161816	0.93612	0.0476983	0	0.0495001	0	0.0230706	0.978618	0.270125	4814348	526075	47140046	30507721	668883	3515703344	3489018336	34808944	34544736	15478663	21703985	720453	30613222	59708061	0	64274397	1670288	64182225	3501167	4474164	5976829
7	20_T1	0.971594	0.423417	0.576583	0.572781	0.00304054	0.977306	0.965882	0.00312776	0.00295229	0.882177	0.882073	0.907969	0.0295405	0.0117254	0.937509	0.0507655	0.925894	0.0263885	0.00226721	0.952282	0.0454506	0	0.0016786	0	0.0163775	0.983727	0.384262	23429428	939465	57043264	45562298	747994	3781567568	3737366348	49757468	49175873	11827839	11033806	758620	45217514	89828366	0	87266413	1160030	92750907	5022404	2922541	12612202
8	21_A1	0.978635	0.0899209	0.910079	0.91001	0.0035063	0.980024	0.977245	0.00379434	0.00321745	0.871998	0.893081	0.891035	0.0405486	0.00633482	0.931584	0.0620813	0.907716	0.0337268	0.00259114	0.941442	0.0559665	0	0.000404218	0	0.0309457	0.969518	0.251274	21975795	735517	78902214	39301643	1234128	3299208868	3289853572	43410643	43287547	12518315	10584931	1255057	39253198	77251146	0	77428469	549217	80766639	5382334	3515493	9583411
9	21_T1	0.982789	0.357989	0.642011	0.642023	0.00519349	0.987093	0.978484	0.00415184	0.0062443	0.845106	0.895949	0.859906	0.0495343	0.0476414	0.909441	0.0429179	0.887344	0.0482138	0.0239946	0.935558	0.0404471	0	0.0252219	0	0.0191306	0.98167	0.33025	15696469	3112537	103411063	68834200	1284187	8169846368	8098585414	80889568	80184014	33919859	50570036	1342525	68776529	138508211	0	144313784	7673768	146486881	6912933	7978670	14687110
10	22_T1	0.990332	0.67392	0.32608	0.326081	0.00524426	0.993411	0.987252	0.00426872	0.00622588	0.835468	0.925921	0.843625	0.0771183	0.0367433	0.920743	0.0425139	0.85503	0.0757737	0.0283795	0.930804	0.0408167	0	0.0162902	0	0.0208502	0.979553	0.334632	5605340	1539128	27551139	36775626	766050	4280114774	4253579953	42377374	42114653	18270632	26482277	783106	36699098	71279545	0	78232962	3104513	77795425	3592089	6515880	4684068
11	23_T1	0.985428	0.47166	0.52834	0.527258	0.00517796	0.989062	0.981794	0.00418323	0.00618006	0.867965	0.921164	0.8808	0.0498441	0.0237788	0.930644	0.0455771	0.891188	0.0483187	0.0174911	0.939507	0.0430021	0	0.018842	0	0.0182386	0.98242	0.349162	9961331	2291139	72111872	59522850	1064243	6918042369	6867201999	68495469	67992099	28939746	42439727	1105783	59474245	120218264	0	125727414	3245506	127021358	6220704	6803094	9081105
12	24_T1	0.980932	0.419158	0.580842	0.58077	0.00522095	0.983717	0.978146	0.00439274	0.00605387	0.83367	0.923568	0.849876	0.0679242	0.039232	0.9178	0.0429681	0.866603	0.0667399	0.0249842	0.933343	0.0416724	0	0.0130921	0	0.0214577	0.978471	0.318637	8052010	1346605	62084163	46347191	1015901	5413098030	5382443217	53595030	53291517	23778328	32584609	1016314	46172458	90840273	0	98716955	4193377	98100455	4592715	7260182	7814368
13	25_A1	0.982917	0.108382	0.891618	0.891678	0.00476759	0.986057	0.979777	0.00485755	0.00467705	0.880147	0.898767	0.895443	0.0399465	0.00957142	0.93539	0.0550389	0.908562	0.0358606	0.00235975	0.944423	0.0532174	0	0.00139626	0	0.0179993	0.982195	0.402402	13439959	717798	60114966	30869113	557581	2570232448	2553862884	33818848	33603459	12485039	11944557	565806	30759178	60372842	0	60596970	645327	63066128	3710852	2693286	6727001
14	25_T1	0.986402	0.640069	0.359931	0.359934	0.00545873	0.990134	0.98267	0.00421882	0.00670805	0.845972	0.931828	0.857634	0.07522	0.0243246	0.932855	0.0428208	0.864212	0.0736823	0.021193	0.937895	0.0409122	0	0.0159874	0	0.0168354	0.983283	0.355812	7077468	1852180	40507519	49886897	843848	5704891272	5661886179	56484072	56058279	24067901	37980239	854247	49633413	96520201	0	104870102	2737552	104985641	4819158	8465440	6061419
17	28_T1	0.982454	0.27674	0.72326	0.723289	0.00550223	0.986127	0.97878	0.0044199	0.00659269	0.864379	0.887527	0.879817	0.0396733	0.0319938	0.91949	0.048516	0.901175	0.0397825	0.017121	0.940957	0.0419216	0	0.0292965	0	0.0204264	0.980628	0.302685	17730239	1945555	105611284	61979783	1226763	7401644913	7346496691	73283613	72737591	32714564	48433156	1292426	62101339	128471925	0	129597703	4671777	134265063	7084364	5793138	15484655
18	29_T1	0.929357	0.589578	0.410422	0.381441	0.00526427	0.93156	0.927154	0.00401682	0.00651766	0.800817	0.878095	0.861689	0.0422009	0.052784	0.90389	0.0433258	0.895142	0.0412057	0.0216903	0.936348	0.0419619	0	0.0323929	0	0.0162262	0.983637	0.348579	1105336	13414	2894374	3033130	50431	356980157	355291639	3534457	3517739	1433925	2315669	50028	3031587	6076802	0	6192496	372243	6374411	305542	297609	1310115
19	30_A1	0.976771	0.0951058	0.904894	0.904877	0.0047886	0.978242	0.975301	0.00501247	0.00456405	0.87084	0.882717	0.89155	0.0408754	0.00856918	0.932425	0.0590057	0.906119	0.035634	0.00300093	0.941753	0.0552466	0	0.000743134	0	0.0347988	0.965509	0.331489	23662434	736837	76406568	37421867	1335426	3213438080	3203775136	42282080	42154936	16107273	14622175	1349188	37382417	75279802	0	74533989	723556	78731195	4982265	3451393	10448985
20	31_T1	0.980704	0.379727	0.620273	0.619369	0.00533313	0.98395	0.977457	0.00429222	0.00638096	0.843956	0.927862	0.860562	0.0668546	0.0261307	0.927416	0.046453	0.86798	0.0654158	0.0221152	0.933396	0.0444893	0	0.0152596	0	0.0224037	0.978033	0.318744	7181796	1623544	67306966	47087201	1056835	5497987722	5461710643	54435522	54076343	23598546	34850981	1079101	47053127	93381160	0	100683987	2835488	100635674	5040703	7254514	7158005
21	32_T1	0.988627	0.643334	0.356666	0.356664	0.00526724	0.991829	0.985425	0.00425074	0.00629034	0.843498	0.930522	0.853202	0.0744925	0.0282777	0.927694	0.0440283	0.860506	0.0731935	0.0242051	0.9337	0.0420949	0	0.00760967	0	0.0191417	0.981294	0.336919	5807314	1793402	34396750	41970430	798470	4885971253	4854425014	48375953	48063614	20769012	30535975	819063	41886094	82282384	0	89739138	2727086	89466410	4246071	7184026	5006321
22	33_T1	0.984314	0.408492	0.591508	0.591438	0.00531181	0.988108	0.980519	0.00421322	0.00641889	0.834235	0.912533	0.84753	0.0581936	0.0465401	0.905723	0.0477368	0.867259	0.0572394	0.0309217	0.924498	0.0445803	0	0.0225629	0	0.0243274	0.975374	0.270368	11323430	2137267	82088993	59213223	1500455	7035366292	6981328868	69657092	69122068	29641568	44812397	1476421	59428253	117619439	0	126640595	6458797	125695495	6624868	8076056	10737800
23	34_A1	0.978834	0.424883	0.575117	0.575077	0.0049295	0.980444	0.977224	0.00509235	0.00476612	0.866	0.882418	0.884726	0.0390667	0.00704106	0.923793	0.0691662	0.898437	0.035046	0.00257304	0.933483	0.0639439	0	0.00233224	0	0.0196289	0.980621	0.368703	43703623	1204807	95135167	75533422	1491750	6296256252	6275583568	82845477	82573468	32062753	29910172	1512327	75485053	146350450	0	145968593	1164725	152812819	11441401	6462369	20405466
24	35_T1	0.968622	0.26605	0.73395	0.733953	0.00488858	0.97172	0.965525	0.00406736	0.00571507	0.842813	0.926614	0.870115	0.0524133	0.0284912	0.922528	0.0489806	0.881325	0.0513152	0.0216547	0.93264	0.0457053	0	0.0268614	0	0.0268529	0.974722	0.240672	7007341	350645	66809279	38840179	1011638	4611564353	4582163354	45659053	45367954	18756875	26187374	1071752	39009636	79203956	0	84346926	2593470	83974980	4458557	4771024	8348013
27	41_T1	0.988295	0.662261	0.337739	0.337738	0.00532673	0.991947	0.984642	0.0042094	0.00645235	0.829313	0.928145	0.839135	0.089071	0.0293292	0.928206	0.0424649	0.845778	0.0880037	0.0252507	0.933782	0.0409673	0	0.00514585	0	0.018463	0.981662	0.339799	4663133	1761874	27448574	35555036	661728	4119381455	4089045398	40785955	40485598	17340141	26383945	668799	35423350	68197788	0	75431801	2383633	75436730	3451190	7238942	4148395
[truncated: 32 more columns]
