# Supplementary material for: Exemestane plus everolimus and palbociclib in metastatic breast cancer: clinical response and genomic/transcriptomic determinants of resistance in a phase I/II trial
Source: Nat Commun. 2024 Mar 19;15:2446. doi: 10.1038/s41467-024-45835-6 (PMC10951222; doi:10.1038/s41467-024-45835-6)
Supplement: Supplementary file 4 — Supplementary Data 2 [file 41467_2024_45835_MOESM4_ESM.zip › Supplementary Data 2/RNA-seq/Hallmark and selected signatures GSEA NES - not combat corrected expression.csv]

	Sample_ID	NES_HALLMARK_ADIPOGENESIS	NES_HALLMARK_ALLOGRAFT_REJECTION	NES_HALLMARK_ANDROGEN_RESPONSE	NES_HALLMARK_ANGIOGENESIS	NES_HALLMARK_APICAL_JUNCTION	NES_HALLMARK_APICAL_SURFACE	NES_HALLMARK_APOPTOSIS	NES_HALLMARK_BILE_ACID_METABOLISM	NES_HALLMARK_CHOLESTEROL_HOMEOSTASIS	NES_HALLMARK_COAGULATION	NES_HALLMARK_COMPLEMENT	NES_HALLMARK_DNA_REPAIR	NES_HALLMARK_E2F_TARGETS	NES_HALLMARK_EPITHELIAL_MESENCHYMAL_TRANSITION	NES_HALLMARK_ESTROGEN_RESPONSE_EARLY	NES_HALLMARK_ESTROGEN_RESPONSE_LATE	NES_HALLMARK_FATTY_ACID_METABOLISM	NES_HALLMARK_G2M_CHECKPOINT	NES_HALLMARK_GLYCOLYSIS	NES_HALLMARK_HEDGEHOG_SIGNALING	NES_HALLMARK_HEME_METABOLISM	NES_HALLMARK_HYPOXIA	NES_HALLMARK_IL2_STAT5_SIGNALING	NES_HALLMARK_IL6_JAK_STAT3_SIGNALING	NES_HALLMARK_INFLAMMATORY_RESPONSE	NES_HALLMARK_INTERFERON_ALPHA_RESPONSE	NES_HALLMARK_INTERFERON_GAMMA_RESPONSE	NES_HALLMARK_KRAS_SIGNALING_DN	NES_HALLMARK_KRAS_SIGNALING_UP	NES_HALLMARK_MITOTIC_SPINDLE	NES_HALLMARK_MTORC1_SIGNALING	NES_HALLMARK_MYC_TARGETS_V1	NES_HALLMARK_MYC_TARGETS_V2	NES_HALLMARK_MYOGENESIS	NES_HALLMARK_NOTCH_SIGNALING	NES_HALLMARK_OXIDATIVE_PHOSPHORYLATION	NES_HALLMARK_P53_PATHWAY	NES_HALLMARK_PANCREAS_BETA_CELLS	NES_HALLMARK_PEROXISOME	NES_HALLMARK_PI3K_AKT_MTOR_SIGNALING	NES_HALLMARK_PROTEIN_SECRETION	NES_HALLMARK_REACTIVE_OXYGEN_SPECIES_PATHWAY	NES_HALLMARK_SPERMATOGENESIS	NES_HALLMARK_TGF_BETA_SIGNALING	NES_HALLMARK_TNFA_SIGNALING_VIA_NFKB	NES_HALLMARK_UNFOLDED_PROTEIN_RESPONSE	NES_HALLMARK_UV_RESPONSE_DN	NES_HALLMARK_UV_RESPONSE_UP
1	13_A1	0.982744814563492	1.39182519658454	1.25436512936432	1.54101010044644	1.56816720151576	1.23432985560169	1.67190274385377	0.605105027997228	0.639717096767139	1.10618466113363	1.24122407646433	1.11929488398105	1.36464592018476	1.39820019674615	1.51103046773112	1.44127458156725	1.0286070042917	1.42912381911436	1.01884088326438	1.57441008897543	1.51247764788068	1.04989388174381	0.755594667803256	1.18216473318967	0.873797170371285	2.61777835928353	2.263788053106	1.06964290157953	0.307090101118418	2.10066856461163	1.04948128456699	2.26154496823	0.79941694143454	1.17880519284885	0.640671643088646	1.04243367831659	0.75460338531595	0.5289400872499	0.728993776853883	1.5769573341545	1.61046510710998	0.845773314327888	0.906597006735441	1.46715313992337	0.606841129757321	1.28906247818022	1.49886933840559	0.82467139515153
2	14_A1	1.61575313094665	1.09743718984435	1.68464175137557	1.53387818836668	1.89272808163402	0.979775900085347	1.66958298331599	0.821366563161134	1.02512641133493	1.49184542905991	1.12146012165055	1.07052546341541	0.93396367550013	1.80638145822994	1.35295739538299	1.47600838933749	1.42158157309258	1.04102131516231	1.13689173843298	1.26877055596547	1.65090941061586	1.41412244604657	0.918030769523716	1.22303432258616	0.480993323461016	1.02822051587138	1.20746759575056	0.802853483229154	0.496465002725251	1.66163028367548	1.19707442001312	2.49129666006902	0.663376509559658	1.64614273534901	0.772448522677799	1.85654685547918	0.98842309215527	0.640742804808414	1.21938887210424	1.8057568888268	1.97061908737618	1.26394195698737	0.970388217759937	1.76859312383082	1.31254872673704	1.74838657513891	1.39413959349758	1.18287099664147
3	17_A1	1.43024984436503	1.29017529199016	1.6115842271541	1.36744416895922	1.55060001891848	1.20531572752252	1.42559048989118	1.06459959289016	1.06927933176894	1.53291498890915	1.13826357206315	1.25539507095405	0.777719606144792	1.24421788266353	1.89276233206836	1.83647625734318	1.50459552448058	0.998548767268353	1.25678050041264	0.910193931576298	1.63243007017826	1.19117443914281	1.08477312231724	1.08693872933739	0.5149878350499	1.29172490675618	1.18583647619464	0.797607821854866	0.516494361014756	1.29026671531062	1.44302214959872	2.33227487814968	0.861343234814997	1.51899266522054	1.02801170505007	1.73736044636796	0.950134728870879	1.35316914216886	1.13482035632831	1.58801253924583	1.85023891731874	1.41101695065451	0.797833112900176	1.47156543825347	0.711200450815599	1.55319922200158	1.19932377183465	1.26556516936856
4	17_T1	2.19990129817805	1.69171177836994	1.55901002205639	1.36376913242226	1.26474330167586	1.02432595300886	1.91736335336466	1.45718385485692	1.70212346307878	2.36706135720916	1.88615948986518	1.87745030060755	0.978022691562216	1.73461256001215	1.68998556939767	1.90016919807383	2.40462226659373	0.836924119234207	1.70325578035658	0.771230157369434	1.42373395631665	1.56257755575282	1.04427039165522	1.24510977386637	0.629473544438204	1.65014962185905	1.49279496942664	0.734706890065011	0.780851016680346	0.518391632028228	2.0985197360571	3.06480299495222	1.16873482522155	1.54361145339525	0.827317730451735	2.95551403997401	1.52678481722885	1.64051552845165	1.83821238704824	1.61940912545156	1.90152440162545	2.05319864595965	0.544161126762234	1.04993208556552	0.75730287956764	1.87435131252979	0.628000414642599	1.82970447485176
5	18_A1	1.77051916675192	1.57536945692885	1.87214217106986	2.37964686746934	1.82890316352576	1.43414637701389	1.71074953298146	0.816996079072753	1.27383910745273	1.99386785381393	1.82226412674484	1.07922272893549	1.27699108593245	2.07788532276915	1.15006419669364	1.421062413642	1.64792354310997	1.44194253118389	1.14889047097626	1.35401063527342	1.28925697122398	1.11861080727783	1.01559742109189	1.39785400227787	0.802840326339298	1.22571078691888	1.21603741495138	0.29415062442293	0.804982850563686	1.84503641865478	1.7700577588609	2.89861013212043	1.08225143711532	1.64311179884717	0.748858653068859	2.27428274534918	0.98884901229588	1.09900212210617	1.52783797531294	1.88998599121526	2.12504523726656	1.64315724002133	0.965473805824083	1.69912499956482	0.799962660834144	1.83453764199437	1.59986741578417	1.03713525493167
6	18_T1	1.72545951808805	1.51873335818057	1.38814472730261	1.61976279617918	1.5382682557964	1.49585611197014	1.72044681965932	0.819156931602892	1.51440616434896	1.8764542746535	1.34745752289055	1.63881315526404	1.15663094678812	1.90921757321437	1.15152872886098	1.4395228441033	1.74322304846609	0.991870528963201	1.56806531098117	0.812666846527331	1.15173868761811	1.5672569315749	0.984051932847285	1.12757517736882	0.949633514873579	1.23687490705715	1.13857693313538	0.437767697856961	0.714324615516195	0.64841056672585	1.69574832459492	2.52392123430435	1.40284320805387	1.6487389795587	0.895495152247192	2.42613425376913	1.437858803251	1.48223096585366	1.51639177001168	1.48696880357144	1.39631087231464	1.7376116938164	0.477233276886869	1.25188839800718	1.08497203530706	1.78535534236033	0.758687850136217	1.63025666744832
7	20_T1	1.63949872759929	1.52454515672531	1.80731093414197	2.55669552818438	2.08739112993919	1.17208934622746	1.73574692281064	0.663976208887028	1.20759726168645	2.16995614316383	1.58011513836566	1.47391705927843	1.59543790442558	2.77996537104053	1.02674903408254	1.38557751019617	1.49541260508182	1.61674262521151	1.48638502275281	1.31047895670537	1.61380441415765	1.40540619228406	1.03850186293887	1.57778106882739	0.711641325215508	1.26799153295631	1.21801704355356	0.357517974252558	0.64501829724669	1.76724296426698	1.96159451302853	2.91141745768746	1.11684258705712	2.1117015759198	0.969875491716883	2.09923449032658	0.868721908718629	1.10829576028082	1.1600397519488	1.7463134217794	2.32799137167475	1.86873839964799	0.809108943415661	2.15975005022282	0.870693302646538	1.89331874153571	1.54279034501267	1.33417598423244
8	21_A1	1.05444835954081	1.21964914081323	1.52549971615371	1.94606766430019	1.83079450998468	0.958937817918059	1.50946296192508	0.518592244183007	0.6578457761778	1.59867372694251	1.69443879492379	1.03036451929372	0.808599977682838	2.09312323855768	1.42528002917148	1.23657664826465	1.07021617410807	1.14441168764386	0.959019294071541	1.46267149947542	1.35428937262452	1.18628294402535	1.18252748286736	1.36143446534862	0.807737291569318	2.40590367653991	2.15876505288348	0.593753665290631	0.460995114642644	1.84456474436077	0.985951929807406	2.07032760189301	0.598366505235183	1.54523656498434	0.568717816910414	1.25117726809089	0.773800592490097	0.502594016727889	0.843745298721713	1.68624854864345	1.79190555600233	0.788991353690356	0.79947838363635	1.75320500990363	0.645943111216532	1.42762208619306	1.429202293524	1.00200686166247
9	21_T1	2.17198214556217	1.31967261761656	1.52447309139141	1.18673566216821	1.24988057481608	1.082904557399	1.56971169436229	1.55489310499615	1.81242878435436	2.1631048884301	1.65410628259541	1.81614469501455	1.32802866994764	1.51528692672949	1.31184843381876	1.5831609354065	2.40095865900644	1.10819073280597	1.60181246836544	0.807265643295183	1.34554094179213	1.35693558558204	0.935109749239931	1.04781983119348	0.687950316239721	1.6124522149331	1.53868846951058	0.489337328934339	0.794053574328998	0.71604523748301	2.00327307741162	2.73200607733769	1.44849024791499	1.35275699520869	0.831429297443993	2.8219204534807	1.54124293082174	1.55931247759338	1.8371732487291	1.46974209126774	1.45818244886946	2.05532605567483	0.686234036070817	0.813400016286822	0.817902076860555	1.64195929000685	0.51322061973855	1.80024558332064
10	22_T1	2.13441464727308	1.50213191164683	1.672748219547	2.05384862884056	1.51797354472719	1.1530871194052	1.84100151113806	1.12702061928329	1.45047088921464	2.37957501126699	1.69273474243564	1.98083138175986	1.33673380849022	2.33637394224178	1.47733449247914	1.73208331766547	2.00662659112054	1.13431607372073	1.73310393123354	0.79430776190449	1.15092776294521	1.6221397800517	1.13055079448235	0.923095953703551	0.461964868368688	1.27988165786205	1.30584810237665	0.390970809483478	0.495371281868812	0.664925282151036	2.11624945992477	3.36334931124942	1.40436793196375	1.66465030773868	0.966713522242681	3.14533820445893	1.33270100114434	1.6289512077958	1.61126617945604	1.695338327324	1.96038396205084	2.05449828115771	0.596809106278592	0.951499125862116	0.85639927744636	2.04448341226238	0.716134798056085	1.94790619553466
11	23_T1	1.97458794768677	1.75169685368443	1.67478696899762	1.54358778368245	1.36340134365382	1.39605878130826	1.90243466866979	1.08900436176073	1.45194445460986	1.98329551196352	1.80883734460259	1.78642189926721	1.04735721346971	1.61009520981198	1.15419021580564	1.48081238747081	1.97071082246852	1.04689303382397	1.65030642743068	0.775325416565954	1.26292050028293	1.49221942855278	1.34836033348135	1.37188662025449	1.12807229658718	1.62668553298705	1.39990816098604	0.29296350860077	0.815102393502757	0.677534929279507	1.96782759621011	2.90240096821666	1.39532418284793	1.4198520988768	0.901298804589899	2.6387336864846	1.59533464549394	1.55247686908225	1.67357729758434	1.56018852218318	1.74755941880013	2.12116465876722	0.338580595043517	1.38918412859396	1.23796270558224	1.81074211553164	0.68700224409611	1.75044044146666
12	24_T1	1.93022043247256	1.60349704931978	1.79319157612575	1.68594193426261	1.36886681256444	1.1908459299384	2.10141052997432	0.678270632964068	1.43076095006501	2.06838777092935	1.57861781868521	2.08969262021905	1.34961542978341	1.98740693405627	1.81715149950841	1.90384797736117	1.86768714956167	1.47237870178243	1.64614952018865	0.7589631214328	1.12106665237061	1.47906058122963	1.09291748038122	1.16839482566146	0.771724013206218	2.20081029530685	1.82025998709245	0.518583808543999	0.446639673900902	0.73967300282578	2.0935357368949	3.27978689433866	1.33130049139451	1.86408439283975	1.32437470941443	2.79847050953622	1.60063382480339	1.68408609195335	1.52541187173055	1.678095743892	1.9332873923036	1.75157940883277	0.694816268999546	1.55144983289074	0.922170190876329	2.17842030653657	0.643294146617488	1.95764234311047
13	25_A1	1.40760335457949	1.60803637023546	1.97389340976682	2.5714087216872	2.33954414955564	1.07407288091199	2.07248355297144	0.662621663856308	1.06922417452475	2.28477662454604	1.83637566969976	1.06443897606585	0.836028882208083	3.07062195279005	1.23823143828509	1.20560311477233	1.24682420407221	1.23688000518806	1.16470878756067	1.93432426747202	1.34481786893783	2.0261274553578	1.47022390926018	1.74129852513229	1.19289876486129	1.49396036177669	1.51262935253178	0.434850130720835	1.38978187128324	1.79760189562323	1.34904940750173	2.30817156243861	0.464687105523719	2.16693039437408	0.995814793785774	1.40410023420018	1.10980904406109	0.968912177874906	0.997618080884549	1.64001017964279	2.05814778340063	1.38680569567161	0.904510493644411	2.04289956865833	1.77324231401612	1.60330296109004	2.32680355908142	1.26431971787967
14	25_T1	2.13857498336623	1.81532223034753	1.80334725033682	1.96364875836661	1.67988603896297	1.23294125995706	2.09526059296652	0.661662415375152	1.90005812420867	2.30632150013708	1.90665360726675	1.79603260906488	1.37906697329956	2.27649707511986	0.887264126689035	1.36576269946245	2.0509594230001	1.23862247781086	1.9406912776817	0.714802526505146	1.18056991445952	1.75647737611745	1.16553991653455	1.29577657950229	1.02083570968437	2.21767523252789	2.13584838033014	0.362277056143888	0.738733209009927	0.796912029126667	2.29871579086449	3.27216029627956	1.22143618849309	1.50288697154175	0.818936334563015	2.79378037269844	1.58246085701343	1.4149446499504	1.48574706332169	1.96724421814565	2.06140826910836	2.22258385346132	0.651320061667934	1.46751731082148	1.17130359987798	2.01291622073604	0.75823874243384	1.75433013250733
17	28_T1	2.07323975008841	1.56983651124678	1.45189434167972	1.36458450302615	1.2422835849777	0.873771732994033	1.66101700825216	1.63490915776128	1.5964863356068	2.23889518758679	1.83290012121293	1.44334049425712	0.848967690063821	1.84915281129622	0.926114781521306	1.4851562259246	2.24492259704125	0.718317746240039	1.55754146756932	0.8446218467753	1.3530337674449	1.56456396770273	1.13993891112758	1.32478940956498	0.889622979414496	1.54348870167251	1.47378350544099	0.720785424598229	1.00734132329263	0.648741351763177	1.75762126789095	2.26408905375709	1.14365498092458	1.56589202868986	0.869555896654123	2.55119585807986	1.38994984523017	1.42714268651205	1.80060567476583	1.31117019284408	1.43092146984859	1.87105781543427	0.31269771319845	1.00724981865219	1.02648110283982	1.59445616036241	0.80719369240846	1.78431385103719
18	29_T1	2.27374448353918	1.92643280213424	1.3580289463484	1.47331360162162	1.5786209148543	1.10776355027151	1.89765933084995	1.27950100745795	1.3361871703244	2.36995187946746	1.89468251686733	1.62892319398646	1.14435651847916	2.22994183834407	0.87750097113532	1.39569642221	2.08520386289085	0.922698958354449	1.34730922725169	0.494775665346485	1.28577848327119	1.47625874049023	1.18161016146438	1.55723966721963	0.981706433488753	1.7533935222853	1.57496102889007	0.111232204168848	1.1256799969585	0.756552602701096	1.79241846899739	2.79688669775277	0.865054056499468	1.81488680085883	0.684212177246676	2.77949606614766	1.45228131031443	1.57849027929343	1.71196539064723	1.46133459506994	1.56711731846565	2.19493001490988	0.411798402449176	1.3008685866248	1.14614662067897	1.56437132931796	1.0331720787924	1.76452260042254
19	30_A1	1.20035368090284	1.12654813213389	1.58651954866425	1.92705303125879	1.75568966601421	1.40917310883229	1.72890667102427	0.62926886018892	1.11799211215639	1.79106151209981	1.18029350275976	0.989210111944781	0.975369976537713	2.21778482946712	1.58009868177931	1.52382041860516	1.02662846782828	1.26108502183226	1.0062737303165	1.59007938370235	1.27502814951286	1.26053280804969	1.03076150620885	0.874415652139444	0.8632677180832	0.780289907609677	0.887313639218381	0.732865290120063	0.477445859638051	1.93293746622809	1.30952368236124	2.50389681722789	0.662519513370448	1.78753415868295	0.809185838360133	1.40519303027077	0.738514604849164	0.991273823934157	0.831629186625413	1.72764010483624	2.09048270497257	0.856879215877603	1.22389706075365	1.89162579226445	0.948114877513576	1.69326058038106	1.91553804563583	1.12722508062715
20	31_T1	2.60356723618927	1.5473539706818	1.32770029531236	1.77019184285515	1.65292775093961	1.49273429680077	1.99801848536207	1.19294587843311	1.76894650933848	2.37103525692084	1.78680276142026	1.69471456609346	0.989879405137604	2.14462966874303	1.00709235481441	1.46280638509845	2.36345220590118	0.909585997751542	1.38450493522512	1.03818835729232	1.3374622895629	1.74749625494582	1.14774308821565	1.1219399310686	0.597998140402408	1.46086960268293	1.19339206164965	0.523293667431413	0.901250039608249	0.866052530939408	1.82754586288193	2.88724456812653	0.946568914353412	2.02042230490779	0.925502945289933	3.01015248634507	1.46557978636223	1.56233339631079	1.63906193268266	1.49603837414238	1.61396946094512	2.24290755198396	0.430921554005804	1.16246921305166	1.36783142899582	1.62339123045728	1.192446261034	1.82939298586726
21	32_T1	1.90620336927554	1.81107730314635	1.61955337206645	1.44103043201829	1.44212363572005	1.25285510147239	2.14938086443358	0.769896777751393	1.77216099310337	2.17077942331615	1.89785155201366	2.08984390539852	1.36533685129655	1.72424074318148	1.02391075493628	1.58711688522622	2.09906487284327	1.24913469229856	1.7176576486247	0.538762277098442	1.18960435248728	1.2784311966968	0.913063378853828	1.40833443192756	0.986444283989704	2.95467805557574	2.55200070377099	0.673045019156459	0.616248152856788	0.759149934460809	2.21547602964205	3.26587620113568	1.29779991390219	1.47269276778387	0.979606831535606	2.83191923495212	1.62031594070927	1.46355953900172	1.62147917257142	1.76706341373294	1.89162917428985	2.36052334938938	0.633433499968913	1.17319583173121	1.10580469934056	2.01494106946699	0.63410876537231	1.89440582076282
22	33_T1	1.73124005472655	1.30096203278092	1.68540697561645	1.39767159108825	1.22261261888686	0.783115698417589	1.51187185189407	1.08498552516118	1.28393298221983	1.51712014279604	1.06672364943375	1.75909505867626	1.17451866904984	1.22134389350402	1.36271335420791	1.52108078825479	1.8736223243963	0.99951542184325	1.55393877021212	0.781576799343399	1.27897427550537	1.37977719864633	0.921031424871725	0.985556214863614	0.568531657677531	1.15425962501654	1.08865259892849	0.193261542098013	0.391710869322235	0.685136313578853	1.74769482822604	2.74957696319655	1.04791111843961	1.22603650774396	1.27369439509673	2.4967956883343	1.46449454825643	1.73738671762947	1.71453338654734	1.62490773001481	1.75551827949361	1.64422765995664	0.696507254823372	1.16843703823165	0.719118007090553	1.94165564492624	0.417789869666445	1.74919206170514
23	34_A1	1.60346701615149	1.38535440773579	1.99150513056922	2.21307169126909	1.97817402168239	1.1233183200814	1.89277424528098	0.752932279713166	1.11656850308717	1.96819586908437	1.70702623834953	1.12114444205307	0.983387741914179	2.49029801749083	1.42278355973936	1.60948967288082	1.47960235799652	1.22496064296052	1.17794445365017	1.69989429008976	1.6298987769338	1.52438409050026	1.09585131371633	1.35395535147093	0.653638921103701	1.50315534968052	1.50249827310427	0.669576313723837	0.635838279500538	1.59158457119717	1.62507498148582	2.84211969482151	0.778842444890418	2.06191960629152	1.3307732615575	1.91951570341529	0.991548796571771	1.0729100222353	1.02156111531844	1.60386703148393	2.06703103037069	1.53650191780291	0.812762063145412	2.02214738699049	1.3316961438951	1.89385004308583	1.78787092814038	1.30689986601988
24	35_T1	1.96668775266089	1.31586970339456	1.41727478894474	1.16280261570216	1.09637620127303	1.10623252060304	1.46997810858179	1.57521132890225	1.57974049108779	2.1598490223569	1.71618380560979	1.56538189601786	0.903295228689491	1.43826559485497	1.18927282623743	1.5320362074436	2.16082293633338	0.813264457821625	1.56146080551458	0.504849285719775	1.30335999777222	1.39397536529825	0.941431095723373	1.01545927534931	0.490003641726812	1.15919429692939	1.11604793660801	0.808740097512541	0.838092563666721	0.714966337156054	1.7232196360941	2.44226359580551	1.07134382577236	1.26793370785183	0.84319104398221	2.57317984091959	1.45308043642114	1.54518638875401	1.74776161253323	1.27398053721481	1.44413402118542	2.09724833259902	0.430164429194858	0.9026725888531	0.687780765464472	1.54933403847057	0.534802792287955	1.7312577533575
27	41_T1	1.95735963013465	1.55072950869887	1.53416221875288	2.00972718616573	1.92466507334473	1.63156391783601	1.89536304902832	1.02378996950308	1.42625495630943	2.43538674049363	1.61766040938701	2.19215647248693	1.23283169840834	2.6406094607511	1.30965946237242	1.73366261289432	2.13444882242795	1.04664386787469	1.90004730422741	0.539142622606426	1.33704187027898	1.65124537696843	1.09547352355152	0.928943220529274	0.864362155534527	1.41788082792968	1.24336888368103	0.557621532012399	0.819448023616765	0.578656261214623	2.13949967441321	3.54931906757471	1.23934362108838	1.72469198335536	0.939796351274621	3.02139900021991	1.54487432083063	1.62883232959803	1.79493976734932	1.59951901170423	2.02584436024515	2.19635882065763	0.460382232963595	1.21742087628456	1.11388773671495	1.92835941952735	0.89601714078117	1.91774205002887
[truncated: 5 more columns]
