# Supplementary material for: Exemestane plus everolimus and palbociclib in metastatic breast cancer: clinical response and genomic/transcriptomic determinants of resistance in a phase I/II trial
Source: Nat Commun. 2024 Mar 19;15:2446. doi: 10.1038/s41467-024-45835-6 (PMC10951222; doi:10.1038/s41467-024-45835-6)
Supplement: Supplementary file 4 — Supplementary Data 2 [file 41467_2024_45835_MOESM4_ESM.zip › Supplementary Data 2/RNA-seq/Gene expression log2(TPM+1) - expressed genes - combat corrected.csv]

	Sample_ID	TSPAN6 (ENSG00000000003.10)	DPM1 (ENSG00000000419.8)	SCYL3 (ENSG00000000457.9)	C1orf112 (ENSG00000000460.12)	CFH (ENSG00000000971.11)	FUCA2 (ENSG00000001036.9)	GCLC (ENSG00000001084.6)	NFYA (ENSG00000001167.10)	STPG1 (ENSG00000001460.13)	NIPAL3 (ENSG00000001461.12)	LAS1L (ENSG00000001497.12)	ENPP4 (ENSG00000001561.6)	SEMA3F (ENSG00000001617.7)	ANKIB1 (ENSG00000001629.5)	CYP51A1 (ENSG00000001630.11)	KRIT1 (ENSG00000001631.10)	RAD52 (ENSG00000002016.12)	BAD (ENSG00000002330.9)	LAP3 (ENSG00000002549.8)	CD99 (ENSG00000002586.13)	MAD1L1 (ENSG00000002822.11)	LASP1 (ENSG00000002834.13)	SNX11 (ENSG00000002919.10)	TMEM176A (ENSG00000002933.3)	M6PR (ENSG00000003056.3)	ICA1 (ENSG00000003147.13)	ALS2 (ENSG00000003393.10)	CASP10 (ENSG00000003400.10)	CFLAR (ENSG00000003402.15)	TFPI (ENSG00000003436.10)	NDUFAF7 (ENSG00000003509.11)	RBM5 (ENSG00000003756.12)	SLC7A2 (ENSG00000003989.12)	ARF5 (ENSG00000004059.6)	SARM1 (ENSG00000004139.9)	POLDIP2 (ENSG00000004142.7)	PLXND1 (ENSG00000004399.8)	AK2 (ENSG00000004455.12)	FKBP4 (ENSG00000004478.5)	KDM1A (ENSG00000004487.11)	RBM6 (ENSG00000004534.10)	CAMKK1 (ENSG00000004660.10)	RECQL (ENSG00000004700.11)	CCDC132 (ENSG00000004766.11)	ARHGAP33 (ENSG00000004777.14)	NDUFAB1 (ENSG00000004779.5)	PDK4 (ENSG00000004799.7)	SLC25A13 (ENSG00000004864.9)
1	13_A1	2.81147103052984	3.56437816856506	3.88264304936184	5.46336088581666	4.52042224852645	2.72465027173297	5.14771372235215	4.42961596420174	2.8011586560937	3.07895134139482	4.3110671022556	0.495695162624069	5.66334461936609	7.48252564076792	4.16430358309365	5.98527271425345	5.8569856897822	2.49569516262407	6.11103131238874	7.13586316536868	6.36754580010534	5.94368695159709	4.97911075501579	2.37851162325373	6.04133060682062	6.95046841415012	6.1811025507538	4.34269695998193	7.52026508364357	2.49825086752783	5.23993261348524	8.91814767387683	2.87578006306849	4.11103131238874	4.52418907844937	4.30888505741176	6.41091768745521	6.9174317553901	6.33127526714661	5.47994190147713	9.20491343805616	1.799087306074	3.93922657772821	6.03804103701151	5.8245132973348	3.27202318906105	2.77820857639809	5.05224198118114
2	14_A1	2.33342373372519	4.26978123827438	3.68818035858693	5.00090140274153	6.25493411860649	2.92789645372882	4.19613488076516	4.07895134139482	2.78450398292957	4.14404636961671	3.85996954822103	2.16992500144231	5.68650052718322	6.58104990094504	3.82476785314329	5.86517649653178	6.05809998849341	2.35049724708413	5.39882918244463	7.03110842860823	4.96670731415032	5.66249036391378	4.07724299893246	3.04439411935845	6.23342794374847	6.33109608375933	4.62293035092018	3.21101219348551	6.97750890454014	4.39506279951758	4.83289001416474	8.25663329505992	2.42223300068305	4.92029330021101	2.51601514700366	3.98093926608551	6.23150921086705	6.52465924141292	5.91456452349394	4.98686597232911	7.97544676564096	1.55090066464752	3.52230689287139	5.17432651517391	4.52356195605701	4.34553831007001	5.03650333373899	4.45022149589718
3	17_A1	2.04614178164472	3.73660487531425	2.34482849699744	2.85399564717639	1.91073266190291	2.37016428054021	3.94392132655349	4.30451104180995	1.38956681176273	3.05831649559082	3.85598969730848	1.67807190511264	5.53946903474989	4.97039353791468	3.10601323762212	5.02059109477325	5.07895134139482	2.05658352836637	5.20084957463721	6.80154670335678	4.62819033461521	5.6406787642337	3.21723071622067	0.75702324650746	5.94181057995768	5.48091134604775	4.03474394932473	0.823749360308273	6.01814452894376	0.432959407276106	3.17632277264046	7.27612440527424	6.51127826508303	5.50366675457602	3.39369076418745	3.60288440871842	3.26453643099903	5.27202318906105	6.23208509872283	4.16591193893569	6.7001622501066	0.941106310946431	2.68257329734758	4.00450139223494	4.53480866123175	4.69766263347052	1.15704371014558	3.39094277280254
4	17_T1	3.34179589313425	4.93168178171429	3.20825945863363	4.38389861937483	6.61381217942769	3.28434352048224	5.66957141755625	4.98487231623118	1.90462175940355	2.97785704256729	4.11640618051168	2.13601376261207	5.44028005054737	6.08763462105119	4.78179793314027	5.76719646892026	4.61422278281544	1.86923156285997	5.99782722861426	7.97271120233459	3.70849521137138	6.33018136279385	3.57296078285466	5.52455792559502	6.42164676181717	5.42156516340366	5.14698251658922	2.85002098182235	6.77451260896831	4.54003589159402	3.97228075638079	7.52530974302592	5.91206460187401	5.69779922490341	3.65145174974072	4.71986042713261	5.03276729549792	6.49465035611359	7.09958828138117	5.07311102904723	7.22209379559542	0.85233812580616	3.91149185514578	5.17975032187008	3.25324223047284	5.25216917368355	4.16085275288237	4.8985381776229
5	18_A1	3.48542682717024	4.86393845042397	3.12267271882414	4.30742852519225	5.03077747199254	3.64961545906341	4.75114232472695	4.60644222813161	1.50589092972996	3.75167794568758	3.39917109381982	1.47508488294878	4.48349335128439	6.10936055940423	5.26077843189343	5.75595576955096	4.00270252037982	2.43295940727611	5.27015513876653	8.28160552892904	4.03298241669943	6.29020320512607	2.61823865559545	3.605257262939	6.5158575012579	4.84849775538515	4.43629511983936	2.01077983875324	6.2665991655351	3.35895882583233	4.06091204958787	6.70099449416827	1.83187724119167	5.29719141656586	3.13914201914569	4.89384755813292	5.14934066928622	6.32948243102564	6.3305584000308	4.79233480570669	7.17072627613155	1.25701061820602	4.69543711040537	4.64961545906341	3.4944156103975	4.89044669267991	2.22958792274065	4.5915597458278
6	18_T1	1.62792418357336	3.67902059416167	2.36033136287726	3.69038689384171	4.72622272468509	2.34123649537598	3.02074405832173	3.68574378823002	0.951278755026086	2.81532551710007	2.97130457937025	0.681215433720633	3.86698723078287	5.05633328040891	3.47235862945902	4.46669921830974	3.54562996062585	2.1780768542885	4.37937845636107	7.83014437764974	3.24008798719743	5.37845508776864	2.05902510802539	3.21091379457722	5.59770637496118	3.80361636493216	3.43058590931582	2.17972949911663	5.8724612284093	1.97083545320808	3.34791596760335	5.98333396925612	2.27934391324402	4.93117026209767	3.4348133569384	4.61204722002626	5.83336732177405	5.53486667406781	5.90207287345047	4.70246421935619	6.85075309617167	0.904921613076548	2.92828082365542	3.76806101259151	3.50246364964194	3.30427182039906	1.91164997527305	3.26828700943112
7	20_T1	2.38956681176273	4.63226821549951	2.32192809488736	2.69376571221778	6.58901438522824	3.13257684267001	4.45811948117451	3.75808993420181	1.40053792958373	2.92599941855622	3.79597469420667	0.807354922057604	3.65420637794429	5.80709727493827	4.45811948117451	5.07253459972295	3.96254902292306	2.68257329734758	5.00898878322726	9.23285259178037	4.76181714250714	6.05398016818765	3.74308405554959	2.23266075679027	6.07124781946144	4.70431867776083	4.46008724011683	1.89141918684608	6.05398016818765	4.04001567884788	3.90592847817313	7.3458043999618	3.93168305705981	5.22881869049588	2.51601514700366	4.10097764772482	6.05831649559082	6.61485705038449	5.86145916636151	4.98550043030489	6.9387562614923	2.38956681176273	4.09508049190141	4.0071955014042	3.81147103052984	4.0686708106651	2.05658352836637	4.20476675065461
8	21_A1	3.55581615506164	4.42559357765306	3.96532254836725	4.55826763405574	5.31215688831337	3.18269229751619	3.37016428054021	4.78502736223547	2.30158764660319	3.32481060342048	3.63343121035563	1.65992455840238	5.09761079662642	6.79597469420667	3.54966917072649	6.49137211781517	6.00225245173138	3.0036022366802	5.59961534862161	7.24488705912353	4.63284983011771	5.3819754785573	4.43028527297778	4.13750352374993	6.50858711208948	6.40497122358917	4.73281187208294	2.55826763405574	6.74779018083096	2.82984955984469	5.86987140617771	9.2018053670295	4.14893410452634	5.32696871158789	3.40190347160796	3.80838505065609	6.26584942144085	7.07210580048042	5.86542397831313	5.91910167955939	9.47309688907403	2.05658352836637	5.01390884549064	5.83895176695194	3.88655014732434	3.92409988564074	2.4541758931858	4.0703893278914
9	21_T1	2.63059390979392	4.2486255065332	3.08482089897646	4.29483346679789	6.90494877304029	3.11667094623366	4.80674509408028	3.86084136387447	1.27232617894912	2.36027354194235	3.55802067309948	1.51637672931749	4.43212925857982	5.45460334071761	4.80522921270293	4.98129828834359	3.4783681212411	2.31804994522538	5.13741217284132	8.01877408593894	4.57718326810773	5.49976466451109	3.08790207038007	5.82727651452804	4.9470431396576	5.12127485519167	3.69038842158136	2.42912762438362	5.84936984569499	4.82171907515944	3.78208200980289	6.56755652325664	4.86584737763662	5.50990311564498	2.19778974038818	4.52396825980695	4.43955593320644	6.1674812971661	5.50973352558929	4.9002034449985	6.43195080593622	0.755031316775747	3.03672119685197	4.48843582317669	3.20852613777533	3.83138298378031	5.00358975438789	5.18644378958473
10	22_T1	2.70087617706939	5.03741926218073	3.39660645310712	4.30998652031256	4.81453724548123	4.09276301778335	5.73131298362657	4.6664293344882	2.71647648789216	3.69786377799103	3.78515156966397	2.10746457897189	5.81025353286522	6.90691021759254	5.1812799158841	6.10529721196624	4.34355901629479	2.72621565779038	5.92756108942276	9.09089389560082	3.53620724232485	5.81410896185524	4.04683201049149	3.97872300364189	6.64011270307921	6.40585654429238	4.66800060795258	2.45797445289445	6.35408136184333	2.28648957670586	4.23544519096566	7.7453840300216	6.46243745950112	5.85911348480224	2.22059301503797	3.61560443622387	5.55108082695652	7.19440612975579	5.78115382353888	5.97840103185088	7.54035912124041	1.83470230686813	4.46458601724234	5.88466077679229	4.78615007394942	5.1922583694901	1.53208384873826	4.84119958680297
11	23_T1	2.89819404703358	4.56845503074353	3.87222970347157	4.38027409000008	4.84760919197323	2.94041565786989	3.81578363784061	4.32792207174487	1.6862957522639	2.87266172045995	3.4969564251187	0.931176845760983	4.39407595722708	5.57704930773158	3.28254570904475	5.09370258584892	3.85448009238206	1.67815077544028	5.56702270254105	8.8696174022029	3.38194697538289	4.42905618041059	3.12513753779089	4.0912255327197	6.58840243630848	4.71701674444556	4.0092538788251	2.42912762438362	6.59264690361182	3.59129692014844	4.1415666431498	6.89132972026381	2.50810421183865	5.47128975787509	1.52066565072764	4.56464988536834	6.2420008409933	6.4248441538941	6.19885865501534	5.21831655934666	6.81233103677954	1.55195117364839	3.79620963748764	4.62038511767089	2.49914840002083	4.88916655705811	2.8806336248583	4.40649616609128
12	24_T1	1.22224026384013	5.09621036905881	3.17237647403953	4.65875725700391	4.82886321468673	4.28297712571317	4.26778830676576	4.82685340747391	2.92602486065652	3.56601448189648	3.57216703523545	2.37401182347686	5.07794462697329	5.78653635465736	3.64416975136731	5.16743367514465	4.49068322769731	2.06462259371406	5.8721553779326	7.82720437880331	4.5597813472606	7.14408069325375	4.66726286007532	3.7128434715808	6.62958774702125	4.55996144037475	4.77334756019031	3.05216275422672	6.82728420481537	4.06494974581781	4.44291015924027	7.84318508360505	6.69067845991591	5.03692777123548	3.54088535682571	3.60879135132563	5.35910209874052	6.69924594658589	7.11437421201948	5.3766085030856	8.15182332535682	0.679722587688071	4.54850796885702	4.42126751659827	5.64149901106019	4.37504649422693	2.93303906006601	3.43896460454899
13	25_A1	2.64385618977472	4.24640808724638	2.54843662469604	4.08831123588866	6.75835648293992	3.37155886261196	4.78555055173926	3.67581593117227	2.39506279951758	3.3743439890385	3.33342373372519	1.54596836910529	3.55826763405574	6.3684191550814	3.799087306074	5.65248649491816	4.47053686509258	2.54596836910529	5.3305584000308	9.45201467524037	3.48928602262588	5.12391445900198	2.0496307677246	5.09845324630927	4.78450398292957	4.27872821293894	5.29241366782748	4.20084957463721	7.40573714340471	5.40599235967584	4.20320115631661	7.41641754324987	4.51601514700366	5.37155886261196	3.0	3.75488750216347	5.89190518821193	5.27686882997646	4.01346225980656	5.29351763041742	7.59596606515383	1.50589092972996	4.1101961777542	4.5957423394744	4.64846544302731	4.25625587320273	6.75261480413566	3.95419631038688
14	25_T1	1.37558683900942	6.62232412985888	3.29557843190067	4.3250132969136	5.05242860846305	3.96177558129439	5.04506438184404	4.73907411077484	2.14923760520164	3.9762636598405	3.6023143533021	1.1742970638434	3.6589094051546	6.96190453929809	5.26690496906389	6.06884945277176	4.65614853145437	2.67138352092884	6.71542923218671	8.91071744856602	3.63524173354833	6.22420554956802	4.47517247916051	4.04094620200064	6.3091122731561	5.93448362358972	5.67388834026552	3.14520494475671	7.17524869129791	2.93601730674628	4.3081010242939	6.80524264535154	1.81055344004683	5.26454117244547	1.92072234139185	4.32431898227023	5.95714882769679	6.90328818544423	5.81638545084195	5.14685674999811	7.22155371241531	1.590750231977	4.62370761531781	5.39977146523521	4.13083229756602	4.39124714239037	3.37707580302349	4.20088843245407
17	28_T1	2.41588310128603	3.59030542439899	1.87586557188903	2.86927673718439	7.25320692522554	2.55155128574251	4.40474571370842	2.58380741876744	0.491656951542776	1.57167170428257	2.36021747238011	0.480539522122703	2.43906892996207	4.38252140104906	2.95814515482509	4.07754531396314	3.08495238280893	1.50491947811058	5.04539882036739	7.61753104120251	4.34398549311709	4.2532584146492	2.36718697386687	6.06289305730489	5.04539034486578	2.45796634644867	3.7634159216225	2.61313083456167	6.17140703220459	5.03197544577991	3.43897222688058	6.31990783078596	4.73260715152485	4.27071541431105	2.09472019779589	4.04044874800885	4.91397233669182	5.40019539402474	3.93923659102277	3.62409193350884	6.89551961959081	0.202254209888963	2.91551619273882	3.43029938974655	3.12364467021683	2.94968522423982	5.057642813101	4.97728807425258
18	29_T1	2.03249336062135	4.40704123956065	2.77056363378545	3.89150909270222	5.77849724379028	3.01271706696821	4.28702022946713	3.43734959938604	1.36170686926288	2.4683600429658	2.92203635539607	1.25857016059515	3.60184550344056	5.14904009497426	3.31264099470081	5.20225721077944	4.68079100355172	2.37304072114961	4.96708224520602	9.318334624168	4.9464221936193	5.4237923396595	3.98878468177744	3.67474674119457	5.39435411150526	3.87677048386936	3.7634159216225	4.26469355312842	6.82728420481537	5.44753984502849	4.26242986404992	7.08414364127589	2.70071650454756	5.10911900497045	2.12720202084887	3.40116081546231	5.67736202089512	5.93818430791207	3.87109873577511	4.8908274081799	7.19049189880885	1.48162614011633	4.16115780091739	5.11446037182085	2.49914840002083	3.67773536395115	5.74188951983713	3.87651578576062
19	30_A1	1.62760683812965	4.42425028608405	2.96901230751632	4.64270157183323	6.4369613378336	2.78031009904338	4.2149019101607	4.76712507726907	1.83592407425437	3.02680005934372	3.46205231879643	2.1407786557828	4.59454854955035	7.23744899563932	4.72846476509253	6.05831649559082	4.61412086878925	1.49569516262407	4.37989816352469	7.55159291829917	5.3819754785573	4.75915583380027	4.67185946824748	4.88752527074159	6.52042224852645	5.64789009105921	4.99095486039699	2.29278174922785	7.11311703639072	3.93828579188405	4.73552217729654	7.64846544302731	4.11519974938544	5.48349335128439	4.04001567884788	4.5981269599196	5.92362461136832	6.47832471148503	5.16430358309365	4.75808993420181	8.20006486151431	0.815575428862573	4.29865831556452	5.47346223623528	4.59693514238723	3.85299758761332	2.44625622988956	4.82832692641482
20	31_T1	3.60481196664782	4.77314526731486	2.6152593888123	3.19803947102192	5.3417295039997	2.84055478262972	4.71583283687124	3.63770666218984	2.00575683473833	2.87758520037516	3.48908272635212	2.00936819707863	4.09557762828883	5.97033880718668	3.59872069383949	5.55976899685874	4.23267934080537	2.25161913811209	5.41418253596626	8.59054335488473	3.59267912484043	5.52844801343796	3.77554192835252	3.48484401303098	5.88620810060559	4.61825874126837	4.52030581787691	4.62507037274904	7.87577209295646	4.7453773839956	4.44950053185481	7.9651705623616	4.09031247738079	5.48173012905977	3.17318628441548	4.24176351842504	6.46960204687026	6.35043315191035	4.26869324539198	4.91297051968193	8.04987754303453	1.64363217228164	3.87063059816498	4.8586147765586	4.54611059893115	4.33141523517707	6.55959647111156	3.72815146483807
21	32_T1	2.55846528011537	5.42945964470377	3.72688202129202	4.76147999218163	4.87540940539543	3.73472952442233	4.4424479340477	4.71557301011448	1.60954998996044	2.96427747074657	4.40928845888305	1.45251537230351	6.1825474809908	5.98952483019408	5.27865066795176	5.77343759733299	5.56451256698334	2.43453614520008	7.01352654313315	7.90175036302686	4.09828643471767	6.11049865161001	4.92537683620566	4.01903243912274	6.61055773589669	5.63805602473062	4.81017327442974	3.46432917629779	7.40176840956433	3.0038886498773	5.24222400464832	8.1133987982593	3.27820828181306	5.67316295226186	2.87984103404496	5.73557812268277	5.89541211800054	6.50476565167894	6.33201775678802	5.32638803034153	9.26523033041389	1.38816823760054	4.51108114351171	5.48956955763199	4.64927210376741	4.5177075672734	2.72412646933365	3.78090620168907
22	33_T1	1.79227232233994	5.63442534344479	2.10935328362981	3.61987675049477	2.63700418472738	3.20912354639903	4.12023164545855	3.550300467998	1.977246523392	3.54977258743008	3.1571300680974	2.74643938182837	5.65039353871083	5.55556793911837	4.09332758307462	5.75146694137134	3.48408158055272	3.28342470671801	4.94098618322814	5.91244919625421	4.12487637141601	6.33156842844064	3.97259262086293	2.05694475320464	5.22222118393054	4.83952925988295	4.1452505874078	2.16853677514431	5.80935007409375	1.61190914103379	4.41853537239982	7.39054157527757	5.14799891325868	5.47955822273492	1.86428577742032	4.1415620847923	5.57582097867954	6.39616647884706	4.75241925164029	4.97528630105944	6.95809771891334	1.99203065414602	3.13715953081022	4.6097832414253	4.24480172066629	4.34552699471722	1.76353210009821	3.72615323452148
23	34_A1	1.82781902461732	4.69320814891002	3.3547342399706	4.42559357765306	5.44890095114513	2.98732086592925	4.54720302475693	4.48284828306847	1.19534759832222	2.75274859140713	3.53977919169849	1.72683121703249	4.30231905094883	6.06371864015225	3.88166461932035	5.47864829453918	4.59991284218713	2.1407786557828	5.77873424411784	8.27015513876653	3.41818994794577	6.63691458035588	3.50080205305716	2.91456452349394	5.96739919892461	5.39025495632187	4.4988890869768	2.57531233068744	6.68144926531496	3.45154083301783	4.58736499093646	7.44865321438125	4.93357263826102	5.50462039240355	3.20163386116965	4.20476675065461	5.04657836662033	5.80606622608903	6.27947129564447	4.51727569320958	7.04712391211403	1.03562390973072	3.92124588858559	4.76924279514054	3.50589092972996	4.66959375118833	3.95698592461258	3.98276546258365
24	35_T1	2.80126355287983	3.77287786186707	2.57551153740092	3.30653551480367	6.62014890734307	2.76211641081662	4.59070597774003	3.4546909597528	1.31562199311581	2.09456858448167	2.88643157629146	2.29418725485767	4.09798300687343	5.00917199710086	3.96237438970989	4.8294128050576	2.84100699192414	1.85070278372103	4.73147905331478	7.32317642931904	3.71421075070071	4.43919987060565	2.91301513261468	5.47867860985423	5.61539333606703	4.07955386599233	3.78701576748361	2.27740779385069	5.60585426492519	4.17124023972775	3.41956826482016	7.0313652174687	4.59480242444185	5.24166256242015	1.32740875213204	3.86979511291114	4.35495431189575	5.60138560857926	4.96710867906996	4.43516278986711	7.34311812263759	1.19669844142253	2.81028604713634	4.04083919353239	3.95926087074421	3.49290280226338	5.22071896017699	4.56547438858341
27	41_T1	3.52483228239673	5.52797827402011	2.99217767976291	4.33247998566438	4.82757043720765	3.7704601252603	4.86685695040108	4.51710356499723	1.76201130162897	3.16807514812141	4.44421247262813	1.32639299309372	5.49394587423848	6.92493988208507	5.12858127483633	6.28006662231028	5.09124866419333	2.39135294640844	5.31665739366965	9.08891640753297	3.53460927319813	5.5042738391699	3.60027493326009	3.61639341255268	6.29837614123084	5.47172277842126	5.31357206421514	3.38128558214028	7.19034166648995	2.86913604865588	4.94764498971025	8.45566889003928	2.19246933226561	6.59972375310569	3.16521852142579	4.63545684523724	6.62960212650417	6.70336989645432	5.35168951548904	5.81663979357429	8.05829425533444	1.78105312322397	4.67070090962233	5.57028229296478	4.06056636197196	4.63899990363292	3.18247240474446	4.69623865487808
[truncated: 5,000 more columns]
