# Supplementary material for: Exemestane plus everolimus and palbociclib in metastatic breast cancer: clinical response and genomic/transcriptomic determinants of resistance in a phase I/II trial
Source: Nat Commun. 2024 Mar 19;15:2446. doi: 10.1038/s41467-024-45835-6 (PMC10951222; doi:10.1038/s41467-024-45835-6)
Supplement: Supplementary file 4 — Supplementary Data 2 [file 41467_2024_45835_MOESM4_ESM.zip › Supplementary Data 2/RNA-seq/Gene expression log2(TPM+1) - all genes - not combat corrected.csv]

	Sample_ID	TSPAN6 (ENSG00000000003.10)	TNMD (ENSG00000000005.5)	DPM1 (ENSG00000000419.8)	SCYL3 (ENSG00000000457.9)	C1orf112 (ENSG00000000460.12)	FGR (ENSG00000000938.8)	CFH (ENSG00000000971.11)	FUCA2 (ENSG00000001036.9)	GCLC (ENSG00000001084.6)	NFYA (ENSG00000001167.10)	STPG1 (ENSG00000001460.13)	NIPAL3 (ENSG00000001461.12)	LAS1L (ENSG00000001497.12)	ENPP4 (ENSG00000001561.6)	SEMA3F (ENSG00000001617.7)	CFTR (ENSG00000001626.10)	ANKIB1 (ENSG00000001629.5)	CYP51A1 (ENSG00000001630.11)	KRIT1 (ENSG00000001631.10)	RAD52 (ENSG00000002016.12)	MYH16 (ENSG00000002079.8)	BAD (ENSG00000002330.9)	LAP3 (ENSG00000002549.8)	CD99 (ENSG00000002586.13)	HS3ST1 (ENSG00000002587.5)	AOC1 (ENSG00000002726.15)	WNT16 (ENSG00000002745.8)	HECW1 (ENSG00000002746.10)	MAD1L1 (ENSG00000002822.11)	LASP1 (ENSG00000002834.13)	SNX11 (ENSG00000002919.10)	TMEM176A (ENSG00000002933.3)	M6PR (ENSG00000003056.3)	KLHL13 (ENSG00000003096.9)	CYP26B1 (ENSG00000003137.4)	ICA1 (ENSG00000003147.13)	DBNDD1 (ENSG00000003249.9)	ALS2 (ENSG00000003393.10)	CASP10 (ENSG00000003400.10)	CFLAR (ENSG00000003402.15)	TFPI (ENSG00000003436.10)	NDUFAF7 (ENSG00000003509.11)	RBM5 (ENSG00000003756.12)	MTMR7 (ENSG00000003987.9)	SLC7A2 (ENSG00000003989.12)	ARF5 (ENSG00000004059.6)	SARM1 (ENSG00000004139.9)	POLDIP2 (ENSG00000004142.7)
1	13_A1	2.81147103052984	0.286881147788162	3.56437816856506	3.88264304936184	5.46336088581666	2.74631276642546	4.52042224852645	2.72465027173297	5.14771372235215	4.42961596420174	2.8011586560937	3.07895134139482	4.3110671022556	0.495695162624069	5.66334461936609	0.0	7.48252564076792	4.16430358309365	5.98527271425345	5.8569856897822	0.6959938131099	2.49569516262407	6.11103131238874	7.13586316536868	1.73552217729654	0.333423733725192	0.0	0.263034405833794	6.36754580010534	5.9436869515971	4.97911075501579	2.37851162325373	6.04133060682062	0.495695162624069	2.92789645372882	6.95046841415012	1.83187724119167	6.1811025507538	4.34269695998193	7.52026508364357	2.49825086752783	5.23993261348524	8.91814767387683	2.58976348698498	2.87578006306849	4.11103131238874	4.52418907844937	4.30888505741176
2	14_A1	2.33342373372519	0.150559676575381	4.26978123827438	3.68818035858693	5.00090140274153	1.25701061820602	6.25493411860649	2.92789645372882	4.19613488076516	4.07895134139482	2.78450398292957	4.14404636961671	3.85996954822103	2.16992500144231	5.68650052718322	0.0	6.58104990094504	3.82476785314329	5.86517649653178	6.05809998849341	0.16349873228288	2.35049724708413	5.39882918244463	7.03110842860823	0.16349873228288	0.16349873228288	0.565597175854225	0.400537929583729	4.96670731415032	5.66249036391378	4.07724299893246	3.04439411935845	6.23342794374847	0.214124805352847	1.35614381022528	6.33109608375933	0.594548549550354	4.62293035092018	3.21101219348551	6.97750890454014	4.39506279951758	4.83289001416474	8.25663329505992	0.75702324650746	2.42223300068305	4.92029330021101	2.51601514700366	3.98093926608551
3	17_A1	2.04614178164472	0.124328135002202	3.73660487531425	2.34482849699744	2.85399564717639	1.36737106564853	1.91073266190291	2.37016428054021	3.94392132655349	4.30451104180995	1.38956681176273	3.05831649559082	3.85598969730848	1.67807190511264	5.53946903474989	0.400537929583729	4.97039353791468	3.10601323762212	5.02059109477325	5.07895134139482	0.22650852980868	2.05658352836637	5.20084957463721	6.80154670335678	0.070389327891398	0.0426443374084937	0.124328135002202	0.0840642647884746	4.62819033461521	5.6406787642337	3.21723071622067	0.75702324650746	5.94181057995768	0.389566811762726	0.344828496997441	5.48091134604775	1.87184364850932	4.03474394932473	0.823749360308273	6.01814452894376	0.432959407276106	3.17632277264046	7.27612440527424	2.15704371014558	6.51127826508303	5.50366675457602	3.39369076418745	3.60288440871842
4	17_T1	5.25209770303744	0.111031312388744	5.68173035543585	3.10768786931437	2.31614574229336	2.5033487351675	7.27761287075669	4.67581593117227	4.56315813040281	4.28318097894557	2.29865831556452	2.92789645372882	4.89336221076387	3.09085343045111	5.52136487844622	2.4905701304462	3.24184018356467	4.94673086014031	4.11769504266975	2.51096191927738	0.0	5.13422093976063	6.41261218499661	6.79194427242006	0.575312330687437	0.871843648509318	0.0143552929770701	0.0565835283663675	3.45811948117451	6.62950233949197	3.5668151540109	7.61992649047046	6.09950561709114	1.02856915219677	0.22650852980868	5.4110872267986	4.34553831007001	2.99276843076892	1.21412480535285	4.14893410452634	4.8870377914192	2.64154602908752	5.71177020386319	1.24488705912353	5.31759350462347	7.40028174649846	2.36737106564853	5.90231481249263
5	18_A1	3.48542682717024	0.389566811762726	4.86393845042397	3.12267271882414	4.30742852519225	1.09085343045111	5.03077747199254	3.64961545906341	4.75114232472695	4.60644222813161	1.50589092972996	3.75167794568758	3.39917109381982	1.47508488294878	4.48349335128439	0.16349873228288	6.10936055940423	5.26077843189343	5.75595576955096	4.00270252037982	0.27500704749987	2.43295940727611	5.27015513876653	8.28160552892904	0.111031312388744	0.321928094887362	0.0976107966264223	0.53605290024021	4.03298241669943	6.29020320512607	2.61823865559545	3.605257262939	6.5158575012579	0.594548549550354	0.475084882948783	4.84849775538515	1.66902676550963	4.43629511983936	2.01077983875324	6.2665991655351	3.35895882583233	4.06091204958787	6.70099449416827	1.83592407425437	1.83187724119167	5.29719141656586	3.13914201914569	4.89384755813292
6	18_T1	3.23112515787905	0.0285691521967709	4.21179097625254	2.10433665981474	1.76128527336162	0.650764559116902	4.18665901720211	3.61941301059794	1.94860084749336	2.89530262133331	1.28688114778816	2.72246602447109	3.41142624572647	1.52105073690096	3.60407132366886	0.0143552929770701	2.17951105027151	3.70154905694307	2.73552217729654	1.55581615506164	0.0	5.54163873443614	4.3819754785573	6.62117275268344	0.150559676575381	0.0	0.176322772640463	0.0840642647884746	3.02856915219677	5.73009646559547	1.96347412397489	3.37851162325373	4.98093926608551	0.545968369105292	0.0976107966264223	3.27351588970212	3.51349074558812	1.40053792958373	0.669026765509631	3.04788732939655	1.98550043030488	2.13750352374994	4.16430358309365	0.111031312388744	1.02856915219677	6.54442356218942	2.15704371014558	5.79805051476751
7	20_T1	2.38956681176273	0.16349873228288	4.63226821549951	2.32192809488736	2.69376571221778	1.75274859140713	6.58901438522824	3.13257684267001	4.45811948117451	3.75808993420181	1.40053792958373	2.92599941855622	3.79597469420667	0.807354922057604	3.65420637794429	0.0840642647884746	5.80709727493827	4.45811948117451	5.07253459972295	3.96254902292306	0.176322772640463	2.68257329734758	5.00898878322726	9.23285259178037	0.214124805352847	0.070389327891398	0.0565835283663675	0.495695162624069	4.76181714250714	6.05398016818765	3.74308405554959	2.23266075679027	6.07124781946144	1.0	3.03913839390696	4.70431867776083	1.6507645591169	4.46008724011683	1.89141918684608	6.05398016818765	4.04001567884788	3.90592847817313	7.3458043999618	1.21412480535285	3.93168305705981	5.22881869049588	2.51601514700366	4.10097764772482
8	21_A1	3.55581615506164	0.0	4.42559357765306	3.96532254836725	4.55826763405574	2.3533232911629	5.31215688831337	3.18269229751619	3.37016428054021	4.78502736223547	2.30158764660319	3.32481060342048	3.63343121035563	1.65992455840238	5.09761079662642	0.400537929583729	6.79597469420667	3.54966917072649	6.49137211781517	6.00225245173138	0.0285691521967709	3.0036022366802	5.59961534862161	7.24488705912353	0.37851162325373	0.963474123974886	0.344828496997441	2.10097764772482	4.63284983011771	5.3819754785573	4.43028527297778	4.13750352374993	6.50858711208948	0.070389327891398	1.22032995487956	6.40497122358917	1.60880924267552	4.73281187208294	2.55826763405574	6.74779018083096	2.82984955984469	5.86987140617771	9.2018053670295	2.114367024952	4.14893410452634	5.32696871158789	3.40190347160796	3.80838505065609
9	21_T1	4.41345868800798	0.150559676575381	4.8801957289431	2.96162332828694	2.24488705912353	0.7311832415722	7.75435307169213	4.48800077083407	3.71149490665009	3.08236196955747	1.62760683812965	2.14730669878029	4.17072627613155	2.42223300068305	4.29278174922785	0.871843648509318	2.58976348698498	4.96901230751632	3.28243980500639	1.49569516262407	0.0	5.72628628972067	5.33306587807636	6.8471200024958	0.176322772640463	0.0426443374084937	0.0	0.0	4.25474519762921	5.84473714406068	3.05311133645956	8.17487576139336	4.09761079662642	0.575312330687437	0.263034405833794	5.01435529297707	4.12101540096137	1.64154602908752	0.871843648509318	3.01970191444255	5.20515788392009	2.48800077083407	4.75060650483559	0.333423733725192	4.08236196955747	7.19051609621556	0.956056652412403	5.7128708676899
10	22_T1	4.49633451341711	0.0	5.80580834870147	3.3305584000308	2.25701061820602	2.19849415363908	4.33127526714661	5.58135124716878	4.62410089462811	3.9429835981871	3.16027483140859	3.83794324189103	4.46466826700344	3.06004738366994	5.97223312380739	0.0	4.08576455377831	5.32660925100527	4.47702965301306	2.26903314645524	0.0	6.26472407423801	6.32445060465607	8.13134253912326	0.333423733725192	0.20163386116965	0.0143552929770701	0.367371065648529	3.30012372456901	6.14180061165247	4.0686708106651	4.78607355157855	6.39609097039437	0.903038270112912	0.903038270112912	6.71149490665009	4.91695427895322	2.54843662469604	0.895302621333307	3.63575439127776	2.34198574722862	2.85399564717639	5.93262815702213	1.29278174922785	5.96739919892461	7.58037164171308	0.978195629681652	4.834407841807
11	23_T1	4.72900887033786	0.0	5.25550073314839	3.89336221076387	2.31324585178756	2.3305584000308	4.38543103719352	4.29057185085208	2.73335434061383	3.58135124716878	2.06695024392463	2.79493566280354	4.09169983413681	1.790772037862	4.24640808724638	1.04264433740849	2.7158933705476	3.52105073690096	3.40190347160796	1.83187724119167	0.0565835283663675	4.88215391728701	5.87208998933479	7.86628983038064	0.641546029087524	0.137503523749935	0.070389327891398	0.20163386116965	3.1586601753465	4.83289001416474	3.09254574154357	4.9923152518612	6.32589006103978	0.344828496997441	0.250961573533219	4.48026512205446	3.81455042346181	1.93734439215023	0.871843648509318	3.92694824794977	3.81557542886257	2.77820857639809	5.07553263116736	0.432959407276106	1.29865831556452	7.14740846543931	0.298658315564515	5.75221336786514
12	24_T1	2.75274859140713	0.124328135002202	5.87479696589866	3.06522762277562	2.53605290024021	1.28095631383106	4.3547342399706	5.79441586635011	3.17951105027151	4.114367024952	3.38266725274504	3.67129337248158	4.18903382439002	3.34766565630097	5.07980475463526	2.0496307677246	2.93168305705981	3.86492897228979	3.48026512205446	2.40053792958373	0.0	5.39197388306029	6.25493411860649	6.61765111942733	0.669026765509631	2.27798474729977	0.0	0.0565835283663675	4.23878685958712	7.39865819636551	4.72574115650395	4.29865831556452	6.38180248316877	1.16992500144231	0.963474123974886	4.27276973243651	4.78345665436024	2.64616265715789	1.37851162325373	4.21334728173344	4.35049724708413	3.02147972741045	6.03077747199254	0.356143810225275	6.23687524536694	6.66249036391378	2.26002565596146	4.82781902461732
13	25_A1	2.64385618977472	1.50589092972996	4.24640808724638	2.54843662469604	4.08831123588866	3.17152710603881	6.75835648293992	3.37155886261196	4.78555055173926	3.67581593117227	2.39506279951758	3.3743439890385	3.33342373372519	1.54596836910529	3.55826763405574	0.0	6.3684191550814	3.799087306074	5.65248649491816	4.47053686509258	0.0	2.54596836910529	5.3305584000308	9.45201467524037	0.454175893185802	0.0565835283663675	0.137503523749935	0.839959587489532	3.48928602262588	5.12391445900198	2.0496307677246	5.09845324630927	4.78450398292957	2.6507645591169	2.14730669878029	4.27872821293894	1.98550043030488	5.29241366782748	4.20084957463721	7.40573714340471	5.40599235967584	4.20320115631661	7.41641754324987	1.94860084749336	4.51601514700366	5.37155886261196	3.0	3.75488750216347
14	25_T1	2.93357263826102	0.713695814843359	7.66562016406638	3.21101219348551	2.26903314645524	2.57288966842058	4.72082566608984	5.43462822763672	3.94673086014031	4.02059109477325	2.55826763405574	4.18982455888002	4.22804904788446	2.05311133645956	3.35049724708413	0.0	4.14241343787374	5.40803246613065	4.43829285157915	2.54843662469604	0.0285691521967709	6.19239145691318	7.31297368796832	7.91552090075196	1.08406426478847	0.263034405833794	0.0	0.176322772640463	3.39094277280254	6.52935246299125	4.52230689287139	4.90014226035982	5.94673086014031	2.23266075679027	1.74846123300404	6.08873524619028	4.36036427654347	3.48155728070859	1.4541758931858	4.63807383718072	3.07553263116736	2.9126498648972	4.98913900736823	0.250961573533219	0.475084882948783	6.91659606789219	0.687060688339892	5.5197934862411
17	28_T1	4.16027483140859	0.0285691521967709	4.10768786931437	1.53106949272595	1.10433665981474	2.02502879449152	8.32463061526719	3.854993016757	3.31469652565629	1.71808758396052	0.799087306074004	1.15055967657538	2.62058641045188	1.30451104180995	1.86393845042397	1.23878685958712	1.48542682717024	3.21256933885081	2.32192809488736	1.14404636961671	0.0	4.65363331138625	5.21761848535105	6.36649707577453	0.238786859587116	1.44890095114513	0.0	0.0426443374084937	4.0408924306469	4.6667565918848	2.28983446517751	8.60681233024515	4.23112515787905	0.918386234446348	0.344828496997441	1.49569516262407	2.33913738491959	1.70929063572336	1.02147972741045	3.41278152533848	5.44261180368934	2.21101219348551	4.50207595604579	0.344828496997441	3.92504996472736	5.80709727493827	0.855989697308481	5.24526746651951
18	29_T1	3.70818723602071	4.67016051412663	5.06608919045777	2.58976348698498	1.92219784839637	3.93262815702213	5.90977310414164	4.37155886261196	3.19849415363908	2.62993940943954	1.72246602447109	2.28392177230762	3.34766565630097	2.14404636961671	3.28095631383106	0.0	2.27500704749987	3.54966917072649	3.51727569320958	2.57046293102604	0.0	5.79882817809111	5.11935617703968	8.4037789839503	0.495695162624069	0.526068811667588	0.0	0.189033824390017	4.5933537709803	5.77294133783134	4.0071955014042	4.22881869049588	4.70487196445635	2.26903314645524	2.877744249949	3.37016428054021	2.63226821549951	1.70929063572336	2.36457243229586	4.21334728173344	5.91193121230905	2.87578006306849	5.26903314645524	0.0976107966264223	1.52606881166759	6.74308405554959	0.887525270741587	4.62702310555406
19	30_A1	1.62760683812965	0.0	4.42425028608405	2.96901230751632	4.64270157183323	0.799087306074004	6.4369613378336	2.78031009904338	4.2149019101607	4.76712507726907	1.83592407425437	3.02680005934372	3.46205231879643	2.1407786557828	4.59454854955035	0.678071905112638	7.23744899563932	4.72846476509253	6.05831649559082	4.61412086878925	0.238786859587116	1.49569516262407	4.37989816352469	7.55159291829917	0.678071905112638	0.613531652917927	0.176322772640463	1.29865831556452	5.3819754785573	4.75915583380027	4.67185946824748	4.88752527074159	6.52042224852645	1.75274859140713	1.23878685958712	5.64789009105921	0.6959938131099	4.99095486039699	2.29278174922785	7.11311703639072	3.93828579188405	4.73552217729654	7.64846544302731	3.20476675065461	4.11519974938544	5.48349335128439	4.04001567884788	4.5981269599196
20	31_T1	5.56224242422107	4.41210404467757	5.49569516262407	2.40599235967584	1.36737106564853	2.34198574722862	5.19455988602261	4.17871464117544	3.62175885670973	2.84398384404833	2.40599235967584	2.8011586560937	4.08151006812092	2.95419631038688	3.88264304936184	0.0840642647884746	3.12101540096137	3.82171021503467	3.8972404255748	2.16992500144231	0.0143552929770701	5.63865311646611	5.68032435684402	7.53200519379057	0.6959938131099	0.0	0.0	0.0	3.35191096110308	5.87184364850932	3.78135971352466	3.88068552526112	5.37260391520448	2.48800077083407	2.93734439215023	4.34978987024187	1.76553474636298	2.41142624572647	2.65764000520782	5.4931349223055	5.11894107272351	3.02680005934372	6.15319733085508	0.678071905112638	3.16671544496642	7.15906400881055	1.90303827011291	5.43995551747816
21	32_T1	4.32840565895857	0.137503523749935	6.26584942144085	3.72137265947682	2.61823865559545	2.17951105027151	4.43095427138573	5.18030701996943	3.35191096110308	3.99548451887751	1.98550043030488	2.91073266190291	5.27239650903748	2.3533232911629	6.42592920520858	0.189033824390017	3.1407786557828	5.41920177384876	4.1243281350022	3.36036427654347	0.0143552929770701	5.8799507684126	7.68699068008847	6.70694490179401	0.53605290024021	0.137503523749935	0.0	0.0143552929770701	3.81557542886257	6.42189651204225	4.99909803370561	4.85996954822103	6.355967689241	1.41142624572647	0.565597175854225	5.69710657447698	4.9986468390058	2.68032435684402	1.71369581484336	4.91456452349394	3.15218341905505	3.6667565918848	6.3019533951261	0.53605290024021	2.20789285164133	7.37277801706204	1.61823865559545	6.88459792099006
22	33_T1	3.42492208821069	0.27500704749987	6.50636709290306	1.8073549220576	1.70487196445635	1.15055967657538	0.765534746362977	4.5915597458278	3.03386345186628	2.75060650483559	2.37573453858316	3.6507645591169	3.65191274464578	3.74953426766926	5.77741971551583	0.0	2.69376571221778	4.29204549249286	4.10097764772482	1.50080205305716	0.0	6.999774561287	5.0866139474095	4.32409051603798	0.189033824390017	0.0	0.0	0.0	3.83995958748953	6.63081315229913	3.99004721957379	1.26303440583379	4.47118746038699	0.0976107966264223	1.11769504266975	4.64212391615349	5.01256867350306	2.06350294230616	0.659924558402378	2.97085365434048	1.58014548442338	3.00180224263399	5.5765221379205	1.84799690655495	4.4154882710497	7.15663931069209	0.632268215499513	5.34305243492297
23	34_A1	1.82781902461732	0.985500430304885	4.69320814891002	3.3547342399706	4.42559357765306	0.887525270741587	5.44890095114513	2.98732086592925	4.54720302475693	4.48284828306847	1.19534759832222	2.75274859140713	3.53977919169849	1.72683121703249	4.30231905094883	0.0840642647884746	6.06371864015225	3.88166461932035	5.47864829453918	4.59991284218713	0.250961573533219	2.1407786557828	5.77873424411784	8.27015513876653	0.137503523749935	1.25096157353322	0.298658315564515	0.31034012061215	3.41818994794577	6.63691458035588	3.50080205305716	2.91456452349394	5.96739919892461	1.44360665147561	0.55581615506164	5.39025495632187	1.74846123300404	4.4988890869768	2.57531233068744	6.68144926531496	3.45154083301783	4.58736499093646	7.44865321438125	1.05658352836637	4.93357263826102	5.50462039240355	3.20163386116965	4.20476675065461
24	35_T1	4.61470984411521	0.0	4.32192809488736	2.35895882583233	1.4541758931858	0.807354922057604	7.28798935040895	4.09085343045111	3.49825086752783	2.64846544302731	1.67355642399014	1.81147103052984	3.30158764660319	3.26153081524341	3.88557436437143	0.933572638261024	2.13093086982645	4.16751850373522	3.12101540096137	0.925999418556223	0.0	5.10977842907866	4.82374936030827	6.01390884549064	0.565597175854225	1.8073549220576	0.0565835283663675	0.137503523749935	3.46336088581666	4.84247606299394	2.86789646399265	7.53581968715014	5.00495075995105	0.505890929729957	0.31034012061215	3.63807383718072	3.83390207666916	1.7311832415722	0.748461233004036	2.72246602447109	4.47053686509258	2.19534759832222	5.21606678308703	0.604071323668861	3.76234881564413	6.89105457835059	0.111031312388744	5.08023127201926
27	41_T1	5.46793154602629	1.03562390973072	6.38145643014699	2.85199883711245	2.27500704749987	1.97085365434048	4.3526172989585	5.22032995487956	3.77082904603249	3.78345665436024	2.14730669878029	3.16832111573972	5.31759350462347	2.21723071622067	5.58676474335514	0.0285691521967709	4.10433665981474	5.27649666564036	4.66277517193778	2.93734439215023	0.070389327891398	5.82298501854688	5.5579614268932	8.1289738348798	0.454175893185802	0.422233000683048	1.19534759832222	0.0840642647884746	3.29865831556452	5.84899843040002	3.5957423394744	4.12184429787638	5.93215568443206	0.286881147788162	1.98185265328974	5.47735352663456	5.15055967657538	3.14730669878029	1.64616265715789	4.6564963705535	3.0	3.42894634476948	6.64544228212875	0.84799690655495	0.925999418556223	8.40718277234268	1.89530262133331	5.82068956055921
[truncated: 5,000 more columns]
