# Supplementary material for: Exemestane plus everolimus and palbociclib in metastatic breast cancer: clinical response and genomic/transcriptomic determinants of resistance in a phase I/II trial
Source: Nat Commun. 2024 Mar 19;15:2446. doi: 10.1038/s41467-024-45835-6 (PMC10951222; doi:10.1038/s41467-024-45835-6)
Supplement: Supplementary file 8 — Supplementary Data 6 [file 41467_2024_45835_MOESM8_ESM.xlsx]

## Sheet: Fig 3 features
Patient ID	HR-/HER2-	Basal	HER2-E	ERBB2 GOF	ERBB2 AMP	FGFR1 GOF	FGFR1 AMP	FGFR2 GOF	FGFR2 AMP	IGF1R AMP	INSR AMP	NF1 LOF	BRAF GOF	AKT1 GOF	PTEN LOF	Double PIK3CA GOF	MTOR GOF	ESR1 GOF	RB1 LOF	AURKA AMP	RTK activity high	ER activity high	ER activity low	ER tx res explained	CDK4/6i res explained	ER tx res explained alterations	CDK4/6i res explained alterations
Pt 10							FGFR1_HighAMP												RB1_LOF_LOH					2	2	FGFR1_HighAMP	FGFR1_HighAMP, RB1_LOF_LOH
Pt 12							FGFR1_HighAMP		FGFR2_FocalHighAMP						PTEN_LOF_LOH									2	2	FGFR1_HighAMP, FGFR2_FocalHighAMP, PTEN_LOF_LOH	FGFR1_HighAMP, FGFR2_FocalHighAMP, PTEN_LOF_LOH
Pt 13																								0	0
Pt 17												NF1_LOF_LOH		AKT1_GOF				ESR1_GOF				ER_late_signature_UP, ER_early_signature_UP		2	2	NF1_LOF_LOH, AKT1_GOF, ESR1_GOF, ER_late_signature_UP, ER_early_signature_UP	NF1_LOF_LOH, AKT1_GOF
Pt 18			HER2-E	ERBB2_GOF			FGFR1_HighAMP														INSR_UP, ERBB2_High		ESR1_Low	2	2	ESR1_Low, HER2-E, ERBB2_GOF, ERBB2_High, FGFR1_HighAMP, INSR_UP	ESR1_Low, HER2-E, ERBB2_GOF, ERBB2_High, FGFR1_HighAMP, INSR_UP
Pt 19																PIK3CA_double_GOF		ESR1_GOF						2	1	PIK3CA_double_GOF, ESR1_GOF	PIK3CA_double_GOF
Pt 20																					FGFR1_UP			1	1	FGFR1_UP	FGFR1_UP
Pt 21							FGFR1_FocalHighAMP							AKT1_GOF				ESR1_GOF			FGFR1_High, HER2MUT_signature_High	ER_late_signature_UP, ER_early_signature_High		2	2	FGFR1_FocalHighAMP, FGFR1_UP, HER2MUT_signature_High, AKT1_GOF, ESR1_GOF, ER_late_signature_UP, ER_early_signature_High	FGFR1_FocalHighAMP, FGFR1_UP, HER2MUT_signature_High, AKT1_GOF
Pt 22							FGFR1_FocalHighAMP										MTOR_GOF	ESR1_GOF			FGFR1_High	ER_early_signature_High		2	2	FGFR1_FocalHighAMP, FGFR1_UP, MTOR_GOF, ESR1_GOF, ER_early_signature_High	FGFR1_FocalHighAMP, FGFR1_UP, MTOR_GOF
Pt 23	HR-/HER2-		HER2-E										BRAF_GOF								RTK_signature_UP, HER2MUT_signature_High		ESR1_Low	2	2	HR-/HER2-, ESR1_Low, HER2-E, BRAF_GOF, RTK_signature_UP, HER2MUT_signature_High	HR-/HER2-, ESR1_Low, HER2-E, BRAF_GOF, RTK_signature_UP, HER2MUT_signature_High
Pt 24																		ESR1_GOF			RTK_signature_High	ER_late_signature_UP, ER_early_signature_UP		2	1	RTK_signature_High, ESR1_GOF, ER_late_signature_UP, ER_early_signature_UP	RTK_signature_High
Pt 25	HR-/HER2-		HER2-E											AKT1_GOF						AURKA_HighAMP			ESR1_DN, ER_late_signature_DN	2	2	HR-/HER2-, ESR1_DN, ER_late_signature_DN, HER2-E, AKT1_GOF	HR-/HER2-, ESR1_DN, ER_late_signature_DN, HER2-E, AKT1_GOF, AURKA_HighAMP
Pt 26										IGF1R_FocalHighAMP											IGF1R_UP, FGFR2_UP	ESR1_High	ER_late_signature_Low, ER_early_signature_DN	1	1	ER_late_signature_Low, ER_early_signature_DN, IGF1R_FocalHighAMP, IGF1R_UP, FGFR2_UP, ESR1_Mut, ESR1_High, ESR1_HighAMP	ER_late_signature_Low, ER_early_signature_DN, IGF1R_FocalHighAMP, IGF1R_UP, FGFR2_UP
Pt 28														AKT1_GOF				ESR1_GOF						2	2	AKT1_GOF, ESR1_GOF	AKT1_GOF
Pt 29		Basal																			FGFR1_UP		ER_early_signature_Low	2	2	ER_early_signature_Low, Basal, FGFR1_UP	ER_early_signature_Low, Basal, FGFR1_UP
Pt 31	HR-/HER2-																							2	2	HR-/HER2-	HR-/HER2-
Pt 32			HER2-E	ERBB2_GOF	ERBB2_FocalHighAMP																ERBB2_High, RTK_signature_UP, HER2MUT_signature_High			2	2	HER2-E, ERBB2_GOF, ERBB2_FocalHighAMP, ERBB2_High, RTK_signature_UP, HER2MUT_signature_High	HER2-E, ERBB2_GOF, ERBB2_FocalHighAMP, ERBB2_High, RTK_signature_UP, HER2MUT_signature_High
Pt 33																					IGF1R_UP			1	1	IGF1R_UP	IGF1R_UP
Pt 35						FGFR1_GOF												ESR1_GOF			INSR_UP	ER_early_signature_UP, ER_late_signature_High		2	2	FGFR1_GOF, INSR_UP, ESR1_GOF, ER_early_signature_UP, ER_late_signature_High	FGFR1_GOF, INSR_UP
Pt 36																					IGFR1_UP	ESR1_UP, ER_early_signature_UP		1	1	IGFR1_UP, ESR1_UP, ER_early_signature_UP	IGFR1_UP
Pt 37																		ESR1_GOF	RB1_LOF_LOH		INSR_UP	ER_early_signature_UP		2	2	INSR_UP, ESR1_GOF, ER_early_signature_UP	INSR_UP, RB1_LOF_LOH
Pt 40											INSR_HighAMP							ESR1_GOF						2	1	INSR_HighAMP, ESR1_GOF	INSR_HighAMP
Pt 41																					RTK_signature_UP, HER2MUT_signature_UP			1	1	HER2MUT_signature_UP, RTK_signature_UP	HER2MUT_signature_UP, RTK_signature_UP

## Sheet: Supplemental Fig 3 features
Patient ID	Tumor	Blood	ER loss	ER percentage low	ER activity low	Basal PAM50	HER2-E PAM50	ERBB2 activation	FGFR1/2 activation	RTK/MAPK other activation	AKT1 activation	PI3K/AKT/MTOR other activation	ESR1 activation	ESR1 other activation	RB1 deactivation	AURKA activation	Cell Cycle other activation	TP53 pathway deactivation	ER tx res explained	CDK4/6i res explained	clinical_benefit_detailed	trial_tx_reason_for_discontinuation
Pt 10	WES	Y							FGF3_FocalHighAMP, FGFR1_HighAMP						RB1_LOF_LOH		CCND1_FocalHighAMP		2	2	No, SD<24 wks	Disease Progression
Pt 12	WES	Y							FGF3_FocalHighAMP, FGFR1_HighAMP, FGFR2_FocalHighAMP			PTEN_LOF_LOH		GATA3_LOF			CCND1_FocalHighAMP	TP53_LOF_LOH	2	2	No, SD<24 wks	Disease Progression
Pt 13	WES	N																	0	0	No, SD<24 wks	Disease Progression
Pt 17	WES, RNA-seq	Y								MAP2K4_LOF_LOH, NF1_LOF_LOH	AKT1_GOF, MTORC1_signature_High		ESR1_GOF, ER_late_signature_UP, ER_early_signature_UP	KMT2C_LOF					2	2	Yes, SD>=24 wks	Disease Progression
Pt 18	WES, RNA-seq	Y		ER_percentage_45p	ESR1_Low		HER2-E	ERBB2_GOF, ERBB2_High	FGFR1_HighAMP	INSR_UP				FOXA1_LOF				TP53_LOF_LOH	2	2	No, PD	Disease Progression
Pt 19		Y										PIK3CA_double_GOF	ESR1_GOF						2	1	Yes, SD>=24 wks	Toxicity
Pt 20	WES, RNA-seq	Y							FGFR1_UP	NF1_DN		MTORC1_signature_UP					CCND1_UP, E2F_signature_High, G2M_signature_High	TP53_LOF_LOH, TP53_signature_Low	1	1	No, SD<24 wks	Disease Progression
Pt 21	WES, RNA-seq	N							FGFR1_FocalHighAMP, FGFR1_High, HER2MUT_signature_High		AKT1_GOF, MTORC1_signature_High	PIK3CA_hotspot	ESR1_GOF, ER_late_signature_UP, ER_early_signature_High				FAT1_DN, E2F_signature_High, G2M_signature_High	MDM2_UP	2	2	No, PD	Disease Progression
Pt 22	WES, RNA-seq	Y							FGFR1_FocalHighAMP, FGFR1_High	NF1_DN		MTOR_GOF, MTORC1_signature_High	ESR1_GOF, ER_early_signature_High	GATA3_LOF				TP53_DeepDel, TP53_DN, TP53_signature_DN	2	2	Yes, SD>=24 wks	Disease Progression
Pt 23	WES, RNA-seq	N	HR-/HER2-	HR-/HER2-	ESR1_Low		HER2-E			BRAF_GOF, RTK_signature_UP, HER2MUT_signature_High		PIK3CA_GOF, PTEN_DN					CDKN2A_LOF	MDM2_UP	2	2	No, SD<24 wks	Disease Progression
Pt 24	WES, RNA-seq	Y							FGF3_HighAMP	RTK_signature_High			ESR1_GOF, ER_late_signature_UP, ER_early_signature_UP				CCND1_HighAMP, CCND1_UP, E2F_signature_High, G2M_signature_High		2	1	No, PD	Disease Progression
Pt 25	WES, RNA-seq	Y	HR-/HER2-	HR-/HER2-	ESR1_DN, ER_late_signature_DN		HER2-E				AKT1_GOF, MTORC1_signature_UP, PI3K_signature_UP			GATA3_LOF		AURKA_HighAMP, AURKA_UP		MDM2_FocalHighAMP, MDM2_UP	2	2	No, SD<24 wks	Toxicity
Pt 26	WES, RNA-seq	N			ER_late_signature_Low, ER_early_signature_DN					IGF1R_FocalHighAMP, IGF1R_UP, FGFR2_UP			ESR1_Mut, ESR1_High, ESR1_HighAMP	GATA3_LOF					1	1	No, SD<24 wks	Disease Progression
Pt 28	WES, RNA-seq	N							FGF3_HighAMP		AKT1_GOF		ESR1_GOF				CCND1_HighAMP		2	2	No, SD<24 wks	Toxicity
Pt 29	RNA-seq	N			ER_early_signature_Low	Basal			FGFR1_UP								CCND2_UP		2	2	No, SD<24 wks	Disease Progression
Pt 31	WES, RNA-seq	N	HR-/HER2-	HR-/HER2-															2	2	No, NE	Toxicity
Pt 32	WES, RNA-seq	Y					HER2-E	ERBB2_GOF, ERBB2_FocalHighAMP, ERBB2_High, RTK_signature_UP, HER2MUT_signature_High				PIK3CA_GOF, PI3K_signature_UP, MTORC1_signature_High					CCNE1_UP, E2F_signature_High, G2M_signature_High		2	2	Yes, SD>=24 wks	Toxicity
Pt 33	RNA-seq	N								IGF1R_UP		PI3K_signature_High							1	1	No, SD<24 wks	Toxicity
Pt 35	WES, RNA-seq	Y							FGFR1_GOF	INSR_UP			ESR1_GOF, ER_early_signature_UP, ER_late_signature_High	GATA3_LOF				MDM2_UP	2	2	No, SD<24 wks	Toxicity
Pt 36	RNA-seq	N								IGFR1_UP			ESR1_UP, ER_early_signature_UP				CCND1_UP, FAT1_DN	MDM2_UP	1	1	No, PD	Disease Progression
Pt 37	WES, RNA-seq	Y								INSR_UP		PIK3CA_GOF, PI3K_signature_UP	ESR1_GOF, ER_early_signature_UP		RB1_LOF_LOH		CCND1_FocalHighAMP, E2F3_UP		2	2	No, PD	Disease Progression
Pt 40	WES	N							FGF3_FocalHighAMP	INSR_HighAMP			ESR1_GOF				CCND1_FocalHighAMP		2	1	No, PD	Disease Progression
Pt 41	RNA-seq	N		ER_percentage_45p				HER2MUT_signature_UP	RTK_signature_UP										1	1	No, SD<24 wks	Toxicity
