# Supplementary material for: Exemestane plus everolimus and palbociclib in metastatic breast cancer: clinical response and genomic/transcriptomic determinants of resistance in a phase I/II trial
Source: Nat Commun. 2024 Mar 19;15:2446. doi: 10.1038/s41467-024-45835-6 (PMC10951222; doi:10.1038/s41467-024-45835-6)
Supplement: Supplementary file 12 — Source Data [file 41467_2024_45835_MOESM12_ESM.zip]

Archive with 94 entries (93 files):
- Source Data/
- __MACOSX/._Source Data
- Source Data/SFig2A_top_RTK-MAPK.tsv
- __MACOSX/Source Data/._SFig2A_top_RTK-MAPK.tsv
- Source Data/Fig7A_right_bottom.tsv
- __MACOSX/Source Data/._Fig7A_right_bottom.tsv
- Source Data/Fig7A_left_bottom.tsv
- __MACOSX/Source Data/._Fig7A_left_bottom.tsv
- Source Data/Fig7A_right_top.tsv
- __MACOSX/Source Data/._Fig7A_right_top.tsv
- Source Data/Fig3A_top_Estrogen.tsv
- __MACOSX/Source Data/._Fig3A_top_Estrogen.tsv
- Source Data/SFig2A_top_P53.tsv
- __MACOSX/Source Data/._SFig2A_top_P53.tsv
- Source Data/Fig4.tsv
- __MACOSX/Source Data/._Fig4.tsv
- Source Data/Fig3A_top_P53.tsv
- __MACOSX/Source Data/._Fig3A_top_P53.tsv
- Source Data/SFig2A_top_PI3K-AKT-mTOR.tsv
- __MACOSX/Source Data/._SFig2A_top_PI3K-AKT-mTOR.tsv
- Source Data/Fig3B_top.tsv
- __MACOSX/Source Data/._Fig3B_top.tsv
- Source Data/Fig3A_top_PI3K-AKT-mTOR.tsv
- __MACOSX/Source Data/._Fig3A_top_PI3K-AKT-mTOR.tsv
- Source Data/Fig2B_right_top.tsv
- __MACOSX/Source Data/._Fig2B_right_top.tsv
- Source Data/SFig2A_top_Estrogen.tsv
- __MACOSX/Source Data/._SFig2A_top_Estrogen.tsv
- Source Data/SFig4_bottom.tsv
- __MACOSX/Source Data/._SFig4_bottom.tsv
- Source Data/Fig3A_bottom_PI3K-AKT-mTOR.tsv
- __MACOSX/Source Data/._Fig3A_bottom_PI3K-AKT-mTOR.tsv
- Source Data/SFig2A_bottom_CellCycle.tsv
- __MACOSX/Source Data/._SFig2A_bottom_CellCycle.tsv
- Source Data/Fig7D.tsv
- __MACOSX/Source Data/._Fig7D.tsv
- Source Data/Fig3A_top_RTK-MAPK.tsv
- __MACOSX/Source Data/._Fig3A_top_RTK-MAPK.tsv
- Source Data/SFig3.tsv
- __MACOSX/Source Data/._SFig3.tsv
- Source Data/SFig2B_bottom_HER2E.tsv
- __MACOSX/Source Data/._SFig2B_bottom_HER2E.tsv
- Source Data/Fig3A_bottom_P53.tsv
- __MACOSX/Source Data/._Fig3A_bottom_P53.tsv
- Source Data/SFig4_top.tsv
- __MACOSX/Source Data/._SFig4_top.tsv
- Source Data/Fig7C.tsv
- __MACOSX/Source Data/._Fig7C.tsv
- Source Data/SFig1_bottom.tsv
- __MACOSX/Source Data/._SFig1_bottom.tsv
- Source Data/Fig7B.tsv
- __MACOSX/Source Data/._Fig7B.tsv
- Source Data/Fig2C_right_bottom.tsv
- __MACOSX/Source Data/._Fig2C_right_bottom.tsv
- Source Data/SFig1_top.tsv
- __MACOSX/Source Data/._SFig1_top.tsv
- Source Data/SFig2A_top_CellCycle.tsv
- __MACOSX/Source Data/._SFig2A_top_CellCycle.tsv
- Source Data/Fig2D_top.tsv
- __MACOSX/Source Data/._Fig2D_top.tsv
- Source Data/Fig3A_bottom_Estrogen.tsv
- __MACOSX/Source Data/._Fig3A_bottom_Estrogen.tsv
- Source Data/SFig2B_top_HER2E.tsv
- __MACOSX/Source Data/._SFig2B_top_HER2E.tsv
- Source Data/SFig2A_bottom_Estrogen.tsv
- __MACOSX/Source Data/._SFig2A_bottom_Estrogen.tsv
- Source Data/Fig3B_bottom.tsv
- __MACOSX/Source Data/._Fig3B_bottom.tsv
- Source Data/Fig2C_right_top.tsv
- __MACOSX/Source Data/._Fig2C_right_top.tsv
- Source Data/Fig2C_left_bottom.tsv
- __MACOSX/Source Data/._Fig2C_left_bottom.tsv
- Source Data/Fig2B_left_top.tsv
- __MACOSX/Source Data/._Fig2B_left_top.tsv
- Source Data/Fig2B_right_bottom.tsv
- __MACOSX/Source Data/._Fig2B_right_bottom.tsv
- Source Data/Fig2D_bottom.tsv
- __MACOSX/Source Data/._Fig2D_bottom.tsv
- Source Data/SFig2A_bottom_PI3K-AKT-mTOR.tsv
- __MACOSX/Source Data/._SFig2A_bottom_PI3K-AKT-mTOR.tsv
- Source Data/Fig3A_bottom_RTK-MAPK.tsv
- __MACOSX/Source Data/._Fig3A_bottom_RTK-MAPK.tsv
- Source Data/Fig2B_left_bottom.tsv
- __MACOSX/Source Data/._Fig2B_left_bottom.tsv
- Source Data/Fig7A_left_top.tsv
- __MACOSX/Source Data/._Fig7A_left_top.tsv
- Source Data/Fig2C_left_top.tsv
- __MACOSX/Source Data/._Fig2C_left_top.tsv
- Source Data/SFig2A_bottom_P53.tsv
- __MACOSX/Source Data/._SFig2A_bottom_P53.tsv
- Source Data/Fig3C.tsv
- __MACOSX/Source Data/._Fig3C.tsv
- Source Data/SFig2A_bottom_RTK-MAPK.tsv
- __MACOSX/Source Data/._SFig2A_bottom_RTK-MAPK.tsv
