# Supplementary material for: Exemestane plus everolimus and palbociclib in metastatic breast cancer: clinical response and genomic/transcriptomic determinants of resistance in a phase I/II trial
Source: Nat Commun. 2024 Mar 19;15:2446. doi: 10.1038/s41467-024-45835-6 (PMC10951222; doi:10.1038/s41467-024-45835-6)
Supplement: Supplementary file 12 — Source Data [file 41467_2024_45835_MOESM12_ESM.zip › Source Data/Fig7A_right_bottom.tsv]

Gene or signature	13_T1	28_T1	25_T1	12_T1	20_T1	23_T1	10_T1	24_T1	26_T1	29_T1	33_T1	41_T1	35_T1	21_T1	36_T1	40_T1	37_T1	18_T1	31_T1
AKT1 (MUT,CNA)	NA	Gain_of_function	Gain_of_function	NA	NA	NA	NA	NA	NA	No_DNA	No_DNA	No_DNA	NA	Gain_of_function	No_DNA	NA	NA	NA	NA
PIK3CA (MUT,CNA)	NA	NA	NA	NA	NA	Gain_of_function	NA	NA	NA	No_DNA	No_DNA	No_DNA	NA	Hotspot	No_DNA	NA	Gain_of_function	NA	NA
MTOR (MUT,CNA)	NA	NA	NA	NA	NA	NA	NA	NA	NA	No_DNA	No_DNA	No_DNA	NA	NA	No_DNA	NA	NA	NA	NA
PTEN (MUT,CNA)	NA	NA	NA	Biallelic_inactivation,Loss_of_function	NA	NA	NA	NA	NA	No_DNA	No_DNA	No_DNA	NA	NA	No_DNA	NA	NA	NA	NA
mTORC1 signaling	No_RNA	No_RNA	Upper_Decile	No_RNA	Upper_Decile	Average	No_RNA	Average	Lower_Quartile	Average	Average	Average	Average	Upper_Quartile	Average	No_RNA	Average	Average	No_RNA
