# Supplementary material for: Exemestane plus everolimus and palbociclib in metastatic breast cancer: clinical response and genomic/transcriptomic determinants of resistance in a phase I/II trial
Source: Nat Commun. 2024 Mar 19;15:2446. doi: 10.1038/s41467-024-45835-6 (PMC10951222; doi:10.1038/s41467-024-45835-6)
Supplement: Supplementary file 12 — Source Data [file 41467_2024_45835_MOESM12_ESM.zip › Source Data/Fig7A_left_bottom.tsv]

Gene or signature	17_T1	32_BB1	32_T1	22_BB1	22_T1	19_BB1
AKT1 (MUT,CNA)	Gain_of_function	NA	NA	NA	NA	NA
PIK3CA (MUT,CNA)	NA	Gain_of_function	Gain_of_function	NA	NA	Multi_hit
MTOR (MUT,CNA)	NA	NA	NA	Gain_of_function	NA	NA
PTEN (MUT,CNA)	NA	NA	NA	NA	NA	NA
mTORC1 signaling	Upper_Quartile	No_RNA	Upper_Quartile	No_RNA	Upper_Quartile	No_RNA
