# Supplementary material for: Exemestane plus everolimus and palbociclib in metastatic breast cancer: clinical response and genomic/transcriptomic determinants of resistance in a phase I/II trial
Source: Nat Commun. 2024 Mar 19;15:2446. doi: 10.1038/s41467-024-45835-6 (PMC10951222; doi:10.1038/s41467-024-45835-6)
Supplement: Supplementary file 12 — Source Data [file 41467_2024_45835_MOESM12_ESM.zip › Source Data/Fig7A_right_top.tsv]

Sample_ID	trial_tx_duration_days.mod	clinical_benefit_2	toxicity_2	pam50_subtype
13_T1	160	No, SD<24 wks	Disease Progression	Unknown
28_T1	130	No, SD<24 wks	Toxicity	Normal
25_T1	119	No, SD<24 wks	Toxicity	HER2-E
12_T1	111	No, SD<24 wks	Disease Progression	Unknown
20_T1	105	No, SD<24 wks	Disease Progression	LumB
23_T1	105	No, SD<24 wks	Disease Progression	HER2-E
10_T1	104	No, SD<24 wks	Disease Progression	Unknown
24_T1	104	No, PD	Disease Progression	LumB
26_T1	104	No, SD<24 wks	Disease Progression	LumA
29_T1	104	No, SD<24 wks	Disease Progression	Basal
33_T1	91	No, SD<24 wks	Toxicity	LumB
41_T1	84	No, SD<24 wks	Toxicity	Not Classified
35_T1	50	No, SD<24 wks	Toxicity	LumA
21_T1	49	No, PD	Disease Progression	LumB
36_T1	48	No, PD	Disease Progression	LumB
40_T1	48	No, PD	Disease Progression	Unknown
37_T1	41	No, PD	Disease Progression	LumB
18_T1	34	No, PD	Disease Progression	HER2-E
31_T1	9	No, NE	Toxicity	Normal
