# Supplementary material for: Exemestane plus everolimus and palbociclib in metastatic breast cancer: clinical response and genomic/transcriptomic determinants of resistance in a phase I/II trial
Source: Nat Commun. 2024 Mar 19;15:2446. doi: 10.1038/s41467-024-45835-6 (PMC10951222; doi:10.1038/s41467-024-45835-6)
Supplement: Supplementary file 12 — Source Data [file 41467_2024_45835_MOESM12_ESM.zip › Source Data/Fig3B_top.tsv]

Sample_ID	hr_status	her2_status	bx_er_percentage	bx_her2_ihc	biopsy_site	pam50_subtype	corr_her2
32_T1	Unknown	Unknown	Unknown	Unknown	Breast	HER2-E	0.565138055222089
25_T1	Negative	Negative	0%	0	Regional lymph node	HER2-E	0.561584633853541
18_T1	Positive	Negative	45%	1+	Liver	HER2-E	0.31265306122449
23_T1	Negative	Negative	0%	0	Liver	HER2-E	0.246770708283313
20_T1	Positive	Negative	90%	0	Bone	LumB	0.239183673469388
21_T1	Positive	Negative	>95%	0	Liver	LumB	0.0790876350540216
17_T1	Unknown	Unknown	Unknown	Unknown	Liver	LumB	-0.105498199279712
37_T1	Positive	Negative	>95%	1+	Liver	LumB	-0.140168067226891
26_T1	Unknown	Unknown	Unknown	Unknown	Liver	LumA	-0.174261704681873
24_T1	Unknown	Unknown	Unknown	Unknown	Liver	LumB	-0.230540216086435
22_T1	Unknown	Unknown	Unknown	Unknown	Bone	LumB	-0.230924369747899
35_T1	Positive	Negative	>95%	0	Liver	LumA	-0.303529411764706
