# Supplementary material for: Exemestane plus everolimus and palbociclib in metastatic breast cancer: clinical response and genomic/transcriptomic determinants of resistance in a phase I/II trial
Source: Nat Commun. 2024 Mar 19;15:2446. doi: 10.1038/s41467-024-45835-6 (PMC10951222; doi:10.1038/s41467-024-45835-6)
Supplement: Supplementary file 12 — Source Data [file 41467_2024_45835_MOESM12_ESM.zip › Source Data/Fig3A_top_PI3K-AKT-mTOR.tsv]

Sample_ID	pam50_subtype
25_T1	HER2-E
32_T1	HER2-E
37_T1	LumB
20_T1	LumB
21_T1	LumB
22_T1	LumB
17_T1	LumB
24_T1	LumB
23_T1	HER2-E
18_T1	HER2-E
35_T1	LumA
26_T1	LumA
