# Supplementary material for: Exemestane plus everolimus and palbociclib in metastatic breast cancer: clinical response and genomic/transcriptomic determinants of resistance in a phase I/II trial
Source: Nat Commun. 2024 Mar 19;15:2446. doi: 10.1038/s41467-024-45835-6 (PMC10951222; doi:10.1038/s41467-024-45835-6)
Supplement: Supplementary file 12 — Source Data [file 41467_2024_45835_MOESM12_ESM.zip › Source Data/Fig2B_right_top.tsv]

Sample_ID	trial_tx_duration_days.mod	clinical_benefit_2	toxicity_2	prior_cdk4_6i_treatment	prior_er_treatment	prior_cdk4_6i_response_phenotype	time_after_metastatic_dx_days.mod	dx_metastatic_status	her2_status_primary_dx	her2_status_met_dx	hr_status_primary_dx	hr_status_met_dx	hr_status	her2_status	biopsy_site	pam50_subtype	TMB
13_T1	160	No, SD<24 wks	Disease Progression	Palbociclib	Letrozole	AR	1119	>2yrs	Unknown	Negative	Positive	Positive	Positive	Negative	Liver	Unknown	<5 muts/Mb
28_T1	130	No, SD<24 wks	Toxicity	Abemaciclib	Anastrozole	AR	1643	De novo	Negative	Negative	Positive	Positive	Positive	Negative	Liver	Normal	<5 muts/Mb
25_T1	119	No, SD<24 wks	Toxicity	Abemaciclib	Letrozole	AR	1448	>2yrs	Unknown	Negative	Positive	Positive	Negative	Negative	Regional lymph node	HER2-E	>=5 and <10 muts/Mb
12_T1	111	No, SD<24 wks	Disease Progression	Palbociclib	Letrozole	AR	357	De novo	Negative	Negative	Positive	Positive	Positive	Negative	Liver	Unknown	>=5 and <10 muts/Mb
20_T1	105	No, SD<24 wks	Disease Progression	Palbociclib	Letrozole	AR	1114	<=2yrs	Negative	Negative	Positive	Positive	Positive	Negative	Bone	LumB	>=5 and <10 muts/Mb
23_T1	105	No, SD<24 wks	Disease Progression	Palbociclib	Fulvestrant	AR	1237	>2yrs	Unknown	Negative	Unknown	Positive	Negative	Negative	Liver	HER2-E	<5 muts/Mb
10_T1	104	No, SD<24 wks	Disease Progression	Palbociclib	Fulvestrant	AR	1255	>2yrs	Negative	Negative	Positive	Positive	Positive	Negative	Liver	Unknown	>=5 and <10 muts/Mb
24_T1	104	No, PD	Disease Progression	Palbociclib	Fulvestrant	IR	1185	De novo	Negative	Negative	Positive	Positive	Unknown	Unknown	Liver	LumB	<5 muts/Mb
26_T1	104	No, SD<24 wks	Disease Progression	Palbociclib	Fulvestrant	AR	590	>2yrs	Equivocal	Negative	Positive	Unknown	Unknown	Unknown	Liver	LumA	<5 muts/Mb
35_T1	50	No, SD<24 wks	Toxicity	Palbociclib	Clinical trial	IR	2154	>2yrs	Unknown	Negative	Unknown	Positive	Positive	Negative	Liver	LumA	<5 muts/Mb
21_T1	49	No, PD	Disease Progression	Palbociclib	Clinical trial	AR	686	>2yrs	Negative	Negative	Positive	Positive	Positive	Negative	Liver	LumB	<5 muts/Mb
40_T1	48	No, PD	Disease Progression	Palbociclib	Fulvestrant	AR	2000	>2yrs	Negative	Negative	Positive	Positive	Positive	Negative	Bone	Unknown	>=5 and <10 muts/Mb
37_T1	41	No, PD	Disease Progression	Palbociclib	Letrozole	AR	1930	De novo	Negative	Negative	Positive	Positive	Positive	Negative	Liver	LumB	<5 muts/Mb
18_T1	34	No, PD	Disease Progression	Palbociclib	Letrozole	IR	19	<=2yrs	Equivocal	Negative	Positive	Positive	Positive	Negative	Liver	HER2-E	<5 muts/Mb
31_T1	9	No, NE	Toxicity	Palbociclib	Letrozole	AR	938	De novo	Negative	Negative	Positive	Positive	Negative	Negative	Breast	Normal	<5 muts/Mb
