# Supplementary material for: Exemestane plus everolimus and palbociclib in metastatic breast cancer: clinical response and genomic/transcriptomic determinants of resistance in a phase I/II trial
Source: Nat Commun. 2024 Mar 19;15:2446. doi: 10.1038/s41467-024-45835-6 (PMC10951222; doi:10.1038/s41467-024-45835-6)
Supplement: Supplementary file 12 — Source Data [file 41467_2024_45835_MOESM12_ESM.zip › Source Data/SFig2A_top_Estrogen.tsv]

Sample_ID	pam50_subtype	hr_status	her2_status	bx_er_percentage	bx_her2_ihc	biopsy_site	corr_lum_a	corr_lum_b	corr_basal	corr_her2
24_T1	LumB	Unknown	Unknown	Unknown	Unknown	Liver	0.0383673469387755	0.342328931572629	-0.204417767106843	-0.230540216086435
17_T1	LumB	Unknown	Unknown	Unknown	Unknown	Liver	0.308427370948379	0.318415366146459	-0.532196878751501	-0.105498199279712
21_T1	LumB	Positive	Negative	>95%	0	Liver	-0.231596638655462	0.350492196878752	-0.065546218487395	0.0790876350540216
35_T1	LumA	Positive	Negative	>95%	0	Liver	0.611044417767107	-0.201920768307323	-0.383049219687875	-0.303529411764706
37_T1	LumB	Positive	Negative	>95%	1+	Liver	0.150924369747899	0.231212484993998	-0.299303721488595	-0.140168067226891
22_T1	LumB	Unknown	Unknown	Unknown	Unknown	Bone	0.0794717887154862	0.299015606242497	-0.223337334933974	-0.230924369747899
18_T1	HER2-E	Positive	Negative	45%	1+	Liver	-0.339639855942377	0.0307803121248499	0.0932052821128452	0.31265306122449
23_T1	HER2-E	Negative	Negative	0%	0	Liver	-0.222472989195678	0.00581032412965186	0.0939735894357743	0.246770708283313
20_T1	LumB	Positive	Negative	90%	0	Bone	-0.515966386554622	0.247731092436975	0.173781512605042	0.239183673469388
32_T1	HER2-E	Unknown	Unknown	Unknown	Unknown	Breast	-0.360384153661465	0.297094837935174	0.0352941176470588	0.565138055222089
26_T1	LumA	Unknown	Unknown	Unknown	Unknown	Liver	0.247635054021609	-0.165714285714286	-0.14391356542617	-0.174261704681873
25_T1	HER2-E	Negative	Negative	0%	0	Regional lymph node	-0.4215606242497	0.295078031212485	-0.0125330132052821	0.561584633853541
