# Supplementary material for: Exemestane plus everolimus and palbociclib in metastatic breast cancer: clinical response and genomic/transcriptomic determinants of resistance in a phase I/II trial
Source: Nat Commun. 2024 Mar 19;15:2446. doi: 10.1038/s41467-024-45835-6 (PMC10951222; doi:10.1038/s41467-024-45835-6)
Supplement: Supplementary file 12 — Source Data [file 41467_2024_45835_MOESM12_ESM.zip › Source Data/SFig4_bottom.tsv]

Sample_ID	17_T1	32_T1	22_T1	28_T1	25_T1	20_T1	23_T1	24_T1	26_T1	29_T1	33_T1	41_T1	35_T1	21_T1	36_T1	37_T1	18_T1	31_T1
ADIPOGENESIS	Upper_Decile	Average	Average	Upper_Decile	Average	Average	Average	Lower_Quartile	Lower_Quartile	Upper_Quartile	Average	Lower_Quartile	Upper_Quartile	Upper_Decile	Lower_Quartile	Lower_Decile	Average	Upper_Decile
ALLOGRAFT REJECTION	Average	Average	Lower_Quartile	Average	Average	Average	Average	Average	Upper_Decile	Upper_Quartile	Lower_Quartile	Lower_Quartile	Lower_Quartile	Average	Lower_Decile	Average	Average	Lower_Quartile
ANDROGEN RESPONSE	Upper_Quartile	Average	Average	Average	Upper_Quartile	Average	Average	Average	Average	Average	Upper_Quartile	Upper_Quartile	Average	Average	Average	Average	Average	Average
ANGIOGENESIS	Average	Average	Upper_Quartile	Average	Upper_Quartile	Upper_Quartile	Average	Upper_Quartile	Upper_Quartile	Average	Lower_Decile	Upper_Quartile	Lower_Decile	Average	Lower_Quartile	Upper_Decile	Average	Average
APICAL JUNCTION	Average	Average	Average	Average	Average	Upper_Quartile	Average	Average	Upper_Decile	Upper_Decile	Lower_Quartile	Average	Lower_Decile	Lower_Quartile	Lower_Quartile	Upper_Quartile	Average	Upper_Decile
APICAL SURFACE	Average	Lower_Quartile	Upper_Decile	Average	Average	Average	Average	Upper_Decile	Upper_Quartile	Average	Average	Average	Average	Average	Average	Upper_Decile	Upper_Decile	Average
APOPTOSIS	Average	Average	Average	Average	Upper_Quartile	Average	Average	Upper_Quartile	Upper_Quartile	Upper_Quartile	Lower_Quartile	Average	Lower_Quartile	Average	Average	Average	Average	Average
BILE ACID METABOLISM	Upper_Decile	Lower_Decile	Average	Upper_Decile	Lower_Decile	Average	Average	Lower_Decile	Average	Average	Average	Lower_Quartile	Upper_Decile	Upper_Decile	Upper_Decile	Lower_Decile	Lower_Decile	Upper_Quartile
CHOLESTEROL HOMEOSTASIS	Average	Upper_Quartile	Lower_Decile	Upper_Decile	Average	Average	Upper_Quartile	Lower_Quartile	Average	Average	Lower_Decile	Average	Upper_Quartile	Upper_Decile	Average	Lower_Quartile	Average	Upper_Decile
COAGULATION	Average	Average	Average	Upper_Quartile	Average	Average	Average	Average	Upper_Quartile	Upper_Decile	Lower_Decile	Average	Average	Average	Lower_Quartile	Average	Average	Average
COMPLEMENT	Upper_Quartile	Upper_Decile	Average	Average	Average	Average	Average	Average	Upper_Decile	Upper_Quartile	Lower_Decile	Average	Average	Average	Lower_Quartile	Average	Lower_Quartile	Average
DNA REPAIR	Average	Upper_Quartile	Upper_Quartile	Lower_Decile	Upper_Quartile	Upper_Decile	Average	Upper_Decile	Average	Lower_Quartile	Upper_Quartile	Upper_Quartile	Lower_Quartile	Upper_Quartile	Average	Average	Lower_Quartile	Average
E2F TARGETS	Average	Upper_Quartile	Average	Lower_Decile	Average	Upper_Quartile	Average	Upper_Quartile	Lower_Decile	Lower_Quartile	Average	Average	Lower_Decile	Upper_Quartile	Average	Average	Average	Lower_Quartile
EPITHELIAL MESENCHYMAL TRANSITION	Average	Average	Average	Average	Average	Upper_Quartile	Average	Average	Upper_Decile	Average	Lower_Decile	Upper_Quartile	Lower_Quartile	Lower_Quartile	Lower_Quartile	Average	Average	Average
ESTROGEN RESPONSE EARLY	Upper_Decile	Lower_Quartile	Upper_Quartile	Average	Lower_Decile	Average	Average	Upper_Decile	Lower_Decile	Lower_Quartile	Average	Average	Upper_Decile	Upper_Quartile	Upper_Decile	Upper_Decile	Average	Average
ESTROGEN RESPONSE LATE	Upper_Decile	Average	Average	Average	Average	Average	Average	Upper_Decile	Lower_Quartile	Average	Average	Average	Upper_Quartile	Upper_Decile	Average	Average	Average	Average
FATTY ACID METABOLISM	Upper_Decile	Average	Average	Upper_Decile	Average	Average	Average	Lower_Decile	Lower_Decile	Average	Average	Average	Upper_Decile	Upper_Decile	Lower_Quartile	Lower_Quartile	Lower_Quartile	Upper_Decile
G2M CHECKPOINT	Average	Upper_Quartile	Average	Lower_Quartile	Average	Upper_Quartile	Average	Upper_Quartile	Average	Lower_Quartile	Average	Average	Lower_Quartile	Upper_Quartile	Average	Average	Average	Average
GLYCOLYSIS	Average	Average	Average	Upper_Quartile	Upper_Quartile	Upper_Decile	Average	Average	Lower_Decile	Lower_Quartile	Average	Average	Upper_Decile	Upper_Quartile	Lower_Decile	Average	Average	Average
HEDGEHOG SIGNALING	Upper_Quartile	Average	Upper_Quartile	Average	Average	Average	Upper_Quartile	Average	Upper_Decile	Lower_Quartile	Lower_Quartile	Upper_Quartile	Lower_Quartile	Average	Lower_Quartile	Upper_Quartile	Upper_Decile	Average
HEME METABOLISM	Upper_Decile	Average	Average	Upper_Quartile	Average	Upper_Decile	Average	Lower_Quartile	Average	Upper_Decile	Average	Average	Upper_Decile	Upper_Decile	Average	Average	Lower_Quartile	Average
HYPOXIA	Average	Lower_Quartile	Average	Upper_Quartile	Upper_Quartile	Average	Average	Average	Average	Upper_Quartile	Average	Upper_Quartile	Average	Average	Average	Average	Upper_Quartile	Upper_Quartile
IL2 STAT5 SIGNALING	Average	Average	Lower_Quartile	Upper_Decile	Average	Average	Average	Average	Upper_Decile	Upper_Decile	Lower_Decile	Average	Average	Average	Average	Average	Average	Average
IL6 JAK STAT3 SIGNALING	Average	Average	Lower_Decile	Upper_Decile	Average	Average	Average	Average	Upper_Decile	Upper_Decile	Lower_Quartile	Average	Average	Average	Lower_Quartile	Upper_Quartile	Upper_Quartile	Average
INFLAMMATORY RESPONSE	Average	Upper_Decile	Lower_Decile	Upper_Quartile	Upper_Quartile	Lower_Quartile	Upper_Quartile	Lower_Decile	Upper_Quartile	Average	Lower_Decile	Average	Lower_Decile	Average	Lower_Quartile	Upper_Quartile	Average	Average
INTERFERON ALPHA RESPONSE	Average	Upper_Decile	Lower_Decile	Average	Upper_Quartile	Lower_Quartile	Average	Upper_Quartile	Average	Average	Lower_Decile	Lower_Decile	Lower_Quartile	Average	Lower_Decile	Upper_Quartile	Lower_Decile	Average
INTERFERON GAMMA RESPONSE	Average	Upper_Decile	Lower_Quartile	Average	Upper_Quartile	Lower_Quartile	Average	Average	Average	Average	Lower_Quartile	Lower_Decile	Lower_Decile	Average	Lower_Quartile	Upper_Quartile	Lower_Decile	Lower_Quartile
KRAS SIGNALING DN	Upper_Quartile	Average	Lower_Quartile	Upper_Quartile	Lower_Quartile	Lower_Quartile	Average	Upper_Quartile	Lower_Decile	Lower_Quartile	Lower_Decile	Lower_Quartile	Upper_Decile	Upper_Quartile	Lower_Quartile	Average	Average	Average
KRAS SIGNALING UP	Average	Average	Lower_Quartile	Upper_Quartile	Lower_Quartile	Lower_Quartile	Average	Lower_Decile	Upper_Decile	Upper_Quartile	Lower_Decile	Average	Lower_Decile	Lower_Decile	Lower_Quartile	Average	Average	Average
MITOTIC SPINDLE	Average	Upper_Decile	Average	Lower_Quartile	Average	Average	Average	Average	Upper_Quartile	Average	Lower_Quartile	Upper_Quartile	Lower_Quartile	Average	Lower_Quartile	Upper_Decile	Lower_Quartile	Upper_Decile
MTORC1 SIGNALING	Upper_Quartile	Upper_Quartile	Upper_Quartile	Average	Upper_Decile	Upper_Decile	Average	Average	Lower_Quartile	Average	Average	Average	Average	Upper_Quartile	Average	Average	Average	Lower_Quartile
MYC TARGETS V1	Average	Upper_Quartile	Upper_Decile	Lower_Quartile	Average	Upper_Quartile	Upper_Quartile	Average	Lower_Quartile	Lower_Quartile	Average	Average	Lower_Quartile	Average	Lower_Quartile	Average	Average	Lower_Quartile
MYC TARGETS V2	Average	Average	Upper_Quartile	Average	Average	Upper_Quartile	Upper_Quartile	Average	Lower_Decile	Lower_Decile	Average	Average	Average	Average	Average	Average	Upper_Quartile	Lower_Decile
MYOGENESIS	Lower_Quartile	Average	Average	Upper_Quartile	Average	Upper_Quartile	Average	Average	Upper_Quartile	Upper_Quartile	Lower_Decile	Average	Average	Average	Average	Average	Average	Upper_Decile
NOTCH SIGNALING	Average	Upper_Quartile	Lower_Decile	Upper_Quartile	Lower_Decile	Average	Upper_Quartile	Upper_Decile	Average	Average	Upper_Quartile	Upper_Quartile	Average	Average	Average	Lower_Quartile	Lower_Quartile	Upper_Decile
OXIDATIVE PHOSPHORYLATION	Upper_Decile	Average	Upper_Quartile	Average	Average	Upper_Quartile	Upper_Quartile	Average	Lower_Quartile	Average	Average	Average	Upper_Quartile	Upper_Decile	Lower_Quartile	Average	Average	Average
P53 PATHWAY	Average	Upper_Quartile	Lower_Decile	Upper_Quartile	Average	Lower_Quartile	Upper_Quartile	Average	Upper_Quartile	Average	Average	Average	Average	Upper_Quartile	Average	Average	Average	Upper_Quartile
PANCREAS BETA CELLS	Average	Lower_Quartile	Average	Average	Lower_Quartile	Average	Average	Upper_Decile	Average	Average	Upper_Decile	Average	Average	Average	Average	Average	Upper_Decile	Average
PEROXISOME	Upper_Decile	Average	Average	Upper_Decile	Average	Average	Upper_Quartile	Lower_Decile	Lower_Decile	Average	Average	Average	Upper_Decile	Upper_Decile	Average	Lower_Decile	Average	Average
PI3K AKT MTOR SIGNALING	Average	Upper_Decile	Average	Lower_Quartile	Upper_Decile	Average	Average	Average	Average	Average	Upper_Quartile	Average	Lower_Quartile	Average	Average	Upper_Decile	Lower_Quartile	Average
PROTEIN SECRETION	Upper_Quartile	Average	Upper_Decile	Lower_Quartile	Upper_Quartile	Upper_Quartile	Average	Upper_Quartile	Average	Lower_Quartile	Average	Upper_Decile	Lower_Quartile	Average	Average	Upper_Quartile	Lower_Quartile	Lower_Quartile
REACTIVE OXYGEN SPECIES PATHWAY	Average	Average	Average	Upper_Quartile	Upper_Quartile	Upper_Decile	Average	Lower_Decile	Average	Average	Lower_Quartile	Average	Upper_Decile	Upper_Quartile	Average	Lower_Quartile	Average	Average
SPERMATOGENESIS	Lower_Decile	Average	Upper_Quartile	Average	Average	Lower_Quartile	Lower_Quartile	Upper_Quartile	Lower_Quartile	Lower_Quartile	Average	Upper_Quartile	Lower_Quartile	Average	Average	Lower_Quartile	Lower_Quartile	Lower_Quartile
TGF BETA SIGNALING	Average	Average	Average	Average	Average	Upper_Decile	Average	Upper_Decile	Upper_Decile	Average	Lower_Quartile	Average	Lower_Decile	Lower_Quartile	Average	Upper_Decile	Upper_Quartile	Average
TNFA SIGNALING VIA NFKB	Average	Average	Average	Average	Average	Average	Upper_Quartile	Average	Upper_Quartile	Average	Lower_Decile	Average	Lower_Decile	Average	Average	Average	Average	Upper_Quartile
UNFOLDED PROTEIN RESPONSE	Upper_Quartile	Average	Upper_Decile	Lower_Quartile	Upper_Decile	Average	Upper_Quartile	Upper_Decile	Lower_Quartile	Lower_Quartile	Upper_Quartile	Average	Average	Average	Average	Average	Average	Lower_Quartile
UV RESPONSE DN	Average	Average	Average	Average	Average	Average	Average	Average	Upper_Decile	Upper_Decile	Lower_Decile	Upper_Quartile	Average	Lower_Quartile	Average	Average	Average	Upper_Decile
UV RESPONSE UP	Average	Upper_Quartile	Average	Average	Average	Average	Average	Average	Lower_Quartile	Average	Average	Average	Average	Upper_Decile	Lower_Quartile	Upper_Decile	Average	Average
WNT BETA CATENIN SIGNALING	Lower_Decile	Lower_Decile	Upper_Quartile	Average	Average	Average	Average	Average	Upper_Decile	Average	Lower_Decile	Average	Average	Average	Upper_Quartile	Upper_Decile	Average	Upper_Quartile
XENOBIOTIC METABOLISM	Upper_Decile	Lower_Quartile	Lower_Quartile	Upper_Decile	Lower_Decile	Upper_Quartile	Average	Lower_Quartile	Lower_Quartile	Average	Lower_Quartile	Lower_Quartile	Upper_Decile	Upper_Decile	Lower_Decile	Lower_Decile	Average	Average
FGFR ACT SIGNATURE	Average	Upper_Quartile	Lower_Quartile	Average	Average	Average	Average	Average	Upper_Quartile	Average	Lower_Decile	Upper_Quartile	Lower_Decile	Average	Lower_Decile	Average	Average	Average
HER2 MUT SIGNATURE	Lower_Quartile	Upper_Quartile	Lower_Quartile	Upper_Quartile	Average	Average	Upper_Quartile	Average	Average	Average	Lower_Decile	Upper_Decile	Lower_Decile	Upper_Quartile	Lower_Decile	Average	Average	Average
RTK ACT SIGNATURE	Average	Upper_Decile	Average	Upper_Quartile	Average	Average	Upper_Decile	Upper_Quartile	Average	Average	Lower_Decile	Upper_Decile	Lower_Decile	Average	Lower_Decile	Average	Average	Average
