# Supplementary material for: Exemestane plus everolimus and palbociclib in metastatic breast cancer: clinical response and genomic/transcriptomic determinants of resistance in a phase I/II trial
Source: Nat Commun. 2024 Mar 19;15:2446. doi: 10.1038/s41467-024-45835-6 (PMC10951222; doi:10.1038/s41467-024-45835-6)
Supplement: Supplementary file 12 — Source Data [file 41467_2024_45835_MOESM12_ESM.zip › Source Data/Fig3A_bottom_PI3K-AKT-mTOR.tsv]

Gene or signature	25_T1	32_T1	37_T1	20_T1	21_T1	22_T1	17_T1	24_T1	23_T1	18_T1	35_T1	26_T1
PIK3CA (MUT,CNA)	NA	Gain_of_function	Gain_of_function	NA	Hotspot	NA	NA	NA	Gain_of_function	NA	NA	NA
AKT1 (MUT,CNA)	Gain_of_function	NA	NA	NA	Gain_of_function	NA	Gain_of_function	NA	NA	NA	NA	NA
mTORC1 signaling	Upper_Decile	Upper_Quartile	Average	Upper_Decile	Upper_Quartile	Upper_Quartile	Upper_Quartile	Average	Average	Average	Average	Lower_Quartile
PI3K/AKT/mTOR signaling	Upper_Decile	Upper_Decile	Upper_Decile	Average	Average	Average	Average	Average	Average	Lower_Quartile	Lower_Quartile	Average
