# Supplementary material for: Exemestane plus everolimus and palbociclib in metastatic breast cancer: clinical response and genomic/transcriptomic determinants of resistance in a phase I/II trial
Source: Nat Commun. 2024 Mar 19;15:2446. doi: 10.1038/s41467-024-45835-6 (PMC10951222; doi:10.1038/s41467-024-45835-6)
Supplement: Supplementary file 12 — Source Data [file 41467_2024_45835_MOESM12_ESM.zip › Source Data/SFig2A_bottom_CellCycle.tsv]

Gene or signature	24_T1	21_T1	20_T1	32_T1	25_T1	37_T1	22_T1	18_T1	23_T1	17_T1	26_T1	35_T1
RB1 (MUT,CNA)	NA	NA	NA	NA	NA	Biallelic_inactivation,Loss_of_function	NA	NA	NA	NA	NA	NA
FAT1 (MUT,CNA)	NA	Other_Mutation	Other_Mutation	Missense_Mutation	NA	NA	NA	NA	NA	NA	NA	NA
AURKA (MUT,CNA)	NA	NA	NA	NA	HighAMP	NA	NA	NA	NA	NA	NA	NA
CCND1 (MUT,CNA)	HighAMP	NA	NA	NA	NA	HighAMP	NA	NA	NA	NA	NA	NA
CDK2 (MUT,CNA)	NA	NA	NA	NA	NA	NA	NA	NA	NA	NA	NA	NA
CDK4 (MUT,CNA)	NA	NA	NA	NA	NA	NA	NA	NA	NA	NA	NA	NA
CDK6 (MUT,CNA)	NA	NA	NA	NA	NA	NA	NA	NA	NA	NA	NA	NA
CCNE1 (MUT,CNA)	NA	NA	NA	NA	NA	NA	NA	NA	NA	NA	NA	NA
CCNE2 (MUT,CNA)	NA	NA	NA	NA	NA	NA	NA	NA	NA	NA	NA	NA
CDKN1B (MUT,CNA)	NA	NA	NA	NA	NA	NA	NA	NA	NA	NA	NA	NA
RB1 (EXPR)	Average	Average	Lower_Quartile	Upper_Quartile	Average	Average	Lower_Quartile	Lower_Quartile	Upper_Quartile	Average	Average	Average
FAT1 (EXPR)	Average	Lower_Decile	Upper_Decile	Average	Average	Average	Average	Average	Upper_Decile	Lower_Quartile	Average	Lower_Quartile
AURKA (EXPR)	Average	Average	Average	Average	Upper_Decile	Average	Average	Average	Average	Average	Lower_Quartile	Lower_Quartile
CCND1 (EXPR)	Upper_Decile	Average	Upper_Decile	Average	Average	Average	Average	Lower_Quartile	Average	Upper_Quartile	Average	Average
CDK2 (EXPR)	Average	Average	Average	Average	Average	Upper_Decile	Average	Lower_Quartile	Average	Average	Lower_Quartile	Lower_Quartile
CDK4 (EXPR)	Average	Average	Upper_Decile	Average	Lower_Quartile	Upper_Decile	Average	Upper_Quartile	Upper_Quartile	Average	Average	Lower_Quartile
CDK6 (EXPR)	Average	Average	Average	Upper_Quartile	Lower_Quartile	Average	Lower_Quartile	Upper_Quartile	Average	Average	Upper_Quartile	Average
CCNE1 (EXPR)	Average	Average	Average	Upper_Decile	Average	Upper_Quartile	Average	Average	Average	Lower_Quartile	Average	Lower_Decile
CCNE2 (EXPR)	Average	Average	Average	Average	Upper_Quartile	Upper_Quartile	Average	Average	Average	Average	Lower_Quartile	Lower_Decile
CDKN1B (EXPR)	Upper_Decile	Average	Lower_Quartile	Average	Average	Upper_Quartile	Average	Average	Average	Average	Average	Average
G2M checkpoint	Upper_Quartile	Upper_Quartile	Upper_Quartile	Upper_Quartile	Average	Average	Average	Average	Average	Average	Average	Lower_Quartile
E2F targets	Upper_Quartile	Upper_Quartile	Upper_Quartile	Upper_Quartile	Average	Average	Average	Average	Average	Average	Lower_Decile	Lower_Decile
