# Supplementary material for: Exemestane plus everolimus and palbociclib in metastatic breast cancer: clinical response and genomic/transcriptomic determinants of resistance in a phase I/II trial
Source: Nat Commun. 2024 Mar 19;15:2446. doi: 10.1038/s41467-024-45835-6 (PMC10951222; doi:10.1038/s41467-024-45835-6)
Supplement: Supplementary file 12 — Source Data [file 41467_2024_45835_MOESM12_ESM.zip › Source Data/Fig7D.tsv]

p.value	conf.int1	conf.int2	estimate.odds.ratio	null.value.odds.ratio	alternative	method	data.name	signature	comparison
0.021978021978022	1.06718193959289	Inf	Inf	1	two.sided	Fisher's Exact Test for Count Data	table(df_current$clinical_benefit, df_current$signature)	NES_HALLMARK_MTORC1_SIGNALING	Up vs Rest
0.0813186813186813	0.469006633743863	1387.69251544942	15.07288934159	1	two.sided	Fisher's Exact Test for Count Data	table(df_current$clinical_benefit, df_current$signature)	NES_HALLMARK_MYC_TARGETS_V1	Up vs Rest
0.0813186813186813	0.000720620734684982	2.13216600374596	0.0663442806045648	1	two.sided	Fisher's Exact Test for Count Data	table(df_current$clinical_benefit, df_current$signature)	NES_HALLMARK_WNT_BETA_CATENIN_SIGNALING	Down vs Rest
0.153846153846154	0.296408959345936	642.828293954959	8.0749036972363	1	two.sided	Fisher's Exact Test for Count Data	table(df_current$clinical_benefit, df_current$signature)	NES_HALLMARK_COMPLEMENT	Up vs Rest
0.2	0	9.75000728989191	0	1	two.sided	Fisher's Exact Test for Count Data	table(df_current$clinical_benefit, df_current$signature)	NES_HALLMARK_APICAL_SURFACE	Down vs Rest
0.2	0	9.75000728989191	0	1	two.sided	Fisher's Exact Test for Count Data	table(df_current$clinical_benefit, df_current$signature)	NES_HALLMARK_HYPOXIA	Down vs Rest
0.2	0	9.75000728989191	0	1	two.sided	Fisher's Exact Test for Count Data	table(df_current$clinical_benefit, df_current$signature)	NES_HALLMARK_P53_PATHWAY	Down vs Rest
0.241758241758242	0.204201450937617	390.894149742218	5.20668849462578	1	two.sided	Fisher's Exact Test for Count Data	table(df_current$clinical_benefit, df_current$signature)	NES_HALLMARK_OXIDATIVE_PHOSPHORYLATION	Up vs Rest
0.371428571428571	0.00213914686260651	21.3557770161182	0.213198380521368	1	two.sided	Fisher's Exact Test for Count Data	table(df_current$clinical_benefit, df_current$signature)	NES_HALLMARK_IL2_STAT5_SIGNALING	Down vs Rest
0.371428571428571	0.00213914686260651	21.3557770161182	0.213198380521368	1	two.sided	Fisher's Exact Test for Count Data	table(df_current$clinical_benefit, df_current$signature)	NES_HALLMARK_MYOGENESIS	Down vs Rest
0.371428571428571	0.00213914686260651	21.3557770161182	0.213198380521368	1	two.sided	Fisher's Exact Test for Count Data	table(df_current$clinical_benefit, df_current$signature)	NES_HALLMARK_PANCREAS_BETA_CELLS	Down vs Rest
0.505494505494505	0.204079106035559	Inf	Inf	1	two.sided	Fisher's Exact Test for Count Data	table(df_current$clinical_benefit, df_current$signature)	NES_HALLMARK_ADIPOGENESIS	Down vs Rest
0.505494505494505	0.204079106035559	Inf	Inf	1	two.sided	Fisher's Exact Test for Count Data	table(df_current$clinical_benefit, df_current$signature)	NES_HALLMARK_FATTY_ACID_METABOLISM	Down vs Rest
0.516483516483516	0.028343725534261	72.317325302358	2.32630747961411	1	two.sided	Fisher's Exact Test for Count Data	table(df_current$clinical_benefit, df_current$signature)	NES_HALLMARK_E2F_TARGETS	Up vs Rest
0.516483516483516	0.028343725534261	72.317325302358	2.32630747961411	1	two.sided	Fisher's Exact Test for Count Data	table(df_current$clinical_benefit, df_current$signature)	NES_HALLMARK_FATTY_ACID_METABOLISM	Up vs Rest
0.516483516483516	0.028343725534261	72.317325302358	2.32630747961411	1	two.sided	Fisher's Exact Test for Count Data	table(df_current$clinical_benefit, df_current$signature)	NES_HALLMARK_G2M_CHECKPOINT	Up vs Rest
0.516483516483516	0.028343725534261	72.317325302358	2.32630747961411	1	two.sided	Fisher's Exact Test for Count Data	table(df_current$clinical_benefit, df_current$signature)	NES_HALLMARK_INTERFERON_GAMMA_RESPONSE	Up vs Rest
0.516483516483516	0.028343725534261	72.317325302358	2.32630747961411	1	two.sided	Fisher's Exact Test for Count Data	table(df_current$clinical_benefit, df_current$signature)	NES_HALLMARK_MYC_TARGETS_V2	Up vs Rest
0.516483516483516	0.028343725534261	72.317325302358	2.32630747961411	1	two.sided	Fisher's Exact Test for Count Data	table(df_current$clinical_benefit, df_current$signature)	NES_HALLMARK_SPERMATOGENESIS	Up vs Rest
0.516483516483516	0.028343725534261	72.317325302358	2.32630747961411	1	two.sided	Fisher's Exact Test for Count Data	table(df_current$clinical_benefit, df_current$signature)	NES_HALLMARK_UV_RESPONSE_UP	Up vs Rest
0.516483516483516	0.028343725534261	72.317325302358	2.32630747961411	1	two.sided	Fisher's Exact Test for Count Data	table(df_current$clinical_benefit, df_current$signature)	NES_HALLMARK_XENOBIOTIC_METABOLISM	Up vs Rest
0.516483516483516	0.0138279450438607	35.2811770912483	0.429865788922228	1	two.sided	Fisher's Exact Test for Count Data	table(df_current$clinical_benefit, df_current$signature)	NES_HALLMARK_IL6_JAK_STAT3_SIGNALING	Down vs Rest
0.516483516483517	0	7.1646398953738	0	1	two.sided	Fisher's Exact Test for Count Data	table(df_current$clinical_benefit, df_current$signature)	NES_HALLMARK_APOPTOSIS	Up vs Rest
0.516483516483517	0	7.1646398953738	0	1	two.sided	Fisher's Exact Test for Count Data	table(df_current$clinical_benefit, df_current$signature)	NES_HALLMARK_HYPOXIA	Up vs Rest
0.516483516483517	0	7.1646398953738	0	1	two.sided	Fisher's Exact Test for Count Data	table(df_current$clinical_benefit, df_current$signature)	NES_HALLMARK_IL6_JAK_STAT3_SIGNALING	Up vs Rest
0.516483516483517	0	7.1646398953738	0	1	two.sided	Fisher's Exact Test for Count Data	table(df_current$clinical_benefit, df_current$signature)	NES_HALLMARK_TGF_BETA_SIGNALING	Up vs Rest
0.516483516483517	0.139574356088113	Inf	Inf	1	two.sided	Fisher's Exact Test for Count Data	table(df_current$clinical_benefit, df_current$signature)	NES_HALLMARK_APICAL_JUNCTION	Down vs Rest
0.516483516483517	0.139574356088113	Inf	Inf	1	two.sided	Fisher's Exact Test for Count Data	table(df_current$clinical_benefit, df_current$signature)	NES_HALLMARK_EPITHELIAL_MESENCHYMAL_TRANSITION	Down vs Rest
0.516483516483517	0.139574356088113	Inf	Inf	1	two.sided	Fisher's Exact Test for Count Data	table(df_current$clinical_benefit, df_current$signature)	NES_HALLMARK_HEDGEHOG_SIGNALING	Down vs Rest
0.516483516483517	0.139574356088113	Inf	Inf	1	two.sided	Fisher's Exact Test for Count Data	table(df_current$clinical_benefit, df_current$signature)	NES_HALLMARK_MITOTIC_SPINDLE	Down vs Rest
0.516483516483517	0.139574356088113	Inf	Inf	1	two.sided	Fisher's Exact Test for Count Data	table(df_current$clinical_benefit, df_current$signature)	NES_HALLMARK_MYC_TARGETS_V1	Down vs Rest
0.525274725274725	0.146638542745783	264.265054538425	3.62202862969152	1	two.sided	Fisher's Exact Test for Count Data	table(df_current$clinical_benefit, df_current$signature)	NES_HALLMARK_PROTEIN_SECRETION	Up vs Rest
0.525274725274725	0.146638542745783	264.265054538425	3.62202862969152	1	two.sided	Fisher's Exact Test for Count Data	table(df_current$clinical_benefit, df_current$signature)	NES_HALLMARK_UNFOLDED_PROTEIN_RESPONSE	Up vs Rest
0.569230769230769	0.107226297734729	188.08164879764	2.6124587210802	1	two.sided	Fisher's Exact Test for Count Data	table(df_current$clinical_benefit, df_current$signature)	NES_HALLMARK_DNA_REPAIR	Up vs Rest
0.569230769230769	0.107226297734729	188.08164879764	2.6124587210802	1	two.sided	Fisher's Exact Test for Count Data	table(df_current$clinical_benefit, df_current$signature)	NES_HALLMARK_ESTROGEN_RESPONSE_EARLY	Up vs Rest
0.569230769230769	0.107226297734729	188.08164879764	2.6124587210802	1	two.sided	Fisher's Exact Test for Count Data	table(df_current$clinical_benefit, df_current$signature)	NES_HALLMARK_HEDGEHOG_SIGNALING	Up vs Rest
1	0.0191285558555286	39.2265839872009	1.45760815764583	1	two.sided	Fisher's Exact Test for Count Data	table(df_current$clinical_benefit, df_current$signature)	NES_HALLMARK_ADIPOGENESIS	Up vs Rest
1	0	23.9084985471716	0	1	two.sided	Fisher's Exact Test for Count Data	table(df_current$clinical_benefit, df_current$signature)	NES_HALLMARK_ALLOGRAFT_REJECTION	Up vs Rest
1	0.0191285558555286	39.2265839872009	1.45760815764583	1	two.sided	Fisher's Exact Test for Count Data	table(df_current$clinical_benefit, df_current$signature)	NES_HALLMARK_ANDROGEN_RESPONSE	Up vs Rest
1	0.00991753856711167	17.649421538692	0.716429026423019	1	two.sided	Fisher's Exact Test for Count Data	table(df_current$clinical_benefit, df_current$signature)	NES_HALLMARK_ANGIOGENESIS	Up vs Rest
1	0	11.5131204472378	0	1	two.sided	Fisher's Exact Test for Count Data	table(df_current$clinical_benefit, df_current$signature)	NES_HALLMARK_APICAL_JUNCTION	Up vs Rest
1	0.0136004496937434	25.3526711350164	1	1	two.sided	Fisher's Exact Test for Count Data	table(df_current$clinical_benefit, df_current$signature)	NES_HALLMARK_APICAL_SURFACE	Up vs Rest
1	0.0191285558555286	39.2265839872009	1.45760815764583	1	two.sided	Fisher's Exact Test for Count Data	table(df_current$clinical_benefit, df_current$signature)	NES_HALLMARK_BILE_ACID_METABOLISM	Up vs Rest
1	0.0191285558555286	39.2265839872009	1.45760815764583	1	two.sided	Fisher's Exact Test for Count Data	table(df_current$clinical_benefit, df_current$signature)	NES_HALLMARK_CHOLESTEROL_HOMEOSTASIS	Up vs Rest
1	0	23.9084985471716	0	1	two.sided	Fisher's Exact Test for Count Data	table(df_current$clinical_benefit, df_current$signature)	NES_HALLMARK_COAGULATION	Up vs Rest
1	0	23.9084985471716	0	1	two.sided	Fisher's Exact Test for Count Data	table(df_current$clinical_benefit, df_current$signature)	NES_HALLMARK_EPITHELIAL_MESENCHYMAL_TRANSITION	Up vs Rest
1	0.0191285558555286	39.2265839872009	1.45760815764583	1	two.sided	Fisher's Exact Test for Count Data	table(df_current$clinical_benefit, df_current$signature)	NES_HALLMARK_ESTROGEN_RESPONSE_LATE	Up vs Rest
1	0	11.5131204472378	0	1	two.sided	Fisher's Exact Test for Count Data	table(df_current$clinical_benefit, df_current$signature)	NES_HALLMARK_GLYCOLYSIS	Up vs Rest
1	0.0191285558555286	39.2265839872009	1.45760815764583	1	two.sided	Fisher's Exact Test for Count Data	table(df_current$clinical_benefit, df_current$signature)	NES_HALLMARK_HEME_METABOLISM	Up vs Rest
1	0	23.9084985471716	0	1	two.sided	Fisher's Exact Test for Count Data	table(df_current$clinical_benefit, df_current$signature)	NES_HALLMARK_IL2_STAT5_SIGNALING	Up vs Rest
1	0.0136004496937434	25.3526711350164	1	1	two.sided	Fisher's Exact Test for Count Data	table(df_current$clinical_benefit, df_current$signature)	NES_HALLMARK_INFLAMMATORY_RESPONSE	Up vs Rest
1	0.0191285558555286	39.2265839872009	1.45760815764583	1	two.sided	Fisher's Exact Test for Count Data	table(df_current$clinical_benefit, df_current$signature)	NES_HALLMARK_INTERFERON_ALPHA_RESPONSE	Up vs Rest
1	0.0191285558555286	39.2265839872009	1.45760815764583	1	two.sided	Fisher's Exact Test for Count Data	table(df_current$clinical_benefit, df_current$signature)	NES_HALLMARK_KRAS_SIGNALING_DN	Up vs Rest
1	0	23.9084985471716	0	1	two.sided	Fisher's Exact Test for Count Data	table(df_current$clinical_benefit, df_current$signature)	NES_HALLMARK_KRAS_SIGNALING_UP	Up vs Rest
1	0.0191285558555286	39.2265839872009	1.45760815764583	1	two.sided	Fisher's Exact Test for Count Data	table(df_current$clinical_benefit, df_current$signature)	NES_HALLMARK_MITOTIC_SPINDLE	Up vs Rest
1	0	23.9084985471716	0	1	two.sided	Fisher's Exact Test for Count Data	table(df_current$clinical_benefit, df_current$signature)	NES_HALLMARK_MYOGENESIS	Up vs Rest
1	0.0136004496937434	25.3526711350164	1	1	two.sided	Fisher's Exact Test for Count Data	table(df_current$clinical_benefit, df_current$signature)	NES_HALLMARK_NOTCH_SIGNALING	Up vs Rest
1	0.0191285558555286	39.2265839872009	1.45760815764583	1	two.sided	Fisher's Exact Test for Count Data	table(df_current$clinical_benefit, df_current$signature)	NES_HALLMARK_P53_PATHWAY	Up vs Rest
1	0	11.5131204472378	0	1	two.sided	Fisher's Exact Test for Count Data	table(df_current$clinical_benefit, df_current$signature)	NES_HALLMARK_PANCREAS_BETA_CELLS	Up vs Rest
1	0.0191285558555286	39.2265839872009	1.45760815764583	1	two.sided	Fisher's Exact Test for Count Data	table(df_current$clinical_benefit, df_current$signature)	NES_HALLMARK_PEROXISOME	Up vs Rest
1	0.0191285558555286	39.2265839872009	1.45760815764583	1	two.sided	Fisher's Exact Test for Count Data	table(df_current$clinical_benefit, df_current$signature)	NES_HALLMARK_PI3K_AKT_MTOR_SIGNALING	Up vs Rest
1	0	11.5131204472378	0	1	two.sided	Fisher's Exact Test for Count Data	table(df_current$clinical_benefit, df_current$signature)	NES_HALLMARK_REACTIVE_OXYGEN_SPECIES_PATHWAY	Up vs Rest
1	0	23.9084985471716	0	1	two.sided	Fisher's Exact Test for Count Data	table(df_current$clinical_benefit, df_current$signature)	NES_HALLMARK_TNFA_SIGNALING_VIA_NFKB	Up vs Rest
1	0	11.5131204472378	0	1	two.sided	Fisher's Exact Test for Count Data	table(df_current$clinical_benefit, df_current$signature)	NES_HALLMARK_UV_RESPONSE_DN	Up vs Rest
1	0.0191285558555286	39.2265839872009	1.45760815764583	1	two.sided	Fisher's Exact Test for Count Data	table(df_current$clinical_benefit, df_current$signature)	NES_HALLMARK_WNT_BETA_CATENIN_SIGNALING	Up vs Rest
1	0.0394435755772821	73.5269805424175	1	1	two.sided	Fisher's Exact Test for Count Data	table(df_current$clinical_benefit, df_current$signature)	NES_HALLMARK_ALLOGRAFT_REJECTION	Down vs Rest
1	0.0868574253681083	Inf	Inf	1	two.sided	Fisher's Exact Test for Count Data	table(df_current$clinical_benefit, df_current$signature)	NES_HALLMARK_ANGIOGENESIS	Down vs Rest
1	0.0418261313242649	Inf	Inf	1	two.sided	Fisher's Exact Test for Count Data	table(df_current$clinical_benefit, df_current$signature)	NES_HALLMARK_APOPTOSIS	Down vs Rest
1	0.056659080741414	100.831470755877	1.39581167585126	1	two.sided	Fisher's Exact Test for Count Data	table(df_current$clinical_benefit, df_current$signature)	NES_HALLMARK_BILE_ACID_METABOLISM	Down vs Rest
1	0.0254929157309819	52.2778618288101	0.686055435923938	1	two.sided	Fisher's Exact Test for Count Data	table(df_current$clinical_benefit, df_current$signature)	NES_HALLMARK_CHOLESTEROL_HOMEOSTASIS	Down vs Rest
1	0.0418261313242649	Inf	Inf	1	two.sided	Fisher's Exact Test for Count Data	table(df_current$clinical_benefit, df_current$signature)	NES_HALLMARK_COAGULATION	Down vs Rest
1	0.0868574253681083	Inf	Inf	1	two.sided	Fisher's Exact Test for Count Data	table(df_current$clinical_benefit, df_current$signature)	NES_HALLMARK_COMPLEMENT	Down vs Rest
1	0.0868574253681083	Inf	Inf	1	two.sided	Fisher's Exact Test for Count Data	table(df_current$clinical_benefit, df_current$signature)	NES_HALLMARK_DNA_REPAIR	Down vs Rest
1	0.0868574253681083	Inf	Inf	1	two.sided	Fisher's Exact Test for Count Data	table(df_current$clinical_benefit, df_current$signature)	NES_HALLMARK_E2F_TARGETS	Down vs Rest
1	0.0254929157309819	52.2778618288101	0.686055435923938	1	two.sided	Fisher's Exact Test for Count Data	table(df_current$clinical_benefit, df_current$signature)	NES_HALLMARK_ESTROGEN_RESPONSE_EARLY	Down vs Rest
1	0.00642578125000001	Inf	Inf	1	two.sided	Fisher's Exact Test for Count Data	table(df_current$clinical_benefit, df_current$signature)	NES_HALLMARK_ESTROGEN_RESPONSE_LATE	Down vs Rest
1	0.0418261313242649	Inf	Inf	1	two.sided	Fisher's Exact Test for Count Data	table(df_current$clinical_benefit, df_current$signature)	NES_HALLMARK_G2M_CHECKPOINT	Down vs Rest
1	0.0868574253681083	Inf	Inf	1	two.sided	Fisher's Exact Test for Count Data	table(df_current$clinical_benefit, df_current$signature)	NES_HALLMARK_GLYCOLYSIS	Down vs Rest
1	0.0418261313242649	Inf	Inf	1	two.sided	Fisher's Exact Test for Count Data	table(df_current$clinical_benefit, df_current$signature)	NES_HALLMARK_HEME_METABOLISM	Down vs Rest
1	0.0394435755772821	73.5269805424175	1	1	two.sided	Fisher's Exact Test for Count Data	table(df_current$clinical_benefit, df_current$signature)	NES_HALLMARK_INFLAMMATORY_RESPONSE	Down vs Rest
1	0.056659080741414	100.831470755877	1.39581167585126	1	two.sided	Fisher's Exact Test for Count Data	table(df_current$clinical_benefit, df_current$signature)	NES_HALLMARK_INTERFERON_ALPHA_RESPONSE	Down vs Rest
1	0.056659080741414	100.831470755877	1.39581167585126	1	two.sided	Fisher's Exact Test for Count Data	table(df_current$clinical_benefit, df_current$signature)	NES_HALLMARK_INTERFERON_GAMMA_RESPONSE	Down vs Rest
1	0.0785245768975016	137.20903687743	1.91150654187858	1	two.sided	Fisher's Exact Test for Count Data	table(df_current$clinical_benefit, df_current$signature)	NES_HALLMARK_KRAS_SIGNALING_DN	Down vs Rest
1	0.0785245768975016	137.20903687743	1.91150654187858	1	two.sided	Fisher's Exact Test for Count Data	table(df_current$clinical_benefit, df_current$signature)	NES_HALLMARK_KRAS_SIGNALING_UP	Down vs Rest
1	0.00642578125000001	Inf	Inf	1	two.sided	Fisher's Exact Test for Count Data	table(df_current$clinical_benefit, df_current$signature)	NES_HALLMARK_MTORC1_SIGNALING	Down vs Rest
1	0.0418261313242649	Inf	Inf	1	two.sided	Fisher's Exact Test for Count Data	table(df_current$clinical_benefit, df_current$signature)	NES_HALLMARK_MYC_TARGETS_V2	Down vs Rest
1	0.0254929157309819	52.2778618288101	0.686055435923938	1	two.sided	Fisher's Exact Test for Count Data	table(df_current$clinical_benefit, df_current$signature)	NES_HALLMARK_NOTCH_SIGNALING	Down vs Rest
1	0.0418261313242649	Inf	Inf	1	two.sided	Fisher's Exact Test for Count Data	table(df_current$clinical_benefit, df_current$signature)	NES_HALLMARK_OXIDATIVE_PHOSPHORYLATION	Down vs Rest
1	0.0868574253681083	Inf	Inf	1	two.sided	Fisher's Exact Test for Count Data	table(df_current$clinical_benefit, df_current$signature)	NES_HALLMARK_PEROXISOME	Down vs Rest
1	0.0418261313242649	Inf	Inf	1	two.sided	Fisher's Exact Test for Count Data	table(df_current$clinical_benefit, df_current$signature)	NES_HALLMARK_PI3K_AKT_MTOR_SIGNALING	Down vs Rest
1	0.0868574253681083	Inf	Inf	1	two.sided	Fisher's Exact Test for Count Data	table(df_current$clinical_benefit, df_current$signature)	NES_HALLMARK_PROTEIN_SECRETION	Down vs Rest
1	0.0868574253681083	Inf	Inf	1	two.sided	Fisher's Exact Test for Count Data	table(df_current$clinical_benefit, df_current$signature)	NES_HALLMARK_REACTIVE_OXYGEN_SPECIES_PATHWAY	Down vs Rest
1	0.0785245768975016	137.20903687743	1.91150654187858	1	two.sided	Fisher's Exact Test for Count Data	table(df_current$clinical_benefit, df_current$signature)	NES_HALLMARK_SPERMATOGENESIS	Down vs Rest
1	0.0868574253681083	Inf	Inf	1	two.sided	Fisher's Exact Test for Count Data	table(df_current$clinical_benefit, df_current$signature)	NES_HALLMARK_TGF_BETA_SIGNALING	Down vs Rest
1	0.0418261313242649	Inf	Inf	1	two.sided	Fisher's Exact Test for Count Data	table(df_current$clinical_benefit, df_current$signature)	NES_HALLMARK_TNFA_SIGNALING_VIA_NFKB	Down vs Rest
1	0.0418261313242649	Inf	Inf	1	two.sided	Fisher's Exact Test for Count Data	table(df_current$clinical_benefit, df_current$signature)	NES_HALLMARK_UNFOLDED_PROTEIN_RESPONSE	Down vs Rest
1	0.0418261313242649	Inf	Inf	1	two.sided	Fisher's Exact Test for Count Data	table(df_current$clinical_benefit, df_current$signature)	NES_HALLMARK_UV_RESPONSE_DN	Down vs Rest
1	0.0418261313242649	Inf	Inf	1	two.sided	Fisher's Exact Test for Count Data	table(df_current$clinical_benefit, df_current$signature)	NES_HALLMARK_UV_RESPONSE_UP	Down vs Rest
1	0.00991753856711167	17.649421538692	0.716429026423019	1	two.sided	Fisher's Exact Test for Count Data	table(df_current$clinical_benefit, df_current$signature)	NES_HALLMARK_XENOBIOTIC_METABOLISM	Down vs Rest
NA	NA	NA	NA	NA	NA	NA	NA	NES_HALLMARK_ANDROGEN_RESPONSE	Down vs Rest
