# Supplementary material for: Exemestane plus everolimus and palbociclib in metastatic breast cancer: clinical response and genomic/transcriptomic determinants of resistance in a phase I/II trial
Source: Nat Commun. 2024 Mar 19;15:2446. doi: 10.1038/s41467-024-45835-6 (PMC10951222; doi:10.1038/s41467-024-45835-6)
Supplement: Supplementary file 12 — Source Data [file 41467_2024_45835_MOESM12_ESM.zip › Source Data/SFig3.tsv]

Patient_ID	Tumor RNA-seq	Tumor WES	Blood WES	Prior CDK4/6i res explained	Prior ER tx res explained	Triplet therapy, clinical benefit	Triplet therapy, reason for discontinuation	ER loss	ER% low	ER activity low	Basal PAM50	ESR1 activation	ESR1 other activation	RB1 deactivation	AURKA activation	Cell Cycle other activation	HER2-E PAM50	ERBB2 activation	FGFR1/2 activation	RTK/MAPK other activation	AKT1 activation	PI3K/AKT/MTOR other activation	TP53 pathway deactivation
Pt 10	NO	YES	YES	E2	E2	NSD	PR	NO	NO					MUT		CNA			CNA
Pt 12	NO	YES	YES	E2	E2	NSD	PR	NO	NO				MUT			CNA			CNA			MUT	MUT
Pt 13	NO	YES	NO	E0	E0	NSD	PR	NO	NO
Pt 17	YES	YES	YES	E2	E2	YSD	PR	NO	NO			RNA,MUT	MUT							MUT	RNA,MUT
Pt 18	YES	YES	YES	E2	E2	NPD	PR	NO	YES	RNA			MUT				RNA	RNA,MUT	CNA	RNA			MUT
Pt 19	NO	NO	YES	E1	E2	YSD	TO	NO	NO			MUT										MUT
Pt 20	YES	YES	YES	E1	E1	NSD	PR	NO	NO							RNA			RNA	RNA		RNA	RNA,MUT
Pt 21	YES	YES	NO	E2	E2	NPD	PR	NO	NO			RNA,MUT				RNA			CNA,RNA		RNA,MUT		RNA
Pt 22	YES	YES	YES	E2	E2	YSD	PR	NO	NO			RNA,MUT	MUT						CNA,RNA	RNA		RNA,MUT	CNA,RNA
Pt 23	YES	YES	NO	E2	E2	NSD	PR	YES	YES	RNA						MUT	RNA			RNA,MUT		RNA,MUT	RNA
Pt 24	YES	YES	YES	E1	E2	NPD	PR	NO	NO			RNA,MUT				CNA,RNA			CNA	RNA
Pt 25	YES	YES	YES	E2	E2	NSD	TO	YES	YES	RNA			MUT		CNA,RNA		RNA				RNA,MUT		CNA,RNA
Pt 26	YES	YES	NO	E1	E1	NSD	PR	NO	NO	RNA		CNA,RNA,MUT	MUT							CNA,RNA
Pt 28	YES_N	YES	NO	E2	E2	NSD	TO	NO	NO			MUT				CNA			CNA		MUT
Pt 29	YES	NO	NO	E2	E2	NSD	PR	NO	NO	RNA	RNA					RNA			RNA
Pt 31	YES_N	YES	NO	E2	E2	NNE	TO	YES	YES
Pt 32	YES	YES	YES	E2	E2	YSD	TO	NO	NO							RNA	RNA	CNA,RNA,MUT				RNA,MUT
Pt 33	YES	NO	NO	E1	E1	NSD	TO	NO	NO											RNA		RNA
Pt 35	YES	YES	YES	E2	E2	NSD	TO	NO	NO			RNA,MUT	MUT						MUT	RNA			RNA
Pt 36	YES	NO	NO	E1	E1	NPD	PR	NO	NO			RNA				RNA				RNA			RNA
Pt 37	YES	YES	YES	E2	E2	NPD	PR	NO	NO			RNA,MUT		MUT		CNA,RNA				RNA		RNA,MUT
Pt 40	NO	YES	NO	E1	E2	NPD	PR	NO	NO			MUT				CNA			CNA	CNA
Pt 41	YES	NO	NO	E1	E1	NSD	TO	NO	YES									RNA	RNA
