# Supplementary material for: Exemestane plus everolimus and palbociclib in metastatic breast cancer: clinical response and genomic/transcriptomic determinants of resistance in a phase I/II trial
Source: Nat Commun. 2024 Mar 19;15:2446. doi: 10.1038/s41467-024-45835-6 (PMC10951222; doi:10.1038/s41467-024-45835-6)
Supplement: Supplementary file 12 — Source Data [file 41467_2024_45835_MOESM12_ESM.zip › Source Data/SFig2B_bottom_HER2E.tsv]

Gene or signature	32_T1	25_T1	18_T1	23_T1	20_T1	21_T1	17_T1	37_T1	26_T1	24_T1	22_T1	35_T1
ESR1 (MUT,CNA)	NA	NA	NA	NA	NA	Gain_of_function	Gain_of_function	Gain_of_function	HighAMP,Missense_Mutation	Gain_of_function	Multi_hit	Gain_of_function
GATA3 (MUT,CNA)	NA	Loss_of_function	NA	NA	NA	NA	NA	NA	Loss_of_function	NA	Loss_of_function	Loss_of_function
FOXA1 (MUT,CNA)	NA	NA	Loss_of_function	NA	NA	NA	NA	NA	NA	NA	NA	NA
KMT2C (MUT,CNA)	NA	NA	NA	NA	NA	NA	Loss_of_function	NA	NA	NA	NA	NA
ESR1 (EXPR)	Average	Lower_Decile	Lower_Quartile	Lower_Quartile	Average	Average	Upper_Quartile	Average	Upper_Decile	Upper_Quartile	Average	Upper_Quartile
Estrogen response early	Lower_Quartile	Lower_Decile	Average	Average	Average	Upper_Quartile	Upper_Decile	Upper_Decile	Lower_Decile	Upper_Decile	Upper_Quartile	Upper_Decile
Estrogen response late	Average	Average	Average	Average	Average	Upper_Decile	Upper_Decile	Average	Lower_Quartile	Upper_Decile	Average	Upper_Quartile
FGFR1 (MUT,CNA)	NA	NA	NA	NA	NA	FocalHighAMP	NA	NA	NA	NA	FocalHighAMP	Gain_of_function
FGFR2 (MUT,CNA)	NA	NA	NA	NA	NA	NA	NA	NA	NA	NA	NA	NA
ERBB2 (MUT,CNA)	FocalHighAMP,Gain_of_function	NA	Gain_of_function	NA	NA	NA	NA	NA	NA	NA	NA	NA
IGF1R (MUT,CNA)	NA	NA	NA	NA	NA	NA	NA	NA	FocalHighAMP	NA	NA	NA
INSR (MUT,CNA)	NA	NA	NA	NA	NA	NA	NA	NA	NA	NA	NA	NA
NRAS (MUT,CNA)	NA	NA	NA	NA	NA	NA	NA	NA	NA	NA	NA	NA
KRAS (MUT,CNA)	NA	NA	NA	NA	NA	NA	NA	NA	NA	NA	NA	NA
HRAS (MUT,CNA)	NA	NA	NA	NA	NA	NA	NA	NA	NA	NA	NA	NA
BRAF (MUT,CNA)	NA	NA	NA	Gain_of_function	NA	NA	NA	NA	NA	NA	NA	NA
NF1 (MUT,CNA)	NA	NA	NA	NA	NA	NA	Biallelic_inactivation,Loss_of_function	NA	NA	NA	NA	NA
MAP2K4 (MUT,CNA)	NA	NA	NA	NA	NA	NA	Biallelic_inactivation,Loss_of_function	NA	NA	NA	DeepDEL	NA
ERBB2 (EXPR)	Upper_Quartile	Average	Upper_Quartile	Average	Lower_Quartile	Average	Average	Average	Average	Average	Lower_Quartile	Average
HER2 MUT signature	Upper_Quartile	Average	Average	Upper_Quartile	Average	Upper_Quartile	Lower_Quartile	Average	Average	Average	Lower_Quartile	Lower_Decile
FGFR ACT signature	Upper_Quartile	Average	Average	Average	Average	Average	Average	Average	Upper_Quartile	Average	Lower_Quartile	Lower_Decile
RTK ACT signature	Upper_Decile	Average	Average	Upper_Decile	Average	Average	Average	Average	Average	Upper_Quartile	Average	Lower_Decile
PIK3CA (MUT,CNA)	Gain_of_function	NA	NA	Gain_of_function	NA	Hotspot	NA	Gain_of_function	NA	NA	NA	NA
PTEN (MUT,CNA)	NA	NA	NA	NA	NA	NA	NA	NA	NA	NA	NA	NA
AKT1 (MUT,CNA)	NA	Gain_of_function	NA	NA	NA	Gain_of_function	Gain_of_function	NA	NA	NA	NA	NA
AKT2 (MUT,CNA)	NA	NA	NA	NA	NA	NA	NA	NA	NA	NA	NA	NA
AKT3 (MUT,CNA)	NA	NA	Missense_Mutation	NA	NA	NA	NA	NA	NA	NA	NA	NA
MTOR (MUT,CNA)	NA	NA	NA	NA	NA	NA	NA	NA	NA	NA	NA	NA
mTORC1 signaling	Upper_Quartile	Upper_Decile	Average	Average	Upper_Decile	Upper_Quartile	Upper_Quartile	Average	Lower_Quartile	Average	Upper_Quartile	Average
PI3K/AKT/mTOR signaling	Upper_Decile	Upper_Decile	Lower_Quartile	Average	Average	Average	Average	Upper_Decile	Average	Average	Average	Lower_Quartile
RB1 (MUT,CNA)	NA	NA	NA	NA	NA	NA	NA	Biallelic_inactivation,Loss_of_function	NA	NA	NA	NA
FAT1 (MUT,CNA)	Missense_Mutation	NA	NA	NA	Other_Mutation	Other_Mutation	NA	NA	NA	NA	NA	NA
AURKA (MUT,CNA)	NA	HighAMP	NA	NA	NA	NA	NA	NA	NA	NA	NA	NA
CCND1 (MUT,CNA)	NA	NA	NA	NA	NA	NA	NA	HighAMP	NA	HighAMP	NA	NA
CDK2 (MUT,CNA)	NA	NA	NA	NA	NA	NA	NA	NA	NA	NA	NA	NA
CDK4 (MUT,CNA)	NA	NA	NA	NA	NA	NA	NA	NA	NA	NA	NA	NA
CDK6 (MUT,CNA)	NA	NA	NA	NA	NA	NA	NA	NA	NA	NA	NA	NA
CCNE1 (MUT,CNA)	NA	NA	NA	NA	NA	NA	NA	NA	NA	NA	NA	NA
CCNE2 (MUT,CNA)	NA	NA	NA	NA	NA	NA	NA	NA	NA	NA	NA	NA
CDKN1B (MUT,CNA)	NA	NA	NA	NA	NA	NA	NA	NA	NA	NA	NA	NA
G2M checkpoint	Upper_Quartile	Average	Average	Average	Upper_Quartile	Upper_Quartile	Average	Average	Average	Upper_Quartile	Average	Lower_Quartile
E2F targets	Upper_Quartile	Average	Average	Average	Upper_Quartile	Upper_Quartile	Average	Average	Lower_Decile	Upper_Quartile	Average	Lower_Decile
TP53 (MUT,CNA)	NA	NA	Biallelic_inactivation,Loss_of_function	NA	Biallelic_inactivation,Loss_of_function	NA	NA	NA	NA	NA	DeepDEL	NA
MDM2 (MUT,CNA)	NA	FocalHighAMP	NA	NA	NA	NA	NA	NA	NA	NA	NA	NA
P53 pathway	Upper_Quartile	Average	Average	Upper_Quartile	Lower_Quartile	Upper_Quartile	Average	Average	Upper_Quartile	Average	Lower_Decile	Average
