# Supplementary material for: Exemestane plus everolimus and palbociclib in metastatic breast cancer: clinical response and genomic/transcriptomic determinants of resistance in a phase I/II trial
Source: Nat Commun. 2024 Mar 19;15:2446. doi: 10.1038/s41467-024-45835-6 (PMC10951222; doi:10.1038/s41467-024-45835-6)
Supplement: Supplementary file 12 — Source Data [file 41467_2024_45835_MOESM12_ESM.zip › Source Data/Fig7C.tsv]

Sample_ID	clinical_benefit	NES_HALLMARK_MTORC1_SIGNALING
17_T1	Yes	2.0985197360571
18_T1	No	1.69574832459492
21_T1	No	2.00327307741162
22_T1	Yes	2.11624945992477
23_T1	No	1.96782759621011
24_T1	No	2.0935357368949
25_T1	No	2.29871579086449
26_T1	No	1.94954242444266
29_T1	No	1.79241846899739
32_T1	Yes	2.21547602964205
33_T1	No	1.74769482822604
35_T1	No	1.7232196360941
36_T1	No	1.87694682655788
37_T1	No	2.29703380162655
41_T1	No	2.13949967441321
