# Supplementary material for: Exemestane plus everolimus and palbociclib in metastatic breast cancer: clinical response and genomic/transcriptomic determinants of resistance in a phase I/II trial
Source: Nat Commun. 2024 Mar 19;15:2446. doi: 10.1038/s41467-024-45835-6 (PMC10951222; doi:10.1038/s41467-024-45835-6)
Supplement: Supplementary file 12 — Source Data [file 41467_2024_45835_MOESM12_ESM.zip › Source Data/SFig1_bottom.tsv]

Gene or signature	17_T1	17_BB1	32_T1	32_BB1	22_T1	22_BB1	25_T1	25_BB1	12_T1	12_BB1	20_T1	20_BB1	10_T1	10_BB1	24_T1	24_BB1	35_T1	35_BB1	37_T1	37_BB1	18_T1	18_BB1
ESR1	Gain_of_function	Gain_of_function	NA	NA	Multi_hit	NA	NA	NA	NA	NA	NA	NA	NA	NA	Gain_of_function	Gain_of_function	Gain_of_function	Gain_of_function	Gain_of_function	Gain_of_function	NA	NA
GATA3	NA	NA	NA	NA	Loss_of_function	Loss_of_function	Loss_of_function	Loss_of_function	Loss_of_function	Loss_of_function	NA	NA	NA	NA	NA	NA	Loss_of_function	Loss_of_function	NA	NA	NA	NA
FOXA1	NA	NA	NA	NA	NA	NA	NA	NA	NA	NA	NA	NA	NA	NA	NA	NA	NA	NA	NA	NA	Loss_of_function	Loss_of_function
KMT2C	Loss_of_function	Loss_of_function	NA	NA	NA	NA	NA	NA	NA	NA	NA	NA	NA	NA	NA	NA	NA	NA	NA	NA	NA	NA
FGFR1	NA	NA	NA	NA	FocalHighAMP	HighAMP	NA	NA	NA	HighAMP	NA	NA	NA	HighAMP	NA	NA	Gain_of_function	NA	NA	NA	NA	HighAMP
FGFR2	NA	NA	NA	NA	NA	NA	NA	NA	HighAMP	FocalHighAMP	NA	NA	NA	NA	NA	NA	NA	NA	NA	NA	NA	NA
FGF3	NA	NA	NA	NA	NA	NA	NA	NA	FocalHighAMP	FocalHighAMP	NA	NA	FocalHighAMP	FocalHighAMP	HighAMP	NA	NA	NA	HighAMP	FocalHighAMP	NA	NA
ERBB2	NA	NA	ERBB2_L869R,FocalHighAMP,Gain_of_function	ERBB2_L755S,FocalHighAMP,Gain_of_function	NA	NA	NA	NA	NA	NA	NA	NA	NA	NA	NA	NA	NA	NA	NA	NA	ERBB2_L755S,Gain_of_function	ERBB2_L755S,Gain_of_function
IGF1R	NA	NA	NA	NA	NA	NA	NA	NA	NA	NA	NA	NA	NA	NA	NA	NA	NA	NA	NA	NA	NA	NA
INSR	NA	NA	NA	NA	NA	NA	NA	NA	NA	NA	NA	NA	NA	NA	NA	NA	NA	NA	NA	NA	NA	NA
KRAS	NA	NA	NA	NA	NA	NA	NA	NA	NA	NA	NA	NA	NA	NA	NA	NA	NA	NA	NA	NA	NA	NA
NRAS	NA	NA	NA	NA	NA	NA	NA	NA	NA	NA	NA	NA	NA	NA	NA	NA	NA	NA	NA	NA	NA	NA
HRAS	NA	NA	NA	NA	NA	NA	NA	NA	NA	NA	NA	NA	NA	NA	NA	NA	NA	NA	NA	NA	NA	NA
BRAF	NA	NA	NA	NA	NA	NA	NA	NA	NA	NA	NA	NA	NA	NA	NA	NA	NA	NA	NA	NA	NA	NA
NF1	Biallelic_inactivation,Loss_of_function	Loss_of_function	NA	NA	NA	NA	NA	NA	NA	NA	NA	NA	NA	NA	NA	NA	NA	NA	NA	NA	NA	NA
MAP2K4	Biallelic_inactivation,Loss_of_function	Biallelic_inactivation,Loss_of_function	NA	NA	DeepDEL	NA	NA	NA	NA	NA	NA	NA	NA	NA	NA	NA	NA	NA	NA	NA	NA	NA
PIK3CA	NA	NA	Gain_of_function	Gain_of_function	NA	NA	NA	NA	NA	NA	NA	NA	NA	NA	NA	NA	NA	NA	Gain_of_function	Gain_of_function	NA	NA
PTEN	NA	NA	NA	NA	NA	NA	NA	NA	Biallelic_inactivation,Loss_of_function	Loss_of_function	NA	NA	NA	NA	NA	NA	NA	NA	NA	NA	NA	NA
AKT1	Gain_of_function	Gain_of_function	NA	NA	NA	NA	Gain_of_function	Gain_of_function	NA	NA	NA	NA	NA	NA	NA	NA	NA	NA	NA	NA	NA	NA
AKT2	NA	NA	NA	NA	NA	NA	NA	NA	NA	NA	NA	NA	NA	NA	NA	NA	NA	NA	NA	NA	NA	NA
AKT3	NA	NA	NA	NA	NA	NA	NA	NA	NA	NA	NA	NA	NA	NA	NA	NA	NA	NA	NA	NA	Missense_Mutation	Missense_Mutation
MTOR	NA	NA	NA	NA	NA	Gain_of_function	NA	NA	NA	NA	NA	NA	NA	NA	NA	NA	NA	NA	NA	NA	NA	NA
RB1	NA	NA	NA	NA	NA	NA	NA	NA	NA	NA	NA	NA	Biallelic_inactivation,Loss_of_function	NA	NA	NA	NA	NA	Biallelic_inactivation,Loss_of_function	NA	NA	NA
FAT1	NA	NA	Missense_Mutation	Missense_Mutation	NA	NA	NA	NA	NA	NA	Other_Mutation	NA	NA	NA	NA	NA	NA	NA	NA	NA	NA	NA
AURKA	NA	NA	NA	NA	NA	NA	HighAMP	NA	NA	NA	NA	NA	NA	NA	NA	NA	NA	NA	NA	NA	NA	NA
CCND1	NA	NA	NA	NA	NA	NA	NA	NA	FocalHighAMP	FocalHighAMP	NA	NA	FocalHighAMP	FocalHighAMP	HighAMP	NA	NA	NA	HighAMP	FocalHighAMP	NA	NA
CDK4	NA	NA	NA	NA	NA	NA	NA	NA	NA	NA	NA	NA	NA	NA	NA	NA	NA	NA	NA	NA	NA	NA
CDK6	NA	NA	NA	NA	NA	NA	NA	NA	NA	NA	NA	NA	NA	NA	NA	NA	NA	NA	NA	NA	NA	NA
CDK2	NA	NA	NA	NA	NA	NA	NA	NA	NA	NA	NA	NA	NA	NA	NA	NA	NA	NA	NA	NA	NA	NA
CCNE1	NA	NA	NA	NA	NA	NA	NA	NA	NA	NA	NA	NA	NA	NA	NA	NA	NA	NA	NA	NA	NA	NA
CCNE2	NA	NA	NA	NA	NA	NA	NA	NA	NA	NA	NA	NA	NA	NA	NA	NA	NA	NA	NA	NA	NA	NA
CDKN2A	NA	NA	NA	NA	NA	HighAMP	NA	NA	NA	NA	NA	NA	NA	NA	NA	NA	NA	NA	NA	NA	NA	NA
CDKN1B	NA	NA	NA	NA	NA	NA	NA	NA	NA	NA	NA	NA	NA	NA	NA	NA	NA	NA	NA	NA	NA	NA
TP53	NA	NA	NA	NA	DeepDEL	NA	NA	NA	Biallelic_inactivation,Loss_of_function	Loss_of_function	Biallelic_inactivation,Loss_of_function	Loss_of_function	NA	NA	NA	Biallelic_inactivation,Loss_of_function	NA	NA	NA	NA	Biallelic_inactivation,Loss_of_function	Biallelic_inactivation,Loss_of_function
MDM2	NA	NA	NA	NA	NA	NA	FocalHighAMP	NA	NA	NA	NA	NA	NA	NA	NA	NA	NA	NA	NA	NA	NA	NA
MYC	NA	NA	NA	NA	NA	NA	NA	NA	NA	NA	NA	NA	NA	NA	NA	NA	NA	NA	NA	NA	NA	NA
CDH1	NA	NA	NA	NA	NA	NA	NA	NA	NA	NA	NA	NA	NA	NA	NA	NA	NA	NA	NA	NA	Biallelic_inactivation,Loss_of_function	Biallelic_inactivation,Loss_of_function
