# Supplementary material for: Exemestane plus everolimus and palbociclib in metastatic breast cancer: clinical response and genomic/transcriptomic determinants of resistance in a phase I/II trial
Source: Nat Commun. 2024 Mar 19;15:2446. doi: 10.1038/s41467-024-45835-6 (PMC10951222; doi:10.1038/s41467-024-45835-6)
Supplement: Supplementary file 12 — Source Data [file 41467_2024_45835_MOESM12_ESM.zip › Source Data/Fig7B.tsv]

statistic.t	parameter.df	p.value	conf.int1	conf.int2	estimate.mean.in.group.No	estimate.mean.in.group.Yes	null.value.difference.in.means	stderr	alternative	method	signature
-2.80217781535044	12.7011082144833	0.0152505471618379	-0.339683401086866	-0.043531502599226	1.72623839414567	1.91784584598871	0	0.0683780489565695	two.sided	Welch Two Sample t-test	NES_HALLMARK_PROTEIN_SECRETION
-2.51516553396305	11.8815009664627	0.0273204022567826	-0.332292867469037	-0.0236279185579317	1.96545468219449	2.14341507520797	0	0.0707549426113036	two.sided	Welch Two Sample t-test	NES_HALLMARK_MTORC1_SIGNALING
2.46694023809644	4.63776934266176	0.0605937732896674	-0.0144253011361963	0.44520097985476	0.648576208598341	0.433188369239059	0	0.0873097110473505	two.sided	Welch Two Sample t-test	NES_HALLMARK_WNT_BETA_CATENIN_SIGNALING
-2.16686249038022	8.24746433202493	0.0611170421371066	-0.599516557081678	0.0170886747928984	2.94012889463472	3.23134283577911	0	0.134394287795019	two.sided	Welch Two Sample t-test	NES_HALLMARK_MYC_TARGETS_V1
-2.58515055686526	3.85500868223847	0.0632680001908356	-0.584664237176982	0.0252083198009516	2.69786253444034	2.97759049312835	0	0.108205674112541	two.sided	Welch Two Sample t-test	NES_HALLMARK_OXIDATIVE_PHOSPHORYLATION
-2.01958917225933	11.545318162466	0.0672556118104794	-0.225882039313877	0.00905999054091015	1.60959476235179	1.71800578673827	0	0.0536797413432372	two.sided	Welch Two Sample t-test	NES_HALLMARK_GLYCOLYSIS
2.05858868828132	8.26151214200488	0.0724137427947325	-0.0230386774470321	0.427067319197814	1.26022333526167	1.05820901438628	0	0.098132435112159	two.sided	Welch Two Sample t-test	NES_HALLMARK_TGF_BETA_SIGNALING
-2.16327250076739	5.60794026286145	0.0769188542084011	-0.378494246381484	0.0264989103915637	1.80671086126035	1.98270852925531	0	0.0813571419839746	two.sided	Welch Two Sample t-test	NES_HALLMARK_DNA_REPAIR
-2.04892877481561	6.99435303077798	0.079688728687877	-0.331565572237674	0.0237434325600191	1.82401419491423	1.97792526475305	0	0.0751178233868467	two.sided	Welch Two Sample t-test	NES_HALLMARK_UNFOLDED_PROTEIN_RESPONSE
-1.6850540495818	9.58638612583484	0.124194159015448	-0.436908132436447	0.061890863937017	2.11829662968105	2.30580526393077	0	0.111277519137295	two.sided	Welch Two Sample t-test	NES_HALLMARK_COAGULATION
-1.60058314538886	8.66389212697628	0.145240717019159	-0.4030657118342	0.070192248594668	1.65914519648506	1.82558192810483	0	0.103985058257833	two.sided	Welch Two Sample t-test	NES_HALLMARK_COMPLEMENT
-1.5659255713937	8.63129365881017	0.153242823302824	-0.255680833061262	0.0473083837460992	1.58975073084525	1.69393695550283	0	0.0665333184161836	two.sided	Welch Two Sample t-test	NES_HALLMARK_PI3K_AKT_MTOR_SIGNALING
-1.42494712482865	12.3746240811926	0.178902991391311	-0.192233435222922	0.0399047755064127	0.515303581144992	0.591467911003246	0	0.0534506358384447	two.sided	Welch Two Sample t-test	NES_HALLMARK_SPERMATOGENESIS
-1.50435310352296	3.3413107235226	0.220441166138116	-0.46577341294134	0.155086335307468	1.5844462615049	1.73978980032184	0	0.103262683776266	two.sided	Welch Two Sample t-test	NES_HALLMARK_ESTROGEN_RESPONSE_LATE
-1.51249265795135	3.07767996901693	0.225370862750669	-0.549510681491165	0.192033262249121	0.420835529947294	0.599574239568316	0	0.118174927118735	two.sided	Welch Two Sample t-test	NES_HALLMARK_KRAS_SIGNALING_DN
-1.26337788160437	9.42895425323505	0.236796974478126	-0.195638096025092	0.0548011886503589	1.82025371002905	1.89067216371641	0	0.0557382353393282	two.sided	Welch Two Sample t-test	NES_HALLMARK_UV_RESPONSE_UP
-1.29317434738067	3.80715366729268	0.268836292839737	-0.434501477034421	0.1621360835949	1.94399040818913	2.08017310490889	0	0.10530884485576	two.sided	Welch Two Sample t-test	NES_HALLMARK_ADIPOGENESIS
-1.26864691154007	2.77747730204933	0.300463167685915	-0.601456093413853	0.269723974352306	2.00423851732174	2.17010457685251	0	0.130742492668367	two.sided	Welch Two Sample t-test	NES_HALLMARK_FATTY_ACID_METABOLISM
-1.16036146604268	3.45145271168399	0.319823508639783	-0.485021549496024	0.211804236547758	2.01946476902811	2.15607342550225	0	0.117729397667802	two.sided	Welch Two Sample t-test	NES_HALLMARK_REACTIVE_OXYGEN_SPECIES_PATHWAY
-1.04671519168021	6.16716731762032	0.334510334791583	-0.324319283267737	0.12908917495903	1.19268583620814	1.2903008903625	0	0.0932584669929742	two.sided	Welch Two Sample t-test	NES_HALLMARK_MYC_TARGETS_V2
-1.06304799334131	4.58912235704636	0.340468111956782	-0.428593827270003	0.182608942685672	1.84625613401993	1.9692485763121	0	0.115697920566674	two.sided	Welch Two Sample t-test	NES_HALLMARK_APOPTOSIS
1.01537914410686	5.87255078178653	0.349917503385413	-0.16094445334913	0.387214875525414	0.743958694890124	0.630823483801982	0	0.111421641605272	two.sided	Welch Two Sample t-test	NES_HALLMARK_KRAS_SIGNALING_UP
0.885108732939593	12.7759839236203	0.392452002400597	-0.0809442824920707	0.192966087407201	0.715425561814563	0.659414659356998	0	0.0632813804373432	two.sided	Welch Two Sample t-test	NES_HALLMARK_UV_RESPONSE_DN
0.950833699200869	3.76409094232134	0.398659749740149	-0.231769625076367	0.464280796637631	1.02275787123215	0.90650228545152	0	0.122267001977674	two.sided	Welch Two Sample t-test	NES_HALLMARK_TNFA_SIGNALING_VIA_NFKB
-0.940062039482531	3.23306797475143	0.411969122750995	-0.441722137582166	0.233921207679954	1.53768465018116	1.64158511513226	0	0.110525114925712	two.sided	Welch Two Sample t-test	NES_HALLMARK_CHOLESTEROL_HOMEOSTASIS
0.862961346403334	2.81153046119684	0.455475148611423	-0.41219838923278	0.703330299301861	0.838193520633406	0.692627565598865	0	0.168681894781537	two.sided	Welch Two Sample t-test	NES_HALLMARK_INFLAMMATORY_RESPONSE
0.866075300484705	2.24273055202501	0.469092369105901	-0.217698751729072	0.34257293415095	0.70992604075763	0.647488949546691	0	0.0720919892023196	two.sided	Welch Two Sample t-test	NES_HALLMARK_MITOTIC_SPINDLE
0.722179918625674	6.57766789090888	0.495049087188124	-0.154959625794757	0.288695924269125	1.210290873866	1.14342272462882	0	0.0925920916832413	two.sided	Welch Two Sample t-test	NES_HALLMARK_APICAL_SURFACE
-0.6771500095001	2.34571822158469	0.55897202645943	-1.78758592665439	1.24057775652406	1.51004384012626	1.78354792519143	0	0.403904720118186	two.sided	Welch Two Sample t-test	NES_HALLMARK_INTERFERON_GAMMA_RESPONSE
0.608936846280036	3.63509266754543	0.578550038525221	-0.168456720073516	0.258400950551399	1.07426697023607	1.02929485499713	0	0.0738534964892893	two.sided	Welch Two Sample t-test	NES_HALLMARK_IL2_STAT5_SIGNALING
-0.562564897688363	10.0209832011803	0.586095203461685	-0.15482738444869	0.0923913847798216	1.58588587138885	1.61710387122328	0	0.0554922640262699	two.sided	Welch Two Sample t-test	NES_HALLMARK_ANDROGEN_RESPONSE
-0.608791466242851	2.25766740050743	0.598312095668598	-2.3425231301857	1.70494096464565	1.64277869566226	1.96156977843228	0	0.523645780939471	two.sided	Welch Two Sample t-test	NES_HALLMARK_INTERFERON_ALPHA_RESPONSE
-0.573338316797039	3.16347416183867	0.604650287295137	-0.305122948926772	0.209651740774015	1.64258364228219	1.69031924635857	0	0.0832590508568377	two.sided	Welch Two Sample t-test	NES_HALLMARK_PEROXISOME
-0.572166686469663	2.82041225520516	0.60961384914305	-0.830252369049173	0.584903089871571	1.2744022993489	1.3970769389377	0	0.214403673771568	two.sided	Welch Two Sample t-test	NES_HALLMARK_ESTROGEN_RESPONSE_EARLY
0.541290767471493	2.31923076017914	0.635856450714567	-0.28493282375834	0.380113723738662	1.54085770301765	1.49326725302749	0	0.0879203061461182	two.sided	Welch Two Sample t-test	NES_HALLMARK_P53_PATHWAY
-0.412388802940211	2.99127689966449	0.707827771880824	-0.791967523833939	0.610528516595635	1.02731424701138	1.11803375063053	0	0.219985370534672	two.sided	Welch Two Sample t-test	NES_HALLMARK_BILE_ACID_METABOLISM
0.383148819784816	4.04812649477803	0.72088107194931	-0.233789270555034	0.309052951998016	0.73906523951228	0.701433398790789	0	0.098217295156033	two.sided	Welch Two Sample t-test	NES_HALLMARK_HEDGEHOG_SIGNALING
-0.379852226078539	2.70827142005747	0.731856875851576	-0.612772969962766	0.489137074903594	1.83492797468338	1.89674592221296	0	0.162742096229822	two.sided	Welch Two Sample t-test	NES_HALLMARK_XENOBIOTIC_METABOLISM
-0.340246303928285	5.97459063966047	0.745314788510578	-0.339873988409012	0.256967886658068	1.62685394684557	1.66830699772104	0	0.121832479579878	two.sided	Welch Two Sample t-test	NES_HALLMARK_ALLOGRAFT_REJECTION
0.291946259020401	6.59639594514725	0.779294344891064	-0.221033266517272	0.282422257721851	1.43897465630999	1.4082801607077	0	0.105137485595063	two.sided	Welch Two Sample t-test	NES_HALLMARK_APICAL_JUNCTION
0.307516722611271	2.76464517032903	0.780141883889788	-0.349355380921458	0.420178627396213	1.52312780073782	1.48771617750044	0	0.115153488033693	two.sided	Welch Two Sample t-test	NES_HALLMARK_HYPOXIA
0.281316392519783	8.30350421904851	0.785351325955129	-0.150299056577496	0.192368228961766	0.945580614268809	0.924546028076674	0	0.0747719889471268	two.sided	Welch Two Sample t-test	NES_HALLMARK_NOTCH_SIGNALING
-0.298274049807625	2.93136434860033	0.785382231211412	-0.484096199051295	0.402131209538853	1.18571528902677	1.226697783783	0	0.137398794104458	two.sided	Welch Two Sample t-test	NES_HALLMARK_E2F_TARGETS
-0.272994706786389	7.83991889042708	0.791910171234842	-0.216964322160068	0.171177647597138	1.53742483902447	1.56031817630593	0	0.0838600042871104	two.sided	Welch Two Sample t-test	NES_HALLMARK_MYOGENESIS
-0.189879618097597	2.82880838474533	0.862203611569036	-0.467468771585006	0.416515751273753	1.04798178492887	1.0734582950845	0	0.134171905393931	two.sided	Welch Two Sample t-test	NES_HALLMARK_G2M_CHECKPOINT
-0.137785464549568	2.82901889555409	0.899626272766314	-0.534437831451917	0.491523625431585	1.17072295015566	1.19218005316583	0	0.155728349723327	two.sided	Welch Two Sample t-test	NES_HALLMARK_IL6_JAK_STAT3_SIGNALING
-0.109606397063355	2.79480114917291	0.920111867222891	-0.814967800572315	0.762858714068003	1.59349485450821	1.61954939776037	0	0.237710060272264	two.sided	Welch Two Sample t-test	NES_HALLMARK_ANGIOGENESIS
-0.101168370365294	4.10092198688993	0.924170945302298	-0.696789404371345	0.647335748421805	1.90701558717037	1.93174241514514	0	0.244412634951889	two.sided	Welch Two Sample t-test	NES_HALLMARK_EPITHELIAL_MESENCHYMAL_TRANSITION
0.0896803971701029	3.31470298756766	0.933690039164689	-0.190673241389892	0.202351418983323	1.58351451387977	1.57767542508306	0	0.0651099792259005	two.sided	Welch Two Sample t-test	NES_HALLMARK_PANCREAS_BETA_CELLS
-0.0917487845632326	2.24315464199842	0.934445464365336	-0.348849776346783	0.332753768497595	1.24670735332512	1.25475535724971	0	0.0877178260497545	two.sided	Welch Two Sample t-test	NES_HALLMARK_HEME_METABOLISM
