# Supplementary material for: Exemestane plus everolimus and palbociclib in metastatic breast cancer: clinical response and genomic/transcriptomic determinants of resistance in a phase I/II trial
Source: Nat Commun. 2024 Mar 19;15:2446. doi: 10.1038/s41467-024-45835-6 (PMC10951222; doi:10.1038/s41467-024-45835-6)
Supplement: Supplementary file 12 — Source Data [file 41467_2024_45835_MOESM12_ESM.zip › Source Data/SFig2A_bottom_Estrogen.tsv]

Gene or signature	24_T1	17_T1	21_T1	35_T1	37_T1	22_T1	18_T1	23_T1	20_T1	32_T1	26_T1	25_T1
ESR1 (MUT,CNA)	Gain_of_function	Gain_of_function	Gain_of_function	Gain_of_function	Gain_of_function	Multi_hit	NA	NA	NA	NA	HighAMP,Missense_Mutation	NA
GATA3 (MUT,CNA)	NA	NA	NA	Loss_of_function	NA	Loss_of_function	NA	NA	NA	NA	Loss_of_function	Loss_of_function
FOXA1 (MUT,CNA)	NA	NA	NA	NA	NA	NA	Loss_of_function	NA	NA	NA	NA	NA
KMT2C (MUT,CNA)	NA	Loss_of_function	NA	NA	NA	NA	NA	NA	NA	NA	NA	NA
ESR1 (EXPR)	Upper_Quartile	Upper_Quartile	Average	Upper_Quartile	Average	Average	Lower_Quartile	Lower_Quartile	Average	Average	Upper_Decile	Lower_Decile
GATA3 (EXPR)	Average	Average	Average	Upper_Quartile	Average	Average	Average	Average	Average	Average	Average	Average
FOXA1 (EXPR)	Upper_Quartile	Upper_Quartile	Average	Average	Average	Average	Average	Average	Upper_Quartile	Average	Average	Average
KMT2C (EXPR)	Lower_Decile	Average	Average	Upper_Quartile	Lower_Quartile	Average	Upper_Quartile	Average	Average	Average	Average	Average
Estrogen response early	Upper_Decile	Upper_Decile	Upper_Quartile	Upper_Decile	Upper_Decile	Upper_Quartile	Average	Average	Average	Lower_Quartile	Lower_Decile	Lower_Decile
Estrogen response late	Upper_Decile	Upper_Decile	Upper_Decile	Upper_Quartile	Average	Average	Average	Average	Average	Average	Lower_Quartile	Average
