# Supplementary material for: Exemestane plus everolimus and palbociclib in metastatic breast cancer: clinical response and genomic/transcriptomic determinants of resistance in a phase I/II trial
Source: Nat Commun. 2024 Mar 19;15:2446. doi: 10.1038/s41467-024-45835-6 (PMC10951222; doi:10.1038/s41467-024-45835-6)
Supplement: Supplementary file 12 — Source Data [file 41467_2024_45835_MOESM12_ESM.zip › Source Data/Fig2C_left_bottom.tsv]

Gene or signature	32_T1	32_BB1
ESR1	NA	NA
GATA3	NA	NA
FOXA1	NA	NA
KMT2C	NA	NA
FGFR1	NA	NA
FGFR2	NA	NA
FGF3	NA	NA
ERBB2	ERBB2_L869R,FocalHighAMP,Gain_of_function	ERBB2_L755S,FocalHighAMP,Gain_of_function
IGF1R	NA	NA
INSR	NA	NA
KRAS	NA	NA
NRAS	NA	NA
HRAS	NA	NA
BRAF	NA	NA
NF1	NA	NA
MAP2K4	NA	NA
PIK3CA	Gain_of_function	Gain_of_function
PTEN	NA	NA
AKT1	NA	NA
AKT2	NA	NA
AKT3	NA	NA
MTOR	NA	NA
RB1	NA	NA
FAT1	Missense_Mutation	Missense_Mutation
AURKA	NA	NA
CCND1	NA	NA
CDK4	NA	NA
CDK6	NA	NA
CDK2	NA	NA
CCNE1	NA	NA
CCNE2	NA	NA
CDKN2A	NA	NA
CDKN1B	NA	NA
TP53	NA	NA
MDM2	NA	NA
MYC	NA	NA
CDH1	NA	NA
