# Supplementary material for: Exemestane plus everolimus and palbociclib in metastatic breast cancer: clinical response and genomic/transcriptomic determinants of resistance in a phase I/II trial
Source: Nat Commun. 2024 Mar 19;15:2446. doi: 10.1038/s41467-024-45835-6 (PMC10951222; doi:10.1038/s41467-024-45835-6)
Supplement: Supplementary file 12 — Source Data [file 41467_2024_45835_MOESM12_ESM.zip › Source Data/Fig2B_right_bottom.tsv]

Gene or signature	13_T1	28_T1	25_T1	12_T1	20_T1	23_T1	10_T1	24_T1	26_T1	35_T1	21_T1	40_T1	37_T1	18_T1	31_T1
ESR1	NA	Gain_of_function	NA	NA	NA	NA	NA	Gain_of_function	HighAMP,Missense_Mutation	Gain_of_function	Gain_of_function	Gain_of_function	Gain_of_function	NA	NA
GATA3	NA	NA	Loss_of_function	Loss_of_function	NA	NA	NA	NA	Loss_of_function	Loss_of_function	NA	NA	NA	NA	NA
FOXA1	NA	NA	NA	NA	NA	NA	NA	NA	NA	NA	NA	NA	NA	Loss_of_function	NA
KMT2C	NA	NA	NA	NA	NA	NA	NA	NA	NA	NA	NA	NA	NA	NA	NA
FGFR1	NA	NA	NA	NA	NA	NA	NA	NA	NA	Gain_of_function	FocalHighAMP	NA	NA	NA	NA
FGFR2	NA	NA	NA	HighAMP	NA	NA	NA	NA	NA	NA	NA	NA	NA	NA	NA
FGF3	NA	HighAMP	NA	FocalHighAMP	NA	NA	FocalHighAMP	HighAMP	NA	NA	NA	FocalHighAMP	HighAMP	NA	NA
ERBB2	NA	NA	NA	NA	NA	NA	NA	NA	NA	NA	NA	NA	NA	Gain_of_function	NA
IGF1R	NA	NA	NA	NA	NA	NA	NA	NA	FocalHighAMP	NA	NA	NA	NA	NA	NA
INSR	NA	NA	NA	NA	NA	NA	NA	NA	NA	NA	NA	HighAMP	NA	NA	NA
KRAS	NA	NA	NA	NA	NA	NA	NA	NA	NA	NA	NA	NA	NA	NA	NA
NRAS	NA	NA	NA	NA	NA	NA	NA	NA	NA	NA	NA	NA	NA	NA	NA
HRAS	NA	NA	NA	NA	NA	NA	NA	NA	NA	NA	NA	NA	NA	NA	NA
BRAF	NA	NA	NA	NA	NA	Gain_of_function	NA	NA	NA	NA	NA	NA	NA	NA	NA
NF1	NA	NA	NA	NA	NA	NA	NA	NA	NA	NA	NA	NA	NA	NA	NA
MAP2K4	NA	NA	NA	NA	NA	NA	NA	NA	NA	NA	NA	NA	NA	NA	NA
PIK3CA	NA	NA	NA	NA	NA	Gain_of_function	NA	NA	NA	NA	Hotspot	NA	Gain_of_function	NA	NA
PTEN	NA	NA	NA	Biallelic_inactivation,Loss_of_function	NA	NA	NA	NA	NA	NA	NA	NA	NA	NA	NA
AKT1	NA	Gain_of_function	Gain_of_function	NA	NA	NA	NA	NA	NA	NA	Gain_of_function	NA	NA	NA	NA
AKT2	NA	NA	NA	NA	NA	NA	NA	NA	NA	NA	NA	NA	NA	NA	NA
AKT3	NA	NA	NA	NA	NA	NA	NA	NA	NA	NA	NA	NA	NA	Missense_Mutation	NA
MTOR	NA	NA	NA	NA	NA	NA	NA	NA	NA	NA	NA	NA	NA	NA	NA
RB1	NA	NA	NA	NA	NA	NA	Biallelic_inactivation,Loss_of_function	NA	NA	NA	NA	NA	Biallelic_inactivation,Loss_of_function	NA	NA
FAT1	NA	NA	NA	NA	Other_Mutation	NA	NA	NA	NA	NA	Other_Mutation	NA	NA	NA	NA
AURKA	NA	NA	HighAMP	NA	NA	NA	NA	NA	NA	NA	NA	NA	NA	NA	NA
CCND1	NA	HighAMP	NA	FocalHighAMP	NA	NA	FocalHighAMP	HighAMP	NA	NA	NA	FocalHighAMP	HighAMP	NA	NA
CDK4	NA	NA	NA	NA	NA	NA	NA	NA	NA	NA	NA	NA	NA	NA	NA
CDK6	NA	NA	NA	NA	NA	NA	NA	NA	NA	NA	NA	NA	NA	NA	NA
CDK2	NA	NA	NA	NA	NA	NA	NA	NA	NA	NA	NA	NA	NA	NA	NA
CCNE1	NA	NA	NA	NA	NA	NA	NA	NA	NA	NA	NA	NA	NA	NA	NA
CCNE2	NA	NA	NA	NA	NA	NA	NA	NA	NA	NA	NA	NA	NA	NA	NA
CDKN2A	NA	NA	NA	NA	NA	Loss_of_function	NA	NA	NA	NA	NA	NA	NA	NA	NA
CDKN1B	NA	NA	NA	NA	NA	NA	NA	NA	NA	NA	NA	NA	NA	NA	NA
TP53	NA	NA	NA	Biallelic_inactivation,Loss_of_function	Biallelic_inactivation,Loss_of_function	NA	NA	NA	NA	NA	NA	NA	NA	Biallelic_inactivation,Loss_of_function	NA
MDM2	NA	NA	FocalHighAMP	NA	NA	NA	NA	NA	NA	NA	NA	NA	NA	NA	NA
MYC	NA	NA	NA	NA	NA	NA	NA	NA	NA	NA	NA	NA	NA	NA	NA
CDH1	NA	NA	NA	NA	NA	Biallelic_inactivation,Loss_of_function	NA	NA	NA	NA	NA	NA	NA	Biallelic_inactivation,Loss_of_function	NA
