# Supplementary material for: Exemestane plus everolimus and palbociclib in metastatic breast cancer: clinical response and genomic/transcriptomic determinants of resistance in a phase I/II trial
Source: Nat Commun. 2024 Mar 19;15:2446. doi: 10.1038/s41467-024-45835-6 (PMC10951222; doi:10.1038/s41467-024-45835-6)
Supplement: Supplementary file 12 — Source Data [file 41467_2024_45835_MOESM12_ESM.zip › Source Data/SFig2A_bottom_PI3K-AKT-mTOR.tsv]

Gene or signature	25_T1	32_T1	37_T1	20_T1	21_T1	22_T1	17_T1	24_T1	23_T1	18_T1	35_T1	26_T1
PIK3CA (MUT,CNA)	NA	Gain_of_function	Gain_of_function	NA	Hotspot	NA	NA	NA	Gain_of_function	NA	NA	NA
PTEN (MUT,CNA)	NA	NA	NA	NA	NA	NA	NA	NA	NA	NA	NA	NA
AKT1 (MUT,CNA)	Gain_of_function	NA	NA	NA	Gain_of_function	NA	Gain_of_function	NA	NA	NA	NA	NA
AKT2 (MUT,CNA)	NA	NA	NA	NA	NA	NA	NA	NA	NA	NA	NA	NA
AKT3 (MUT,CNA)	NA	NA	NA	NA	NA	NA	NA	NA	NA	Missense_Mutation	NA	NA
MTOR (MUT,CNA)	NA	NA	NA	NA	NA	NA	NA	NA	NA	NA	NA	NA
PIK3CA (EXPR)	Average	Lower_Quartile	Average	Lower_Quartile	Lower_Decile	Average	Average	Average	Lower_Quartile	Lower_Decile	Average	Average
PTEN (EXPR)	Average	Average	Lower_Quartile	Average	Upper_Decile	Lower_Quartile	Average	Average	Lower_Decile	Upper_Decile	Average	Upper_Quartile
AKT1 (EXPR)	Average	Average	Average	Upper_Quartile	Average	Average	Average	Average	Average	Average	Average	Lower_Quartile
AKT2 (EXPR)	Lower_Quartile	Lower_Quartile	Average	Average	Average	Average	Average	Average	Lower_Decile	Upper_Quartile	Average	Average
AKT3 (EXPR)	Average	Lower_Quartile	Upper_Quartile	Average	Lower_Decile	Average	Lower_Quartile	Average	Average	Upper_Quartile	Lower_Quartile	Upper_Decile
MTOR (EXPR)	Lower_Decile	Average	Average	Average	Average	Upper_Quartile	Average	Average	Average	Upper_Quartile	Average	Lower_Decile
mTORC1 signaling	Upper_Decile	Upper_Quartile	Average	Upper_Decile	Upper_Quartile	Upper_Quartile	Upper_Quartile	Average	Average	Average	Average	Lower_Quartile
PI3K/AKT/mTOR signaling	Upper_Decile	Upper_Decile	Upper_Decile	Average	Average	Average	Average	Average	Average	Lower_Quartile	Lower_Quartile	Average
