# Supplementary material for: Exemestane plus everolimus and palbociclib in metastatic breast cancer: clinical response and genomic/transcriptomic determinants of resistance in a phase I/II trial
Source: Nat Commun. 2024 Mar 19;15:2446. doi: 10.1038/s41467-024-45835-6 (PMC10951222; doi:10.1038/s41467-024-45835-6)
Supplement: Supplementary file 12 — Source Data [file 41467_2024_45835_MOESM12_ESM.zip › Source Data/Fig7A_left_top.tsv]

Sample_ID	trial_tx_duration_days.mod	clinical_benefit_2	toxicity_2	pam50_subtype
17_T1	608	Yes, SD>=24 wks	Disease Progression	LumB
32_BB1	584	Yes, SD>=24 wks	Toxicity	Unknown
32_T1	584	Yes, SD>=24 wks	Toxicity	HER2-E
22_BB1	243	Yes, SD>=24 wks	Disease Progression	Unknown
22_T1	243	Yes, SD>=24 wks	Disease Progression	LumB
19_BB1	169	Yes, SD>=24 wks	Toxicity	Unknown
