# Supplementary material for: Exemestane plus everolimus and palbociclib in metastatic breast cancer: clinical response and genomic/transcriptomic determinants of resistance in a phase I/II trial
Source: Nat Commun. 2024 Mar 19;15:2446. doi: 10.1038/s41467-024-45835-6 (PMC10951222; doi:10.1038/s41467-024-45835-6)
Supplement: Supplementary file 12 — Source Data [file 41467_2024_45835_MOESM12_ESM.zip › Source Data/Fig2C_left_top.tsv]

Sample_ID	trial_tx_duration_days.mod	clinical_benefit_2	toxicity_2	prior_cdk4_6i_treatment	prior_er_treatment	prior_cdk4_6i_response_phenotype	time_after_metastatic_dx_days.mod	dx_metastatic_status	her2_status_primary_dx	her2_status_met_dx	hr_status_primary_dx	hr_status_met_dx	hr_status	her2_status	biopsy_site	pam50_subtype	TMB
32_T1	584	Yes, SD>=24 wks	Toxicity	Palbociclib	Letrozole	AR	2474	>2yrs	Positive	Negative	Negative	Positive	Unknown	Unknown	Breast	HER2-E	>=10 muts/Mb
32_BB1	584	Yes, SD>=24 wks	Toxicity	Palbociclib	Letrozole	AR	2474	>2yrs	Positive	Negative	Negative	Positive	Unknown	Unknown	Blood biopsy	Unknown	>=5 and <10 muts/Mb
