# Supplementary material for: Exemestane plus everolimus and palbociclib in metastatic breast cancer: clinical response and genomic/transcriptomic determinants of resistance in a phase I/II trial
Source: Nat Commun. 2024 Mar 19;15:2446. doi: 10.1038/s41467-024-45835-6 (PMC10951222; doi:10.1038/s41467-024-45835-6)
Supplement: Supplementary file 12 — Source Data [file 41467_2024_45835_MOESM12_ESM.zip › Source Data/Fig3C.tsv]

Gene or signature	26_T1	22_T1	21_T1	32_T1	25_T1	24_T1	37_T1	20_T1	23_T1	18_T1	17_T1	35_T1
ESR1	HighAMP,Upper_Decile,CN_Expression_Concordance	NA	NA	NA	Lower_Decile	Upper_Quartile	NA	NA	Lower_Quartile	Lower_Quartile	Upper_Quartile	Upper_Quartile
FGFR1	Upper_Quartile	FocalHighAMP,Upper_Quartile,CN_Expression_Concordance	FocalHighAMP,Upper_Quartile,CN_Expression_Concordance	NA	Lower_Quartile	NA	NA	Upper_Decile	Lower_Quartile	Upper_Quartile	Lower_Quartile	NA
ERBB2	NA	Lower_Quartile	NA	FocalHighAMP,Upper_Quartile,CN_Expression_Concordance	NA	NA	NA	Lower_Quartile	NA	Upper_Quartile	NA	NA
IGF1R	FocalHighAMP,Upper_Decile,CN_Expression_Concordance	Upper_Quartile	NA	Lower_Decile	Lower_Decile	Upper_Quartile	NA	Lower_Quartile	NA	NA	NA	Upper_Quartile
MAP2K4	NA	DeepDEL,Lower_Decile,CN_Expression_Concordance	Upper_Quartile	NA	NA	NA	Upper_Quartile	NA	Upper_Quartile	NA	Upper_Quartile	Upper_Quartile
AURKA	Lower_Quartile	NA	NA	NA	HighAMP,Upper_Decile,CN_Expression_Concordance	NA	NA	NA	NA	NA	NA	Lower_Quartile
CCND1	NA	NA	NA	NA	NA	HighAMP,Upper_Decile,CN_Expression_Concordance	HighAMP	Upper_Decile	NA	Lower_Quartile	Upper_Quartile	NA
TP53	NA	DeepDEL,Lower_Decile,CN_Expression_Concordance	Upper_Quartile	NA	NA	NA	Upper_Quartile	NA	Upper_Quartile	NA	NA	NA
MDM2	Upper_Quartile	Lower_Decile	Upper_Decile	Lower_Quartile	FocalHighAMP,Upper_Decile,CN_Expression_Concordance	Lower_Decile	NA	Lower_Decile	Upper_Decile	NA	NA	Upper_Decile
