# Supplementary material for: Exemestane plus everolimus and palbociclib in metastatic breast cancer: clinical response and genomic/transcriptomic determinants of resistance in a phase I/II trial
Source: Nat Commun. 2024 Mar 19;15:2446. doi: 10.1038/s41467-024-45835-6 (PMC10951222; doi:10.1038/s41467-024-45835-6)
Supplement: Supplementary file 12 — Source Data [file 41467_2024_45835_MOESM12_ESM.zip › Source Data/SFig2A_bottom_RTK-MAPK.tsv]

Gene or signature	23_T1	32_T1	21_T1	24_T1	18_T1	25_T1	26_T1	37_T1	20_T1	17_T1	22_T1	35_T1
FGFR1 (MUT,CNA)	NA	NA	FocalHighAMP	NA	NA	NA	NA	NA	NA	NA	FocalHighAMP	Gain_of_function
FGFR2 (MUT,CNA)	NA	NA	NA	NA	NA	NA	NA	NA	NA	NA	NA	NA
ERBB2 (MUT,CNA)	NA	FocalHighAMP,Gain_of_function	NA	NA	Gain_of_function	NA	NA	NA	NA	NA	NA	NA
IGF1R (MUT,CNA)	NA	NA	NA	NA	NA	NA	FocalHighAMP	NA	NA	NA	NA	NA
INSR (MUT,CNA)	NA	NA	NA	NA	NA	NA	NA	NA	NA	NA	NA	NA
NRAS (MUT,CNA)	NA	NA	NA	NA	NA	NA	NA	NA	NA	NA	NA	NA
KRAS (MUT,CNA)	NA	NA	NA	NA	NA	NA	NA	NA	NA	NA	NA	NA
HRAS (MUT,CNA)	NA	NA	NA	NA	NA	NA	NA	NA	NA	NA	NA	NA
BRAF (MUT,CNA)	Gain_of_function	NA	NA	NA	NA	NA	NA	NA	NA	NA	NA	NA
NF1 (MUT,CNA)	NA	NA	NA	NA	NA	NA	NA	NA	NA	Biallelic_inactivation,Loss_of_function	NA	NA
MAP2K4 (MUT,CNA)	NA	NA	NA	NA	NA	NA	NA	NA	NA	Biallelic_inactivation,Loss_of_function	DeepDEL	NA
FGFR1 (EXPR)	Lower_Quartile	Average	Upper_Quartile	Average	Upper_Quartile	Lower_Quartile	Upper_Quartile	Average	Upper_Decile	Lower_Quartile	Upper_Quartile	Average
FGFR2 (EXPR)	Average	Lower_Quartile	Upper_Quartile	Average	Average	Average	Upper_Decile	Average	Average	Average	Lower_Quartile	Upper_Quartile
ERBB2 (EXPR)	Average	Upper_Quartile	Average	Average	Upper_Quartile	Average	Average	Average	Lower_Quartile	Average	Lower_Quartile	Average
IGF1R (EXPR)	Average	Lower_Decile	Average	Upper_Quartile	Average	Lower_Decile	Upper_Decile	Average	Lower_Quartile	Average	Upper_Quartile	Upper_Quartile
INSR (EXPR)	Average	Average	Average	Average	Upper_Decile	Lower_Decile	Upper_Quartile	Upper_Decile	Lower_Quartile	Average	Lower_Decile	Upper_Decile
NRAS (EXPR)	Lower_Decile	Upper_Quartile	Average	Upper_Decile	Average	Upper_Quartile	Average	Upper_Decile	Average	Average	Average	Lower_Quartile
KRAS (EXPR)	Upper_Decile	Upper_Quartile	Average	Average	Average	Upper_Quartile	Lower_Quartile	Average	Upper_Quartile	Average	Upper_Quartile	Lower_Decile
HRAS (EXPR)	Average	Average	Average	Upper_Quartile	Average	Average	Average	Lower_Quartile	Average	Lower_Quartile	Average	Average
BRAF (EXPR)	Lower_Quartile	Lower_Quartile	Average	Average	Average	Lower_Quartile	Upper_Quartile	Average	Lower_Decile	Average	Upper_Quartile	Average
NF1 (EXPR)	Average	Upper_Decile	Average	Upper_Quartile	Average	Average	Average	Average	Lower_Decile	Lower_Quartile	Lower_Decile	Average
MAP2K4 (EXPR)	Upper_Quartile	Average	Upper_Quartile	Average	Average	Average	Average	Upper_Quartile	Average	Upper_Quartile	Lower_Decile	Upper_Quartile
HER2 MUT signature	Upper_Quartile	Upper_Quartile	Upper_Quartile	Average	Average	Average	Average	Average	Average	Lower_Quartile	Lower_Quartile	Lower_Decile
FGFR ACT signature	Average	Upper_Quartile	Average	Average	Average	Average	Upper_Quartile	Average	Average	Average	Lower_Quartile	Lower_Decile
RTK ACT signature	Upper_Decile	Upper_Decile	Average	Upper_Quartile	Average	Average	Average	Average	Average	Average	Average	Lower_Decile
